# Supplementary material for: Multi-Omics Characterization of the 4T1 Murine Mammary Gland Tumor Model
Source: Front Oncol. 2020 Jul 23;10:1195. doi: 10.3389/fonc.2020.01195 (PMC7390911; doi:10.3389/fonc.2020.01195)
Supplement: Table S1 — Raw Control-FREEC output (sheet 1) and predicted absolute gene copy numbers of 4T1 genes (sheet 2). [file Table_1.XLSX]

## Sheet: CNV predictions
Table S1: Raw Control-FREEC output (sheet 1) and predicted absolute gene copy numbers of 4T1 genes (sheet 2).
Chromosome	Start	Ratio	MedianRatio	CopyNumber	Gene
1	3206097	0.728097	1.04965	5	1:3206096-3207055
1	3411763	0.905576	1.04965	5	1:3411762-3412001
1	3660597	0.705987	1.04965	5	1:3660596-3661075
1	3670958	1.00246	1.04965	5	1:3670957-3671556
1	4334493	1.30303	1.04965	5	1:4334492-4334641
1	4334667	1.10275	1.04965	5	1:4334666-4340185
1	4341957	0.85045	1.04965	5	1:4341956-4342195
1	4342235	0.89503	1.04965	5	1:4342234-4342953
1	4481794	1.06037	1.04965	5	1:4481793-4482752
1	4483155	0.930448	1.04965	5	1:4483154-4483513
1	4766534	1.08991	1.04965	5	1:4766533-4766892
1	4767518	1.36503	1.04965	5	1:4767517-4767666
1	4772612	1.02968	1.04965	5	1:4772611-4772850
1	4774080	0.729042	1.04965	5	1:4774079-4774228
1	4775617	1.92987	1.04965	5	1:4775616-4775765
1	4798462	0.930062	1.04965	5	1:4798461-4798610
1	4818608	1.44312	1.04965	5	1:4818607-4818756
1	4820283	1.24196	1.04965	5	1:4820282-4820431
1	4822338	1.60156	1.04965	5	1:4822337-4822486
1	4827029	0.777151	1.04965	5	1:4827028-4827177
1	4829429	0.890041	1.04965	5	1:4829428-4829577
1	4831006	1.0373	1.04965	5	1:4831005-4831244
1	4834981	1.39107	1.04965	5	1:4834980-4835129
1	4848447	0.895446	1.04965	5	1:4848446-4848595
1	4857493	1.27812	1.04965	5	1:4857492-4857641
1	4868071	1.29157	1.04965	5	1:4868070-4868219
1	4876809	1.25342	1.04965	5	1:4876808-4876957
1	4879491	1.56176	1.04965	5	1:4879490-4879729
1	4880760	1.27098	1.04965	5	1:4880759-4880908
1	4881954	1.87869	1.04965	5	1:4881953-4882192
1	4883452	1.52087	1.04965	5	1:4883451-4883690
1	4884991	1.27429	1.04965	5	1:4884990-4885139
1	4886382	1.78285	1.04965	5	1:4886381-4886530
1	4900530	1.14104	1.04965	5	1:4900529-4900768
1	4902393	1.23629	1.04965	5	1:4902392-4902631
1	4906930	1.01396	1.04965	5	1:4906929-4907078
1	4913868	1.25101	1.04965	5	1:4913867-4914106
1	5009337	1.17204	1.04965	5	1:5009336-5009485
1	5010789	0.842025	1.04965	5	1:5010788-5011147
1	5060055	0.901467	1.04965	5	1:5060054-5060293
1	5074499	0.95632	1.04965	5	1:5074498-5074647
1	5079052	1.08879	1.04965	5	1:5079051-5079200
1	5083399	1.12919	1.04965	5	1:5083398-5083547
1	5085663	1.14093	1.04965	5	1:5085662-5085811
1	5088073	0.910002	1.04965	5	1:5088072-5088221
1	5091088	0.948186	1.04965	5	1:5091087-5091236
1	5107430	0.814917	1.04965	5	1:5107429-5107578
1	5114335	0.820867	1.04965	5	1:5114334-5114573
1	5123135	0.990165	1.04965	5	1:5123134-5123373
1	5125836	0.871691	1.04965	5	1:5125835-5126074
1	5133792	1.15051	1.04965	5	1:5133791-5133940
1	5139996	1.02213	1.04965	5	1:5139995-5140144
1	5152127	1.48561	1.04965	5	1:5152126-5152275
1	5579079	0.685224	1.04965	5	1:5579078-5579317
1	5588668	0.877454	1.04965	5	1:5588667-5589026
1	5592300	0.822275	1.04965	5	1:5592299-5592898
1	5906340	1.07177	1.04965	5	1:5906339-5907418
1	6204674	1.40755	1.04965	5	1:6204673-6205392
1	6220030	1.2647	1.04965	5	1:6220029-6220178
1	6223986	0.864489	1.04965	5	1:6223985-6224224
1	6224276	0.967185	1.04965	5	1:6224275-6224514
1	6228325	1.60595	1.04965	5	1:6228324-6228563
1	6230007	1.20384	1.04965	5	1:6230006-6230485
1	6234152	0.818687	1.04965	5	1:6234151-6234390
1	6234849	1.00328	1.04965	5	1:6234848-6235087
1	6235183	1.10658	1.04965	5	1:6235182-6235331
1	6235457	1.65763	1.04965	5	1:6235456-6235605
1	6235620	0.960092	1.04965	5	1:6235619-6235768
1	6237749	1.10481	1.04965	5	1:6237748-6237897
1	6238091	1.02905	1.04965	5	1:6238090-6238329
1	6238343	0.921093	1.04965	5	1:6238342-6240261
1	6250974	1.06856	1.04965	5	1:6250973-6251212
1	6252880	1.3195	1.04965	5	1:6252879-6253028
1	6253046	1.01658	1.04965	5	1:6253045-6253404
1	6254558	1.17064	1.04965	5	1:6254557-6254706
1	6255589	1.28168	1.04965	5	1:6255588-6255737
1	6258719	0.980142	1.04965	5	1:6258718-6258867
1	6260721	1.72504	1.04965	5	1:6260720-6260959
1	6262728	1.42615	1.04965	5	1:6262727-6262876
1	6264259	1.10465	1.04965	5	1:6264258-6264407
1	6758917	0.789961	1.04965	5	1:6758916-6759065
1	6760981	0.76217	1.04965	5	1:6760980-6761129
1	6785443	0.957162	1.04965	5	1:6785442-6785681
1	6792374	0.768652	1.04965	5	1:6792373-6793212
1	6797572	0.799075	1.04965	5	1:6797571-6797810
1	6799314	0.941478	1.04965	5	1:6799313-6799462
1	6800618	0.748366	1.04965	5	1:6800617-6800766
1	6807661	1.18137	1.04965	5	1:6807660-6807899
1	6810001	1.02278	1.04965	5	1:6810000-6810239
1	6817800	0.762777	1.04965	5	1:6817799-6818158
1	6823582	0.999415	1.04965	5	1:6823581-6823820
1	6832162	1.07717	1.04965	5	1:6832161-6832310
1	6832899	0.800287	1.04965	5	1:6832898-6833047
1	6834144	0.6441	1.04965	5	1:6834143-6834292
1	6834353	0.746464	1.04965	5	1:6834352-6834501
1	6835643	0.779755	1.04965	5	1:6835642-6835881
1	6838943	0.694949	1.04965	5	1:6838942-6839091
1	6845412	0.60017	1.04965	5	1:6845411-6845560
1	6847333	0.760082	1.04965	5	1:6847332-6847571
1	6848492	0.843233	1.04965	5	1:6848491-6848730
1	7110364	0.986058	1.04965	5	1:7110363-7110722
1	7137680	1.40701	1.04965	5	1:7137679-7137828
1	7150939	0.88971	1.04965	5	1:7150938-7151177
1	7153271	0.846202	1.04965	5	1:7153270-7153509
1	7156481	0.894289	1.04965	5	1:7156480-7156629
1	7159575	0.768699	1.04965	5	1:7159574-7159693
1	7159847	0.899057	1.04965	5	1:7159846-7159965
1	7167810	2.75036	1.04965	5	1:7167809-7168166
1	8353516	0.750359	1.04965	5	1:8353515-8353754
1	8404250	0.738992	1.04965	5	1:8404249-8404398
1	8435065	0.75165	1.04965	5	1:8435064-8435213
1	8438018	0.603371	1.04965	5	1:8438017-8438256
1	8453421	0.86298	1.04965	5	1:8453420-8453569
1	8455457	0.991952	1.04965	5	1:8455456-8455695
1	8460437	0.624211	1.04965	5	1:8460436-8460585
1	8544736	1.86237	1.04965	5	1:8544735-8544884
1	8573231	0.960768	1.04965	5	1:8573230-8573469
1	8585439	0.883061	1.04965	5	1:8585438-8585677
1	8597103	0.920047	1.04965	5	1:8597102-8597251
1	8614822	1.20139	1.04965	5	1:8614821-8614970
1	8667819	0.931521	1.04965	5	1:8667818-8668098
1	8669093	1.18319	1.04965	5	1:8669092-8669241
1	8671993	1.3085	1.04965	5	1:8671992-8672141
1	8672368	0.913523	1.04965	5	1:8672367-8672486
1	8772792	1.01176	1.04965	5	1:8772791-8773030
1	8793922	1.06649	1.04965	5	1:8793921-8794070
1	9535549	1.2125	1.04965	5	1:9535548-9537587
1	9538114	1.10087	1.04965	5	1:9538113-9538262
1	9539917	1.17247	1.04965	5	1:9539916-9540065
1	9541729	1.14378	1.04965	5	1:9541728-9541877
1	9542941	0.976879	1.04965	5	1:9542940-9543089
1	9543357	1.31729	1.04965	5	1:9543356-9543595
1	9543683	1.04769	1.04965	5	1:9543682-9543921
1	9545568	1.16674	1.04965	5	1:9545567-9545716
1	9547044	0.898465	1.04965	5	1:9547043-9547192
1	9548171	0.980483	1.04965	5	1:9548170-9548409
1	9550150	1.05945	1.04965	5	1:9550149-9550298
1	9553540	1.56645	1.04965	5	1:9553539-9553688
1	9553826	0.873668	1.04965	5	1:9553825-9553974
1	9556821	1.02665	1.04965	5	1:9556820-9557059
1	9566224	1.41575	1.04965	5	1:9566223-9566372
1	9567960	0.858338	1.04965	5	1:9567959-9568108
1	9591609	1.32735	1.04965	5	1:9591608-9591757
1	9596993	1.06002	1.04965	5	1:9596992-9597141
1	9603355	1.03407	1.04965	5	1:9603354-9603593
1	9609558	0.931588	1.04965	5	1:9609557-9609706
1	9609858	1.00231	1.04965	5	1:9609857-9610006
1	9612630	0.988651	1.04965	5	1:9612629-9612778
1	9614766	0.88863	1.04965	5	1:9614765-9615004
1	9621084	1.0572	1.04965	5	1:9621083-9621232
1	9659910	0.837349	1.04965	5	1:9659909-9660148
1	9661630	1.54063	1.04965	5	1:9661629-9661868
1	9662256	1.22889	1.04965	5	1:9662255-9662404
1	9662560	1.33818	1.04965	5	1:9662559-9662798
1	9663150	1.03903	1.04965	5	1:9663149-9663298
1	9663778	1.03338	1.04965	5	1:9663777-9664016
1	9665993	1.14887	1.04965	5	1:9665992-9666471
1	9668350	1.02905	1.04965	5	1:9668349-9668588
1	9671829	1.74058	1.04965	5	1:9671828-9671977
1	9673124	1.0516	1.04965	5	1:9673123-9673272
1	9675775	0.876957	1.04965	5	1:9675774-9675923
1	9677633	1.02592	1.04965	5	1:9677632-9677871
1	9680119	1.11337	1.04965	5	1:9680118-9680267
1	9682745	1.15932	1.04965	5	1:9682744-9682893
1	9683331	1.5461	1.04965	5	1:9683330-9683479
1	9689936	1.05559	1.04965	5	1:9689935-9690084
1	9714518	1.07159	1.04965	5	1:9714517-9715476
1	9727001	1.38786	1.04965	5	1:9727000-9727149
1	9735482	1.11043	1.04965	5	1:9735481-9738120
1	9855292	1.009	1.04965	5	1:9855291-9855440
1	9858446	3.07961	1.04965	5	1:9858445-9858594
1	9861658	1.11762	1.04965	5	1:9861657-9861806
1	9862287	0.96009	1.04965	5	1:9862286-9862435
1	9867201	1.11874	1.04965	5	1:9867200-9867349
1	9869042	0.845378	1.04965	5	1:9869041-9869190
1	9870382	1.73916	1.04965	5	1:9870381-9870530
1	9871611	1.05838	1.04965	5	1:9871610-9871759
1	9871787	0.883771	1.04965	5	1:9871786-9872025
1	9874455	0.844155	1.04965	5	1:9874454-9874603
1	9874635	2.59913	1.04965	5	1:9874634-9874783
1	9875702	1.45344	1.04965	5	1:9875701-9875850
1	9876086	1.13419	1.04965	5	1:9876085-9876234
1	9878909	1.19009	1.04965	5	1:9878908-9879147
1	9881427	1.11721	1.04965	5	1:9881426-9881575
1	9888767	1.159	1.04965	5	1:9888766-9889005
1	9901757	1.22336	1.04965	5	1:9901756-9901905
1	9901937	1.29951	1.04965	5	1:9901936-9902283
1	9905533	1.29939	1.04965	5	1:9905532-9905771
1	9906339	1.0161	1.04965	5	1:9906338-9906577
1	9906594	1.0618	1.04965	5	1:9906593-9906742
1	9909014	1.73058	1.04965	5	1:9909013-9909162
1	9910455	1.07655	1.04965	5	1:9910454-9910813
1	9914121	1.11893	1.04965	5	1:9914120-9914359
1	9920826	0.958842	1.04965	5	1:9920825-9921064
1	9922053	0.921259	1.04965	5	1:9922052-9922291
1	9924046	0.737038	1.04965	5	1:9924045-9924194
1	9927042	1.15917	1.04965	5	1:9927041-9927190
1	9930393	1.47596	1.04965	5	1:9930392-9930541
1	9932535	1.11988	1.04965	5	1:9932534-9932689
1	9934110	1.94221	1.04965	5	1:9934109-9934258
1	9950986	0.81582	1.04965	5	1:9950985-9951224
1	9958867	1.10222	1.04965	5	1:9958866-9959015
1	9966628	1.24641	1.04965	5	1:9966627-9966866
1	9968843	1.10523	1.04965	5	1:9968842-9968991
1	9975612	1.13936	1.04965	5	1:9975611-9975850
1	9985161	1.09976	1.04965	5	1:9985160-9985399
1	9989432	1.06754	1.04965	5	1:9989431-9989670
1	9990016	0.782946	1.04965	5	1:9990015-9990254
1	9993261	1.1291	1.04965	5	1:9993260-9993499
1	10015013	1.11423	1.04965	5	1:10015012-10015161
1	10017139	1.11349	1.04965	5	1:10017138-10017377
1	10020646	0.625598	1.04965	5	1:10020645-10020794
1	10022373	0.933777	1.04965	5	1:10022372-10022521
1	10023282	0.853927	1.04965	5	1:10023281-10023430
1	10024034	0.918277	1.04965	5	1:10024033-10024272
1	10025008	0.897123	1.04965	5	1:10025007-10025246
1	10027703	0.984164	1.04965	5	1:10027702-10027941
1	10035127	1.00164	1.04965	5	1:10035126-10035275
1	10037467	1.26685	1.04965	5	1:10037466-10037615
1	10048793	0.777942	1.04965	5	1:10048792-10048941
1	10049827	1.25625	1.04965	5	1:10049826-10049975
1	10054365	1.06987	1.04965	5	1:10054364-10054513
1	10055364	0.693686	1.04965	5	1:10055363-10055512
1	10056465	0.73245	1.04965	5	1:10056464-10056943
1	10064895	0.987328	1.04965	5	1:10064894-10065043
1	10067199	1.21335	1.04965	5	1:10067198-10067347
1	10072321	1.30516	1.04965	5	1:10072320-10072439
1	10073521	1.09278	1.04965	5	1:10073520-10073669
1	10075811	0.918306	1.04965	5	1:10075810-10076049
1	10078079	0.991214	1.04965	5	1:10078078-10078317
1	10078913	1.13669	1.04965	5	1:10078912-10079061
1	10080184	1.17425	1.04965	5	1:10080183-10080332
1	10085901	1.28242	1.04965	5	1:10085900-10086139
1	10094250	0.870666	1.04965	5	1:10094249-10094488
1	10098417	1.36349	1.04965	5	1:10098416-10098565
1	10102469	0.909655	1.04965	5	1:10102468-10102587
1	10102911	0.878311	1.04965	5	1:10102910-10103149
1	10103677	1.00536	1.04965	5	1:10103676-10103825
1	10106043	1.11575	1.04965	5	1:10106042-10106191
1	10106724	0.900557	1.04965	5	1:10106723-10106872
1	10116371	2.00219	1.04965	5	1:10116370-10116609
1	10117455	1.0214	1.04965	5	1:10117454-10117693
1	10120001	1.51177	1.04965	5	1:10120000-10120149
1	10122477	1.73845	1.04965	5	1:10122476-10122625
1	10123210	1.01912	1.04965	5	1:10123209-10123358
1	10124123	1.15304	1.04965	5	1:10124122-10124361
1	10126001	0.950004	0.909718	5	1:10126000-10126239
1	10128876	0.896326	0.909718	5	1:10128875-10129114
1	10130487	0.9146	0.909718	5	1:10130486-10130725
1	10131590	0.813552	0.909718	5	1:10131589-10131828
1	10132622	0.85318	0.909718	5	1:10132621-10132860
1	10134839	0.955485	0.909718	5	1:10134838-10134987
1	10137431	1.20527	0.909718	5	1:10137430-10137669
1	10141829	0.869478	0.909718	5	1:10141828-10141977
1	10143417	0.893813	0.909718	5	1:10143416-10143874
1	10144307	0.848305	0.909718	5	1:10144306-10144545
1	10146941	0.77541	0.909718	5	1:10146940-10147179
1	10147942	0.768013	0.909718	5	1:10147941-10148180
1	10149616	0.806995	0.909718	5	1:10149615-10149854
1	10149914	1.05019	0.909718	5	1:10149913-10150152
1	10150747	0.79231	0.909718	5	1:10150746-10151123
1	10153734	0.717486	0.909718	5	1:10153733-10153882
1	10162871	0.895939	0.909718	5	1:10162870-10163109
1	10163235	0.733051	0.909718	5	1:10163234-10163473
1	10164093	0.741787	0.909718	5	1:10164092-10164331
1	10169833	1.01997	0.909718	5	1:10169832-10169981
1	10170917	1.1836	0.909718	5	1:10170916-10171155
1	10173697	0.829684	0.909718	5	1:10173696-10173845
1	10174040	1.11255	0.909718	5	1:10174039-10174278
1	10174433	1.05712	0.909718	5	1:10174432-10174581
1	10178819	0.845326	0.909718	5	1:10178818-10179057
1	10179273	1.39049	0.909718	5	1:10179272-10179421
1	10179460	0.799116	0.909718	5	1:10179459-10179818
1	10184336	0.787611	0.909718	5	1:10184335-10184574
1	10188871	0.78436	0.909718	5	1:10188870-10189109
1	10189778	0.959175	0.909718	5	1:10189777-10190016
1	10194850	0.947432	0.909718	5	1:10194849-10194998
1	10199465	0.951318	0.909718	5	1:10199464-10199823
1	10203095	0.959305	0.909718	5	1:10203094-10203333
1	10204160	0.818487	0.909718	5	1:10204159-10204398
1	10205877	0.839129	0.909718	5	1:10205876-10206115
1	10206536	0.806999	0.909718	5	1:10206535-10206684
1	10315179	0.637384	0.909718	5	1:10315178-10315417
1	10319507	1.17383	0.909718	5	1:10319506-10319655
1	10327330	1.02922	0.909718	5	1:10327329-10327568
1	10398306	0.974922	0.909718	5	1:10398305-10398454
1	10399304	0.896011	0.909718	5	1:10399303-10399452
1	10467069	0.892711	0.909718	5	1:10467068-10467217
1	10471086	1.1617	0.909718	5	1:10471085-10471234
1	10473998	0.904598	0.909718	5	1:10473997-10474146
1	10478849	1.04234	0.909718	5	1:10478848-10479087
1	10585649	0.820801	0.909718	5	1:10585648-10585797
1	10709631	0.861382	0.909718	5	1:10709630-10709869
1	10983903	1.42344	0.909718	5	1:10983902-10984051
1	11051353	0.897633	0.909718	5	1:11051352-11051501
1	11055817	1.71078	0.909718	5	1:11055816-11056055
1	11058055	0.719512	0.909718	5	1:11058054-11058203
1	11070065	0.904538	0.909718	5	1:11070064-11070213
1	11079759	0.950344	0.909718	5	1:11079758-11079997
1	11088491	1.31401	0.909718	5	1:11088490-11088729
1	11091107	0.61229	0.909718	5	1:11091106-11091255
1	11097639	0.809154	0.909718	5	1:11097638-11097877
1	11100316	0.778904	0.909718	5	1:11100315-11100554
1	11102785	0.774749	0.909718	5	1:11102784-11102933
1	11113164	0.861306	0.909718	5	1:11113163-11113312
1	11113830	0.73588	0.909718	5	1:11113829-11113978
1	11122367	1.02653	0.909718	5	1:11122366-11122515
1	11126793	0.74983	0.909718	5	1:11126792-11126941
1	11129989	0.895413	0.909718	5	1:11129988-11130227
1	11130274	0.55922	0.909718	5	1:11130273-11130422
1	11132685	0.804342	0.909718	5	1:11132684-11132923
1	11139844	1.21934	0.909718	5	1:11139843-11139992
1	11143573	0.834671	0.909718	5	1:11143572-11143811
1	11146261	0.955176	0.909718	5	1:11146260-11146499
1	11150150	1.09655	0.909718	5	1:11150149-11150388
1	11152282	1.05631	0.909718	5	1:11152281-11152520
1	11159926	0.886335	0.909718	5	1:11159925-11160164
1	11160649	0.82505	0.909718	5	1:11160648-11160887
1	11171906	0.859959	0.909718	5	1:11171905-11172144
1	11174485	0.996837	0.909718	5	1:11174484-11174633
1	11175163	1.06176	0.909718	5	1:11175162-11175311
1	11175924	0.765082	0.909718	5	1:11175923-11176072
1	11176663	0.809121	0.909718	5	1:11176662-11176901
1	11183525	1.3288	0.909718	5	1:11183524-11183673
1	11189905	0.849959	0.909718	5	1:11189904-11190143
1	11194109	1.21775	0.909718	5	1:11194108-11194257
1	11198545	1.12641	0.909718	5	1:11198544-11198783
1	11221731	0.775399	0.909718	5	1:11221730-11221879
1	11255704	0.651561	0.909718	5	1:11255703-11255852
1	11256026	0.887776	0.909718	5	1:11256025-11256264
1	11275100	0.60044	0.909718	5	1:11275099-11275248
1	11279278	0.927185	0.909718	5	1:11279277-11279426
1	11287722	0.758816	0.909718	5	1:11287721-11287870
1	11404595	0.834441	0.909718	5	1:11404594-11404743
1	11501953	0.793998	0.909718	5	1:11501952-11502191
1	11508605	1.03896	0.909718	5	1:11508604-11508843
1	11527649	1.24497	0.909718	5	1:11527648-11527797
1	11535180	1.13133	0.909718	5	1:11535179-11535418
1	11552969	0.663115	0.909718	5	1:11552968-11553117
1	11578422	0.844078	0.909718	5	1:11578421-11578660
1	11586196	0.773522	0.909718	5	1:11586195-11586434
1	11737990	1.09726	0.909718	5	1:11737989-11738228
1	11788515	0.720099	0.909718	5	1:11788514-11788663
1	11819876	0.904951	0.909718	5	1:11819875-11820024
1	11923559	1.07275	0.909718	5	1:11923558-11923707
1	11941001	0.962721	0.909718	5	1:11941000-11941149
1	11962066	0.818159	0.909718	5	1:11962065-11962214
1	11964936	0.973327	0.909718	5	1:11964935-11965084
1	12776574	0.947273	0.909718	5	1:12776573-12776812
1	12786787	0.869521	0.909718	5	1:12786786-12787145
1	12795217	1.20196	0.909718	5	1:12795216-12795455
1	12797900	0.886196	0.909718	5	1:12797899-12798138
1	12807375	0.908325	0.909718	5	1:12807374-12807613
1	12808427	0.77282	0.909718	5	1:12808426-12808665
1	12810427	1.04553	0.909718	5	1:12810426-12810665
1	12810815	0.890092	0.909718	5	1:12810814-12810963
1	12811996	1.1208	0.909718	5	1:12811995-12812234
1	12826183	1.13314	0.909718	5	1:12826182-12826421
1	12828387	1.05584	0.909718	5	1:12828386-12828745
1	12829869	0.898555	0.909718	5	1:12829868-12830017
1	12830442	1.06375	0.909718	5	1:12830441-12830590
1	12831467	0.983131	0.909718	5	1:12831466-12831615
1	12832696	0.871732	0.909718	5	1:12832695-12832931
1	12838128	0.981374	0.909718	5	1:12838127-12838592
1	12840768	1.39106	0.909718	5	1:12840767-12840916
1	12848882	0.874125	0.909718	5	1:12848881-12849720
1	12861940	0.887154	0.909718	5	1:12861939-12862418
1	12866334	0.846133	0.909718	5	1:12866333-12866482
1	12869160	0.887549	0.909718	5	1:12869159-12869518
1	12871178	0.909325	0.909718	5	1:12871177-12871416
1	12884488	1.02441	0.909718	5	1:12884487-12884726
1	12911082	0.930288	0.909718	5	1:12911081-12911320
1	12929056	1.55958	0.909718	5	1:12929055-12929294
1	12934008	0.896606	0.909718	5	1:12934007-12934246
1	12979639	0.901194	0.909718	5	1:12979638-12980597
1	13104335	0.89202	0.909718	5	1:13104334-13104573
1	13105822	0.667529	0.909718	5	1:13105821-13105970
1	13106274	0.794351	0.909718	5	1:13106273-13106422
1	13108826	1.18063	0.909718	5	1:13108825-13109064
1	13112398	0.912798	0.909718	5	1:13112397-13112756
1	13114403	0.901233	0.909718	5	1:13114402-13114785
1	13115222	1.03752	0.909718	5	1:13115221-13115940
1	13132758	0.955181	0.909718	5	1:13132757-13132906
1	13136911	0.99057	0.909718	5	1:13136910-13137059
1	13138378	0.657375	0.909718	5	1:13138377-13138616
1	13138981	0.954197	0.909718	5	1:13138980-13139219
1	13140766	0.770641	0.909718	5	1:13140765-13141004
1	13142409	0.783783	0.909718	5	1:13142408-13142557
1	13142838	0.963632	0.909718	5	1:13142837-13143196
1	13146414	1.03674	0.909718	5	1:13146413-13146652
1	13150187	1.00254	0.909718	5	1:13150186-13150425
1	13152142	0.728142	0.909718	5	1:13152141-13152380
1	13154961	0.711682	0.909718	5	1:13154960-13155199
1	13156963	0.877742	0.909718	5	1:13156962-13157201
1	13164135	0.859405	0.909718	5	1:13164134-13165453
1	13167109	0.825138	0.909718	5	1:13167108-13167347
1	13170514	0.687404	0.909718	5	1:13170513-13170752
1	13171258	0.844512	0.909718	5	1:13171257-13171406
1	13174231	0.784086	0.909718	5	1:13174230-13174469
1	13176783	0.953562	0.909718	5	1:13176782-13177021
1	13180130	0.768251	0.909718	5	1:13180129-13180278
1	13211355	0.914139	0.909718	5	1:13211354-13211593
1	13214643	0.901073	0.909718	5	1:13214642-13214791
1	13556351	1.06828	0.909718	5	1:13556350-13556499
1	13559513	0.939856	0.909718	5	1:13559512-13559751
1	13559972	1.04273	0.909718	5	1:13559971-13560210
1	13561847	1.02545	0.909718	5	1:13561846-13561995
1	13562031	0.881762	0.909718	5	1:13562030-13562179
1	13566402	0.85028	0.909718	5	1:13566401-13566550
1	13568121	0.867457	0.909718	5	1:13568120-13568269
1	13569470	0.621565	0.909718	5	1:13569469-13569708
1	13569712	1.0048	0.909718	5	1:13569711-13569950
1	13571046	0.919362	0.909718	5	1:13571045-13571194
1	13579623	1.56668	0.909718	5	1:13579622-13579861
1	13616904	0.441555	0.909718	5	1:13616903-13617022
1	13617388	1.01262	0.909718	5	1:13617387-13617536
1	13620101	0.675129	0.909718	5	1:13620100-13620339
1	13628282	0.772856	0.909718	5	1:13628281-13628520
1	13637410	1.0744	0.909718	5	1:13637409-13637648
1	13640764	0.800341	0.909718	5	1:13640763-13641002
1	13650351	1.46698	0.909718	5	1:13650350-13650589
1	13662530	1.17449	0.909718	5	1:13662529-13662888
1	13674128	1.10028	0.909718	5	1:13674127-13674366
1	13690791	1.15412	0.909718	5	1:13690790-13691509
1	13776921	0.962599	0.909718	5	1:13776920-13777069
1	14160948	0.595609	0.909718	5	1:14160947-14161096
1	14169522	0.717656	0.909718	5	1:14169521-14169670
1	14173179	1.36257	0.909718	5	1:14173178-14173417
1	14173430	0.765222	0.909718	5	1:14173429-14173578
1	14174391	0.732305	0.909718	5	1:14174390-14174629
1	14174647	1.01492	0.909718	5	1:14174646-14174795
1	14198931	0.566677	0.909718	5	1:14198930-14199079
1	14219526	0.650599	0.909718	5	1:14219525-14219674
1	14221444	0.977337	0.909718	5	1:14221443-14221682
1	14242483	0.772486	0.909718	5	1:14242482-14242721
1	14243053	0.742412	0.909718	5	1:14243052-14243201
1	14260728	0.725224	0.909718	5	1:14260727-14260966
1	14264098	0.879043	0.909718	5	1:14264097-14264336
1	14264560	0.901968	0.909718	5	1:14264559-14264708
1	14273151	0.721715	0.909718	5	1:14273150-14273299
1	14292793	0.774816	0.909718	5	1:14292792-14293031
1	14294429	0.896465	0.909718	5	1:14294428-14294577
1	14744274	0.832756	0.909718	5	1:14744273-14744422
1	14745260	0.959823	0.909718	5	1:14745259-14747538
1	14747759	0.862186	0.909718	5	1:14747758-14748477
1	14863579	1.01974	0.909718	5	1:14863578-14863817
1	14864404	0.962814	0.909718	5	1:14864403-14864552
1	14865896	0.910915	0.909718	5	1:14865895-14866044
1	14870225	1.22175	0.909718	5	1:14870224-14870373
1	14871650	0.995577	0.909718	5	1:14871649-14871888
1	14872138	0.597079	0.909718	5	1:14872137-14872376
1	14874156	0.911529	0.909718	5	1:14874155-14874394
1	14875786	1.36787	0.909718	5	1:14875785-14875934
1	14876931	0.69838	0.909718	5	1:14876930-14877169
1	14877622	0.692133	0.909718	5	1:14877621-14877770
1	14879435	0.686399	0.909718	5	1:14879434-14879583
1	14880446	0.600414	0.909718	5	1:14880445-14880594
1	14881343	1.22075	0.909718	5	1:14881342-14881491
1	14883228	0.781727	0.909718	5	1:14883227-14883466
1	14886541	0.810466	0.909718	5	1:14886540-14886689
1	14888053	0.796941	0.909718	5	1:14888052-14888291
1	14888302	0.730737	0.909718	5	1:14888301-14888540
1	14889389	0.958868	0.909718	5	1:14889388-14889537
1	14890106	0.908228	0.909718	5	1:14890105-14890254
1	14891878	0.605628	0.909718	5	1:14891877-14892026
1	14893176	0.92742	0.909718	5	1:14893175-14893414
1	14894181	0.85916	0.909718	5	1:14894180-14894419
1	14894499	1.03659	0.909718	5	1:14894498-14894647
1	14895968	0.930129	0.909718	5	1:14895967-14896116
1	14900779	0.951166	0.909718	5	1:14900778-14901017
1	14902401	0.737275	0.909718	5	1:14902400-14902639
1	14908772	0.711413	0.909718	5	1:14908771-14908920
1	15057124	1.03272	0.909718	5	1:15057123-15057722
1	15302523	0.755077	0.909718	5	1:15302522-15303121
1	15699559	0.914198	0.909718	5	1:15699558-15701717
1	15795719	1.42455	0.909718	5	1:15795718-15796077
1	15797711	1.14282	0.909718	5	1:15797710-15797859
1	15803033	0.84804	0.909718	5	1:15803032-15803181
1	15805921	1.03508	0.909718	5	1:15805920-15806069
1	15808970	0.662388	0.909718	5	1:15808969-15809208
1	15809699	0.838344	0.909718	5	1:15809698-15809847
1	15821558	0.872002	0.909718	5	1:15821557-15821706
1	15823437	0.941589	0.909718	5	1:15823436-15823585
1	15828227	1.23	0.909718	5	1:15828226-15828375
1	15832963	1.01406	0.909718	5	1:15832962-15833201
1	15845765	1.02793	0.909718	5	1:15845764-15846003
1	15848939	1.00074	0.909718	5	1:15848938-15849177
1	15850298	0.9614	0.909718	5	1:15850297-15850446
1	15873705	0.922248	0.909718	5	1:15873704-15873943
1	16056162	1.02582	0.909718	5	1:16056161-16056400
1	16058819	1.25395	0.909718	5	1:16058818-16058967
1	16068596	0.910111	0.909718	5	1:16068595-16068834
1	16070901	1.1266	0.909718	5	1:16070900-16071139
1	16072380	1.38765	0.909718	5	1:16072379-16072498
1	16083014	1.37478	0.909718	5	1:16083013-16083252
1	16091794	1.77339	0.909718	5	1:16091793-16092032
1	16092536	1.06093	0.909718	5	1:16092535-16092684
1	16092722	1.31879	0.909718	5	1:16092721-16092960
1	16093213	1.28016	0.909718	5	1:16093212-16093451
1	16093559	1.50846	0.909718	5	1:16093558-16093797
1	16094363	0.988221	0.909718	5	1:16094362-16094511
1	16096064	1.13917	0.909718	5	1:16096063-16096422
1	16097814	0.915539	0.909718	5	1:16097813-16098172
1	16118206	0.809399	0.909718	5	1:16118205-16118354
1	16119230	0.91737	0.909718	5	1:16119229-16119468
1	16121102	1.16862	0.909718	5	1:16121101-16121555
1	16219811	0.940377	0.909718	5	1:16219810-16219959
1	16221039	0.983562	0.909718	5	1:16221038-16221187
1	16335756	1.22964	0.909718	5	1:16335755-16336114
1	16356131	1.07993	0.909718	5	1:16356130-16356279
1	16359782	1.08762	0.909718	5	1:16359781-16360020
1	16364722	1.32585	0.909718	5	1:16364721-16364870
1	16379889	1.60229	0.909718	5	1:16379888-16380127
1	16382562	0.882959	0.909718	5	1:16382561-16382710
1	16384092	0.990048	0.909718	5	1:16384091-16384330
1	16430352	0.824111	0.909718	5	1:16430351-16430590
1	16450387	1.19492	0.909718	5	1:16450386-16450535
1	16453076	1.01441	0.909718	5	1:16453075-16453314
1	16476068	1.04539	0.909718	5	1:16476067-16476216
1	16499342	0.643823	0.909718	5	1:16499341-16499490
1	16561256	1.31376	0.909718	5	1:16561255-16561404
1	16571862	1.07686	0.909718	5	1:16571861-16572104
1	16575306	1.07414	0.909718	5	1:16575305-16575454
1	16587994	0.95151	0.909718	5	1:16587993-16588142
1	16592274	0.960663	0.909718	5	1:16592273-16592422
1	16593721	0.773923	0.909718	5	1:16593720-16593869
1	16633441	1.06878	0.909718	5	1:16633440-16633589
1	16635719	0.818077	0.909718	5	1:16635718-16635957
1	16637948	1.25068	0.909718	5	1:16637947-16638096
1	16655368	1.6502	0.909718	5	1:16655367-16655606
1	16657711	1.15291	0.909718	5	1:16657710-16657859
1	16667038	1.17326	0.909718	5	1:16667037-16667516
1	16678555	1.25027	0.909718	5	1:16678554-16678703
1	16681720	1.13031	0.909718	5	1:16681719-16681868
1	16690821	1.35136	0.909718	5	1:16690820-16690939
1	16696221	1.8841	0.909718	5	1:16696220-16696369
1	16699480	0.998142	0.909718	5	1:16699479-16699628
1	16987511	0.874425	0.909718	5	1:16987510-16987659
1	16993934	1.05882	0.909718	5	1:16993933-16994652
1	17006060	0.92559	0.909718	5	1:17006059-17006298
1	17081339	0.974828	0.909718	5	1:17081338-17082177
1	17087257	0.857367	0.909718	5	1:17087256-17087735
1	17135492	1.22889	0.909718	5	1:17135491-17135730
1	17136994	0.914906	0.909718	5	1:17136993-17137232
1	17147009	0.842015	0.909718	5	1:17147008-17147247
1	17148448	1.13398	0.909718	5	1:17148447-17148596
1	17149973	0.483288	0.909718	5	1:17149972-17150121
1	17151160	0.900439	0.909718	5	1:17151159-17151638
1	17592633	0.949168	0.909718	5	1:17592632-17592991
1	17609804	0.742283	0.909718	5	1:17609803-17610042
1	17611429	0.879729	0.909718	5	1:17611428-17611904
1	17614834	0.831351	0.909718	5	1:17614833-17614982
1	17718687	0.770427	0.909718	5	1:17718686-17719045
1	17735375	0.824629	0.909718	5	1:17735374-17735613
1	17735808	0.780642	0.909718	5	1:17735807-17736046
1	17736750	0.997393	0.909718	5	1:17736749-17736988
1	17737543	1.02529	0.909718	5	1:17737542-17737691
1	17739539	0.899614	0.909718	5	1:17739538-17739777
1	17740287	1.20558	0.909718	5	1:17740286-17740435
1	17740459	0.982885	0.909718	5	1:17740458-17740607
1	17740761	0.645056	0.909718	5	1:17740760-17740999
1	17742881	1.44183	0.909718	5	1:17742880-17743144
1	17746287	0.842927	0.909718	5	1:17746286-17746435
1	17752139	0.676543	0.909718	5	1:17752138-17752377
1	17754080	0.819876	0.909718	5	1:17754079-17754228
1	18105654	0.626254	0.909718	5	1:18105653-18105892
1	18112774	0.858021	0.909718	5	1:18112773-18112922
1	18114272	1.16985	0.909718	5	1:18114271-18114420
1	18118678	0.750426	0.909718	5	1:18118677-18118916
1	18120196	0.827583	0.909718	5	1:18120195-18120344
1	18124068	0.73049	0.909718	5	1:18124067-18124306
1	18127011	0.724656	0.909718	5	1:18127010-18127159
1	18135840	1.21821	0.909718	5	1:18135839-18135988
1	18200103	0.783805	0.909718	5	1:18200102-18200341
1	18213535	0.895626	0.909718	5	1:18213534-18213683
1	18226528	1.25013	0.909718	5	1:18226527-18226766
1	18227400	0.719762	0.909718	5	1:18227399-18227548
1	18241228	0.778524	0.909718	5	1:18241227-18241466
1	18250557	0.575196	0.909718	5	1:18250556-18250795
1	18255045	0.414294	0.909718	5	1:18255044-18255193
1	19093297	1.10676	0.909718	5	1:19093296-19093415
1	19094394	0.715695	0.909718	5	1:19094393-19094992
1	19098272	0.980696	0.909718	5	1:19098271-19098420
1	19108874	0.885028	0.909718	5	1:19108873-19109112
1	19109183	0.978938	0.909718	5	1:19109182-19109421
1	19132869	0.703284	0.909718	5	1:19132868-19133107
1	19138352	0.88741	0.909718	5	1:19138351-19138500
1	19156030	0.9684	0.909718	5	1:19156029-19156268
1	19199200	0.710634	0.909718	5	1:19199199-19199348
1	19202402	1.54942	0.909718	5	1:19202401-19202550
1	19204022	0.834965	0.909718	5	1:19204021-19204500
1	19209215	0.696811	0.909718	5	1:19209214-19209363
1	19216507	0.853541	0.909718	5	1:19216506-19216745
1	19218463	0.961575	0.909718	5	1:19218462-19218701
1	19221045	0.836863	0.909718	5	1:19221044-19221283
1	19224100	0.799313	0.909718	5	1:19224099-19224458
1	20048346	1.01557	0.909718	5	1:20048345-20048824
1	20060401	0.870976	0.909718	5	1:20060400-20060639
1	20063498	0.969266	0.909718	5	1:20063497-20063736
1	20071231	0.868814	0.909718	5	1:20071230-20071379
1	20093250	0.907583	0.909718	5	1:20093249-20093398
1	20094571	1.00139	0.909718	5	1:20094570-20094809
1	20106980	0.847793	0.909718	5	1:20106979-20108058
1	20188058	0.793247	0.909718	5	1:20188057-20188296
1	20189388	0.576255	0.909718	5	1:20189387-20189626
1	20190559	0.748066	0.909718	5	1:20190558-20191517
1	20199199	0.779546	0.909718	5	1:20199198-20199437
1	20201876	0.794616	0.909718	5	1:20201875-20202114
1	20210074	0.832872	0.909718	5	1:20210073-20210222
1	20212907	0.744629	0.909718	5	1:20212906-20213055
1	20229331	0.893789	0.909718	5	1:20229330-20229569
1	20265545	0.867925	0.909718	5	1:20265544-20265783
1	20278220	1.04087	0.909718	5	1:20278219-20278368
1	20300584	0.819148	0.909718	5	1:20300583-20300822
1	20302083	0.905763	0.909718	5	1:20302082-20302321
1	20337356	0.876702	0.909718	5	1:20337355-20337594
1	20340441	0.82449	0.909718	5	1:20340440-20340679
1	20348869	1.01426	0.909718	5	1:20348868-20349107
1	20351030	1.18832	0.909718	5	1:20351029-20351178
1	20354167	0.827885	0.909718	5	1:20354166-20354315
1	20363883	0.753741	0.909718	5	1:20363882-20364121
1	20364731	0.703317	0.909718	5	1:20364730-20364879
1	20367367	1.01002	0.909718	5	1:20367366-20367515
1	20371460	1.06337	0.909718	5	1:20371459-20371698
1	20381505	0.94902	0.909718	5	1:20381504-20381743
1	20382077	0.798323	0.909718	5	1:20382076-20382315
1	20404379	1.1544	0.909718	5	1:20404378-20404527
1	20440261	0.944811	0.909718	5	1:20440260-20440499
1	20492979	1.10548	0.909718	5	1:20492978-20493217
1	20498964	0.686515	0.909718	5	1:20498963-20499202
1	20510187	0.92796	0.909718	5	1:20510186-20510425
1	20512706	1.05248	0.909718	5	1:20512705-20514384
1	20523868	0.896596	0.909718	5	1:20523867-20524016
1	20524595	0.750025	0.909718	5	1:20524594-20524833
1	20527302	0.828286	0.909718	5	1:20527301-20527540
1	20530341	1.08129	0.909718	5	1:20530340-20530579
1	20537308	1.07404	0.909718	5	1:20537307-20537666
1	20538135	0.820945	0.909718	5	1:20538134-20538283
1	20539709	1.11813	0.909718	5	1:20539708-20539947
1	20540901	0.865244	0.909718	5	1:20540900-20541139
1	20543494	0.695315	0.909718	5	1:20543493-20543732
1	20545109	0.848061	0.909718	5	1:20545108-20545347
1	20548637	0.728432	0.909718	5	1:20548636-20548875
1	20549446	0.665804	0.909718	5	1:20549445-20549684
1	20552393	0.890774	0.909718	5	1:20552392-20552631
1	20553660	0.841431	0.909718	5	1:20553659-20553808
1	20553837	0.928656	0.909718	5	1:20553836-20553985
1	20555640	0.720558	0.909718	5	1:20555639-20555998
1	20556807	0.841322	0.909718	5	1:20556806-20556955
1	20557480	0.867212	0.909718	5	1:20557479-20557718
1	20559868	0.72927	0.909718	5	1:20559867-20560016
1	20561381	0.971671	0.909718	5	1:20561380-20561529
1	20574087	1.01263	0.909718	5	1:20574086-20574235
1	20575169	1.15553	0.909718	5	1:20575168-20575317
1	20575701	1.02955	0.909718	5	1:20575700-20575849
1	20576853	1.17121	0.909718	5	1:20576852-20577001
1	20578516	0.964546	0.909718	5	1:20578515-20578664
1	20583931	1.09434	0.909718	5	1:20583930-20584079
1	20596493	1.07269	0.909718	5	1:20596492-20596731
1	20598365	1.03463	0.909718	5	1:20598364-20598513
1	20602734	0.931419	0.909718	5	1:20602733-20602972
1	20603425	1.23251	0.909718	5	1:20603424-20603573
1	20605288	1.05389	0.909718	5	1:20605287-20605436
1	20669074	1.06557	0.909718	5	1:20669073-20669222
1	20672879	0.887869	0.909718	5	1:20672878-20673027
1	20720967	0.950062	0.909718	5	1:20720966-20721115
1	20722163	0.975762	0.909718	5	1:20722162-20722401
1	20723642	1.16271	0.909718	5	1:20723641-20724000
1	20767787	0.806962	0.909718	5	1:20767786-20768145
1	20769363	1.01312	0.909718	5	1:20769362-20769601
1	20774178	1.00255	0.909718	5	1:20774177-20774326
1	20793517	0.892943	0.909718	5	1:20793516-20793755
1	20794854	0.977031	0.909718	5	1:20794853-20795002
1	20795293	0.826017	0.909718	5	1:20795292-20795441
1	20795840	0.718109	0.909718	5	1:20795839-20795988
1	20796864	0.886265	0.909718	5	1:20796863-20797012
1	20798758	0.97103	0.909718	5	1:20798757-20798996
1	20799621	1.02206	0.909718	5	1:20799620-20799859
1	20800107	0.699808	0.909718	5	1:20800106-20800345
1	20802031	0.950779	0.909718	5	1:20802030-20802269
1	20802591	0.668475	0.909718	5	1:20802590-20802829
1	20802999	0.929639	0.909718	5	1:20802998-20803237
1	20804445	0.829619	0.909718	5	1:20804444-20804593
1	20804710	0.830362	0.909718	5	1:20804709-20805068
1	20806676	0.859241	0.909718	5	1:20806675-20806914
1	20807309	0.864149	0.909718	5	1:20807308-20807547
1	20807841	0.906029	0.909718	5	1:20807840-20807989
1	20810161	1.51889	0.909718	5	1:20810160-20810309
1	20924699	1.028	0.909718	5	1:20924698-20925777
1	20926197	0.942422	0.909718	5	1:20926196-20927875
1	20928324	1.11147	0.909718	5	1:20928323-20928922
1	20929197	1.40935	0.909718	5	1:20929196-20929675
1	20941757	1.0317	0.909718	5	1:20941756-20941905
1	20945407	0.616833	0.909718	5	1:20945406-20945645
1	20950175	1.16705	0.909718	5	1:20950174-20950533
1	20951189	0.7897	0.909718	5	1:20951188-20951427
1	20957382	1.02245	0.909718	5	1:20957381-20957620
1	20962847	0.990163	0.909718	5	1:20962846-20963085
1	20964931	1.08346	0.909718	5	1:20964930-20965169
1	20968711	0.744631	0.909718	5	1:20968710-20968949
1	20969445	1.27166	0.909718	5	1:20969444-20969683
1	20979447	1.16575	0.909718	5	1:20979446-20979685
1	20980644	1.06375	0.909718	5	1:20980643-20980792
1	20991590	0.722913	0.909718	5	1:20991589-20991738
1	20993013	1.04265	0.909718	5	1:20993012-20993251
1	20993871	0.713688	0.909718	5	1:20993870-20994109
1	20994270	0.876369	0.909718	5	1:20994269-20994418
1	20995594	0.791109	0.909718	5	1:20995593-20995742
1	20996184	0.736563	0.909718	5	1:20996183-20996332
1	20996874	0.866202	0.909718	5	1:20996873-20997022
1	21002903	1.05644	0.909718	5	1:21002902-21003051
1	21003448	0.980636	0.909718	5	1:21003447-21003596
1	21027420	1.06835	0.909718	5	1:21027419-21027568
1	21069015	1.12149	0.909718	5	1:21069014-21069253
1	21215600	1.15014	0.909718	5	1:21215599-21215748
1	21215987	0.910625	0.909718	5	1:21215986-21216135
1	21216627	1.07223	0.909718	5	1:21216626-21216775
1	21219481	1.44425	0.909718	5	1:21219480-21219719
1	21239807	0.896056	0.909718	5	1:21239806-21239955
1	21247348	0.870039	0.909718	5	1:21247347-21247496
1	21248876	0.892535	0.909718	5	1:21248875-21249114
1	21250080	1.07376	0.909718	5	1:21250079-21250318
1	21252820	1.12281	0.909718	5	1:21252819-21253058
1	21254864	0.937421	0.909718	5	1:21254863-21255102
1	21275632	1.58172	0.909718	5	1:21275631-21275870
1	21278169	0.990506	0.909718	5	1:21278168-21278407
1	21281322	0.875216	0.909718	5	1:21281321-21281470
1	21283508	0.934025	0.909718	5	1:21283507-21283746
1	21284943	1.39982	0.909718	5	1:21284942-21285091
1	21288043	0.928135	0.909718	5	1:21288042-21288251
1	21340061	14.4859	7.09338	35	1:21340060-21340209
1	21358699	10.6098	7.09338	35	1:21358698-21358847
1	21358945	2.52953	7.09338	35	1:21358944-21359183
1	21373978	3.57698	7.09338	35	1:21373977-21374126
1	21374228	1.02654	0.973052	5	1:21374227-21374466
1	21374842	1.14401	0.973052	5	1:21374841-21374990
1	21392186	0.889482	0.973052	5	1:21392185-21393264
1	21394927	1.09293	0.973052	5	1:21394926-21395075
1	21395820	1.37189	0.973052	5	1:21395819-21396058
1	21414095	1.017	0.973052	5	1:21414094-21414243
1	21447476	0.753658	0.973052	5	1:21447475-21447714
1	21451571	1.0706	0.973052	5	1:21451570-21451719
1	21456348	0.864638	0.973052	5	1:21456347-21456496
1	21459509	1.14257	0.973052	5	1:21459508-21459657
1	21469413	0.672542	0.973052	5	1:21469412-21469561
1	21477270	0.983962	0.973052	5	1:21477269-21477418
1	21495324	0.796326	0.973052	5	1:21495323-21495562
1	21495733	0.898161	0.973052	5	1:21495732-21495971
1	21525176	0.931416	0.973052	5	1:21525175-21525324
1	21583561	0.771559	0.973052	5	1:21583560-21583709
1	21951199	1.62008	0.973052	5	1:21951198-21951347
1	22278493	0.772363	0.973052	5	1:22278492-22278731
1	22280091	1.222	0.973052	5	1:22280090-22280329
1	22281055	0.987347	0.973052	5	1:22281054-22281203
1	22282870	0.828292	0.973052	5	1:22282869-22283018
1	22286889	0.972479	0.973052	5	1:22286888-22287127
1	22336312	0.976504	0.973052	5	1:22336311-22336670
1	22363389	0.984102	0.973052	5	1:22363388-22363627
1	22369476	0.711626	0.973052	5	1:22369475-22369624
1	22387499	0.921948	0.973052	5	1:22387498-22387647
1	22388652	0.887006	0.973052	5	1:22388651-22388890
1	22394471	0.678749	0.973052	5	1:22394470-22394619
1	22402244	0.789596	0.973052	5	1:22402243-22402392
1	22411777	0.99065	0.973052	5	1:22411776-22411925
1	22415894	0.758045	0.973052	5	1:22415893-22416042
1	22417486	0.781814	0.973052	5	1:22417485-22417724
1	22418505	0.792102	0.973052	5	1:22418504-22418743
1	22422799	0.738841	0.973052	5	1:22422798-22422947
1	22423095	0.87176	0.973052	5	1:22423094-22423280
1	22473965	0.841716	0.973052	5	1:22473964-22474113
1	22474172	0.830568	0.973052	5	1:22474171-22474320
1	22474462	0.946096	0.973052	5	1:22474461-22474610
1	22474976	0.893087	0.973052	5	1:22474975-22475214
1	22479531	0.826453	0.973052	5	1:22479530-22479679
1	22482461	1.27408	0.973052	5	1:22482460-22482609
1	22486186	1.14653	0.973052	5	1:22486185-22486334
1	22489953	0.917402	0.973052	5	1:22489952-22490101
1	22491447	1.1517	0.973052	5	1:22491446-22491595
1	22493370	0.749466	0.973052	5	1:22493369-22493518
1	22540183	1.08553	0.973052	5	1:22540182-22540331
1	22540757	1.02586	0.973052	5	1:22540756-22541115
1	22545114	0.803223	0.973052	5	1:22545113-22545472
1	22600878	0.985867	0.973052	5	1:22600877-22600996
1	22603197	0.777918	0.973052	5	1:22603196-22603653
1	22604182	0.945829	0.973052	5	1:22604181-22604330
1	22637226	0.793928	0.973052	5	1:22637225-22637374
1	22733712	0.839931	0.973052	5	1:22733711-22733860
1	22812362	0.828964	0.973052	5	1:22812361-22812600
1	23108600	0.984383	0.973052	5	1:23108599-23109078
1	23262816	1.36621	0.973052	5	1:23262815-23263054
1	23279089	0.949088	0.973052	5	1:23279088-23279237
1	23298534	1.90814	0.973052	5	1:23298533-23298682
1	23376698	1.03944	0.973052	5	1:23376697-23377296
1	23382522	0.664893	0.973052	5	1:23382521-23382760
1	23382771	1.25175	0.973052	5	1:23382770-23382919
1	23382960	0.976281	0.973052	5	1:23382959-23383108
1	23385515	1.22124	0.973052	5	1:23385514-23385663
1	23385765	0.980395	0.973052	5	1:23385764-23385913
1	23389593	0	0.973052	5	1:23389592-23389951
1	23769471	1.20601	0.973052	5	1:23769470-23770069
1	23822013	1.24183	0.973052	5	1:23822012-23822251
1	23851667	0.859666	0.973052	5	1:23851666-23852042
1	23853216	0.868425	0.973052	5	1:23853215-23853454
1	23855077	0.835622	0.973052	5	1:23855076-23855435
1	23856105	0.867148	0.973052	5	1:23856104-23856343
1	23860206	0.809751	0.973052	5	1:23860205-23860444
1	23865818	0.88017	0.973052	5	1:23865817-23865966
1	23883161	1.23807	0.973052	5	1:23883160-23883309
1	23884501	0.729268	0.973052	5	1:23884500-23884649
1	23898736	0.864803	0.973052	5	1:23898735-23898884
1	23928786	1.48007	0.973052	5	1:23928785-23928934
1	24003055	1.03018	0.973052	5	1:24003054-24003203
1	24009951	0.764649	0.973052	5	1:24009950-24010189
1	24012323	1.38683	0.973052	5	1:24012322-24012471
1	24019114	1	0.973052	5	1:24019113-24019352
1	24021585	0.905434	0.973052	5	1:24021584-24021733
1	24027480	1.26349	0.973052	5	1:24027479-24027628
1	24028649	0.857077	0.973052	5	1:24028648-24028887
1	24031041	1.17017	0.973052	5	1:24031040-24031189
1	24031577	1.05495	0.973052	5	1:24031576-24031725
1	24033408	0.910153	0.973052	5	1:24033407-24033646
1	24035021	0.870685	0.973052	5	1:24035020-24036219
1	24037539	1.24249	0.973052	5	1:24037538-24037777
1	24039449	0.951268	0.973052	5	1:24039448-24039597
1	24050911	0.667693	0.973052	5	1:24050910-24051149
1	24053132	0.782853	0.973052	5	1:24053131-24053280
1	24059979	0.858555	0.973052	5	1:24059978-24060217
1	24060787	0.644636	0.973052	5	1:24060786-24061025
1	24062550	1.08441	0.973052	5	1:24062549-24062788
1	24063989	0.864382	0.973052	5	1:24063988-24064137
1	24064155	1.01326	0.973052	5	1:24064154-24064393
1	24074688	1.00995	0.973052	5	1:24074687-24074836
1	24092199	1.12912	0.973052	5	1:24092198-24092347
1	24184611	0.80476	0.973052	5	1:24184610-24184759
1	24185075	0.810556	0.973052	5	1:24185074-24185223
1	24186072	0.770016	0.973052	5	1:24186071-24186220
1	24186261	1.09572	0.973052	5	1:24186260-24186499
1	24191836	0.941074	0.973052	5	1:24191835-24192314
1	24201474	0.797604	0.973052	5	1:24201473-24201622
1	24202168	0.833604	0.973052	5	1:24202167-24202425
1	24203678	0.985182	0.973052	5	1:24203677-24203826
1	24204067	1.1345	0.973052	5	1:24204066-24204215
1	24208790	0.806785	0.973052	5	1:24208789-24208938
1	24209064	0.98891	0.973052	5	1:24209063-24209212
1	24211449	1.96699	0.973052	5	1:24211448-24211567
1	24211830	0.954868	0.973052	5	1:24211829-24211978
1	24214162	1.21288	0.973052	5	1:24214161-24214310
1	24214970	1.32196	0.973052	5	1:24214969-24215088
1	24215837	0.916076	0.973052	5	1:24215836-24215985
1	24217149	0.70108	0.973052	5	1:24217148-24217297
1	24221315	1.31731	0.973052	5	1:24221314-24221463
1	24224312	0.87301	0.973052	5	1:24224311-24224460
1	24227520	0.822928	0.973052	5	1:24227519-24227668
1	24228355	0.927423	0.973052	5	1:24228354-24228503
1	24228546	0.946519	0.973052	5	1:24228545-24228694
1	24228721	1.07313	0.973052	5	1:24228720-24228869
1	24229198	0.832139	0.973052	5	1:24229197-24229346
1	24230347	0.787111	0.973052	5	1:24230346-24230495
1	24231280	0.997381	0.973052	5	1:24231279-24231554
1	24236972	1.03056	0.973052	5	1:24236971-24237120
1	24237668	1.16703	0.973052	5	1:24237667-24237816
1	24238218	0.741614	0.973052	5	1:24238217-24238366
1	24238957	0.904512	0.973052	5	1:24238956-24239105
1	24240337	0.981889	0.973052	5	1:24240336-24240485
1	24243918	0.810412	0.973052	5	1:24243917-24244156
1	24244219	1.10748	0.973052	5	1:24244218-24244367
1	24251146	0.56185	0.973052	5	1:24251145-24251294
1	24258489	0.881464	0.973052	5	1:24258488-24258727
1	24271473	0.89507	0.973052	5	1:24271472-24271711
1	24271753	0.980162	0.973052	5	1:24271752-24271901
1	24277150	0.990535	0.973052	5	1:24277149-24277388
1	24286618	0.868685	0.973052	5	1:24286617-24286856
1	24289222	0.829162	0.973052	5	1:24289221-24289460
1	24291825	0.860722	0.973052	5	1:24291824-24291973
1	24292021	0.845159	0.973052	5	1:24292020-24292169
1	24296448	0.935375	0.973052	5	1:24296447-24296596
1	24296600	0.976618	0.973052	5	1:24296599-24296748
1	24299844	0.850086	0.973052	5	1:24299843-24299992
1	24303536	1.01118	0.973052	5	1:24303535-24303684
1	24307356	0.940014	0.973052	5	1:24307355-24307504
1	24308047	0.85344	0.973052	5	1:24308046-24308323
1	24310228	1.02678	0.973052	5	1:24310227-24310376
1	24313036	0.854436	0.973052	5	1:24313035-24313184
1	24314422	0.770167	0.973052	5	1:24314421-24314570
1	24318823	0.818808	0.973052	5	1:24318822-24318971
1	24319088	1.22376	0.973052	5	1:24319087-24319236
1	24319250	0.661325	0.973052	5	1:24319249-24319398
1	24322168	1.13761	0.973052	5	1:24322167-24322316
1	24324168	1.05146	0.973052	5	1:24324167-24324605
1	24328821	0.951154	0.973052	5	1:24328820-24328969
1	24328986	1.0518	0.973052	5	1:24328985-24329134
1	24329733	0.888042	0.973052	5	1:24329732-24329881
1	24330458	0.718565	0.973052	5	1:24330457-24330606
1	24332026	1.90831	0.973052	5	1:24332025-24332174
1	24332755	1.3566	0.973052	5	1:24332754-24332903
1	24332928	1.13886	0.973052	5	1:24332927-24333076
1	24334803	1.04927	0.973052	5	1:24334802-24334951
1	24339241	1.18592	0.973052	5	1:24339240-24339389
1	24344698	1.01048	0.973052	5	1:24344697-24344816
1	24359058	1.2939	0.973052	5	1:24359057-24359206
1	24381359	0.791242	0.973052	5	1:24381358-24381507
1	24416972	0.834559	0.973052	5	1:24416971-24417120
1	24458529	0.866092	0.973052	5	1:24458528-24458677
1	24460550	0.814629	0.973052	5	1:24460549-24460698
1	24468252	1.19083	0.973052	5	1:24468251-24468400
1	24514956	0.551247	0.973052	5	1:24514955-24515104
1	24517615	0.687079	0.973052	5	1:24517614-24517763
1	24532385	0.666387	0.973052	5	1:24532384-24532533
1	24533167	0.796936	0.973052	5	1:24533166-24533405
1	24536718	0.756799	0.973052	5	1:24536717-24536866
1	24540830	0.820984	0.973052	5	1:24540829-24541188
1	24543660	0.954815	0.973052	5	1:24543659-24543898
1	24566453	0.939244	0.973052	5	1:24566452-24566601
1	24568085	0.928091	0.973052	5	1:24568084-24568233
1	24582128	0.633369	0.973052	5	1:24582127-24582276
1	24619212	3.03014	0.973052	5	1:24619211-24619570
1	24685566	1.87697	0.973052	5	1:24685565-24685684
1	24742211	1.04556	0.973052	5	1:24742210-24742449
1	24749727	0.969421	0.973052	5	1:24749726-24749875
1	24761625	0.715276	0.973052	5	1:24761624-24761773
1	24762766	0.805301	0.973052	5	1:24762765-24762914
1	24768342	0.879065	0.973052	5	1:24768341-24768460
1	24771701	1.0709	0.973052	5	1:24771700-24771849
1	24785334	0.855694	0.973052	5	1:24785333-24785572
1	24788549	1.00345	0.973052	5	1:24788548-24788787
1	24800701	0.992231	0.973052	5	1:24800700-24800849
1	24801063	1.26576	0.973052	5	1:24801062-24801211
1	24801674	0.877052	0.973052	5	1:24801673-24801822
1	24803575	0.82259	0.973052	5	1:24803574-24803723
1	24805595	0.961023	0.973052	5	1:24805594-24805743
1	24818993	0.902333	0.973052	5	1:24818992-24819141
1	24819435	0.749057	0.973052	5	1:24819434-24819583
1	25124988	0.722215	0.973052	5	1:25124987-25125226
1	25131493	0.836503	0.973052	5	1:25131492-25131641
1	25141017	0.665155	0.973052	5	1:25141016-25141165
1	25150572	0.797908	0.973052	5	1:25150571-25151290
1	25155651	0.757509	0.973052	5	1:25155650-25155799
1	25158236	0.723959	0.973052	5	1:25158235-25158384
1	25168503	0.79748	0.973052	5	1:25168502-25168741
1	25168982	0.798052	0.973052	5	1:25168981-25169130
1	25174087	0.89839	0.973052	5	1:25174086-25174235
1	25183430	0.815614	0.973052	5	1:25183429-25183578
1	25185609	0.827803	0.973052	5	1:25185608-25185757
1	25188052	0.879975	0.973052	5	1:25188051-25188290
1	25278567	0.720913	0.973052	5	1:25278566-25278715
1	25283527	0.70604	0.973052	5	1:25283526-25283675
1	25285210	0.668611	0.973052	5	1:25285209-25285448
1	25453213	0.925954	0.973052	5	1:25453212-25453361
1	25477365	0.878002	0.973052	5	1:25477364-25477513
1	25488246	0.7679	0.973052	5	1:25488245-25488394
1	25489227	0.858388	0.973052	5	1:25489226-25489465
1	25513802	0.632877	0.973052	5	1:25513801-25513950
1	25517533	1.02147	0.973052	5	1:25517532-25517681
1	25544134	0.738009	0.973052	5	1:25544133-25544492
1	25544650	0.857582	0.973052	5	1:25544649-25545008
1	25561242	0.765437	0.973052	5	1:25561241-25561390
1	25561719	1.3276	0.973052	5	1:25561718-25561867
1	25588678	0.670073	0.973052	5	1:25588677-25588916
1	25589283	0.724664	0.973052	5	1:25589282-25589521
1	25604224	0.738338	0.973052	5	1:25604223-25604462
1	25610481	0.898589	0.973052	5	1:25610480-25610719
1	25616566	1.00076	0.973052	5	1:25616565-25616714
1	25882808	0.756958	0.973052	5	1:25882807-25883646
1	25887454	0.885625	0.973052	5	1:25887453-25887572
1	25887785	0.665063	0.973052	5	1:25887784-25887903
1	26738737	0.892373	0.973052	5	1:26738736-26742815
1	26744059	0.913335	0.973052	5	1:26744058-26744297
1	27099259	0.94962	0.973052	5	1:27099258-27099407
1	28833047	0.822539	0.973052	5	1:28833046-28835685
1	28836842	0.82	0.973052	5	1:28836841-28837080
1	30776472	0.776173	0.973052	5	1:30776471-30776620
1	30861044	0.99799	0.973052	5	1:30861043-30861762
1	30861988	1.06973	0.973052	5	1:30861987-30862826
1	30862992	1.03498	0.973052	5	1:30862991-30863230
1	30865523	1.19349	0.973052	5	1:30865522-30865671
1	30867452	0.808115	0.973052	5	1:30867451-30867600
1	30868595	0.891304	0.973052	5	1:30868594-30868833
1	30869810	0.789992	0.973052	5	1:30869809-30870048
1	30870751	1.01636	0.973052	5	1:30870750-30870989
1	30873342	1.09331	0.973052	5	1:30873341-30873490
1	30876885	1.66264	0.973052	5	1:30876884-30877123
1	30877481	1.07579	0.973052	5	1:30877480-30877719
1	30877948	1.188	0.973052	5	1:30877947-30878186
1	30881030	1.45744	0.973052	5	1:30881029-30881388
1	30886764	0.905061	0.973052	5	1:30886763-30887362
1	30893881	1.01283	0.973052	5	1:30893880-30894029
1	30919774	1.48713	0.973052	5	1:30919773-30920132
1	30999990	1.00334	0.973052	5	1:30999989-31000228
1	31000725	1.29895	0.973052	5	1:31000724-31000873
1	31001417	1.14795	0.973052	5	1:31001416-31001565
1	31001740	1.05731	0.973052	5	1:31001739-31001888
1	31002846	1.26072	0.973052	5	1:31002845-31002994
1	31198515	1.12175	0.973052	5	1:31198514-31198663
1	31233221	1.00077	0.973052	5	1:31233220-31233369
1	31246158	0.791635	0.973052	5	1:31246157-31246396
1	31247169	1.11144	0.973052	5	1:31247168-31247407
1	31253591	0.970583	0.973052	5	1:31253590-31253829
1	31260148	1.07192	0.973052	5	1:31260147-31261346
1	31279264	0.697662	0.973052	5	1:31279263-31279502
1	31279752	0.946311	0.973052	5	1:31279751-31280950
1	31324847	1.94372	0.973052	5	1:31324846-31324995
1	32229719	1.06085	0.973052	5	1:32229718-32229867
1	32300689	0.954708	0.973052	5	1:32300688-32300927
1	32390250	0.931785	0.973052	5	1:32390249-32390488
1	32471670	1.00635	0.973052	5	1:32471669-32471908
1	32524549	0.710147	0.973052	5	1:32524548-32524787
1	32529392	0.881607	0.973052	5	1:32529391-32529630
1	32576347	1.98628	0.973052	5	1:32576346-32577905
1	32602228	2.18254	0.973052	5	1:32602227-32604146
1	32675968	0.786632	0.973052	5	1:32675967-32676116
1	32700878	0.764918	0.973052	5	1:32700877-32701026
1	32714248	0.579517	0.973052	5	1:32714247-32714396
1	33510921	0.971097	0.973052	5	1:33510920-33511159
1	33520843	0.576074	0.973052	5	1:33520842-33520991
1	33537162	1.01075	0.973052	5	1:33537161-33537400
1	33541471	1.05634	0.973052	5	1:33541470-33541709
1	33568834	0.751308	0.973052	5	1:33568833-33569072
1	33570937	1.03241	0.973052	5	1:33570936-33571085
1	33590085	1.19487	0.973052	5	1:33590084-33590233
1	33678846	1.05559	0.973052	5	1:33678845-33678994
1	33685189	1.18448	0.973052	5	1:33685188-33685427
1	33687141	1.06077	0.973052	5	1:33687140-33687289
1	33719122	0.815748	0.973052	5	1:33719121-33719270
1	33720572	0.967534	0.973052	5	1:33720571-33720720
1	33723852	0.898993	0.973052	5	1:33723851-33724000
1	33725630	1.20169	0.973052	5	1:33725629-33725778
1	33726999	1.20767	0.973052	5	1:33726998-33727597
1	33780654	0.948214	0.973052	5	1:33780653-33780892
1	33781732	1.18064	0.973052	5	1:33781731-33781880
1	33791506	1.22782	0.973052	5	1:33791505-33791744
1	33793597	0.842669	0.973052	5	1:33793596-33793745
1	33795120	0.731589	0.973052	5	1:33795119-33795268
1	33796048	0.980318	0.973052	5	1:33796047-33796286
1	33803417	1.00174	0.973052	5	1:33803416-33803895
1	33805027	0.988962	0.973052	5	1:33805026-33805175
1	33818942	1.29455	0.973052	5	1:33818941-33819090
1	33822632	0.916116	0.973052	5	1:33822631-33822780
1	33826452	1.07663	0.973052	5	1:33826451-33826810
1	33827560	1.21422	0.973052	5	1:33827559-33827798
1	33829689	0.72266	0.973052	5	1:33829688-33829927
1	33833072	0.957814	0.973052	5	1:33833071-33834750
1	33835843	0.909336	0.973052	5	1:33835842-33836081
1	33836698	0.88007	0.973052	5	1:33836697-33836936
1	33838947	1.01742	0.973052	5	1:33838946-33839095
1	33839842	1.12923	0.973052	5	1:33839841-33840080
1	33840664	1.04124	0.973052	5	1:33840663-33840812
1	33843285	1.08228	0.973052	5	1:33843284-33843433
1	33858932	1.04096	0.973052	5	1:33858931-33860490
1	33862135	0.972456	0.973052	5	1:33862134-33862283
1	33870524	0.973052	0.973052	5	1:33870523-33870672
1	33871104	3.23065	0.973052	5	1:33871103-33871252
1	33892924	1.37666	0.973052	5	1:33892923-33895802
1	33910146	0.978792	0.973052	5	1:33910145-33910264
1	33919439	1.10233	0.973052	5	1:33919438-33919677
1	33920564	1.25766	0.973052	5	1:33920563-33920802
1	33921359	1.01381	0.973052	5	1:33921358-33921597
1	33935071	1.89428	0.973052	5	1:33935070-33935219
1	33940226	0.954899	0.973052	5	1:33940225-33940464
1	33965182	1.24292	0.973052	5	1:33965181-33965330
1	33965772	1.04029	0.973052	5	1:33965771-33965920
1	34025529	1.13674	0.973052	5	1:34025528-34025767
1	34063020	0.923711	0.973052	5	1:34063019-34063258
1	34143058	1.43182	0.973052	5	1:34143057-34143176
1	34170733	0.962862	0.973052	5	1:34170732-34170881
1	34172912	0.841288	0.973052	5	1:34172911-34173060
1	34174234	1.02857	0.973052	5	1:34174233-34174382
1	34178437	0.835879	0.973052	5	1:34178436-34179275
1	34191899	1.04864	0.973052	5	1:34191898-34192137
1	34209014	0.99936	0.973052	5	1:34209013-34209162
1	34209222	0.913691	0.973052	5	1:34209221-34209370
1	34211276	0.791195	0.973052	5	1:34211275-34211424
1	34213432	0.994177	0.973052	5	1:34213431-34213550
1	34213570	0.808987	0.973052	5	1:34213569-34213808
1	34217210	0.928446	0.973052	5	1:34217209-34217358
1	34217422	1.2044	0.973052	5	1:34217421-34217570
1	34217807	0.863113	0.973052	5	1:34217806-34218045
1	34219804	0.842223	0.973052	5	1:34219803-34220042
1	34220506	1.45544	0.973052	5	1:34220505-34220654
1	34220691	0.816818	0.973052	5	1:34220690-34220839
1	34220882	0.977825	0.973052	5	1:34220881-34221120
1	34221861	0.719581	0.973052	5	1:34221860-34222009
1	34222968	0.980248	0.973052	5	1:34222967-34223206
1	34223742	0.818054	0.973052	5	1:34223741-34223980
1	34224079	0.849574	0.973052	5	1:34224078-34224317
1	34224400	0.960795	0.973052	5	1:34224399-34224878
1	34225968	0.767439	0.973052	5	1:34225967-34226206
1	34226565	1.00377	0.973052	5	1:34226564-34226803
1	34227155	0.966547	0.973052	5	1:34227154-34227393
1	34227938	0.90128	0.973052	5	1:34227937-34228176
1	34228990	0.73959	0.973052	5	1:34228989-34229228
1	34229799	0.782693	0.973052	5	1:34229798-34229947
1	34230924	0.811527	0.973052	5	1:34230923-34231072
1	34231502	0.841385	0.973052	5	1:34231501-34231650
1	34234613	0.855515	0.973052	5	1:34234612-34237371
1	34237971	0.840739	0.973052	5	1:34237970-34239889
1	34240806	0.836635	0.973052	5	1:34240805-34241044
1	34242762	1.10445	0.973052	5	1:34242761-34242910
1	34243611	0.810507	0.973052	5	1:34243610-34243849
1	34244771	0.857096	0.973052	5	1:34244770-34248609
1	34248813	0.755849	0.973052	5	1:34248812-34250131
1	34250192	0.723271	0.973052	5	1:34250191-34250430
1	34250838	0.880544	0.973052	5	1:34250837-34251076
1	34251315	0.765031	0.973052	5	1:34251314-34251553
1	34252670	0.929106	0.973052	5	1:34252669-34252908
1	34254003	0.822692	0.973052	5	1:34254002-34254241
1	34255360	0.949001	0.973052	5	1:34255359-34255598
1	34256091	0.86835	0.973052	5	1:34256090-34256449
1	34257688	0.829891	0.973052	5	1:34257687-34258286
1	34259259	0.886827	0.973052	5	1:34259258-34259497
1	34265341	1.05678	0.973052	5	1:34265340-34265579
1	34267984	0.732141	0.973052	5	1:34267983-34268222
1	34269046	0.788123	0.973052	5	1:34269045-34269404
1	34269711	0.792425	0.973052	5	1:34269710-34269949
1	34271338	0.862934	0.973052	5	1:34271337-34271576
1	34272275	0.861729	0.973052	5	1:34272274-34272513
1	34274627	0.870243	0.973052	5	1:34274626-34274775
1	34275121	0.766097	0.973052	5	1:34275120-34275479
1	34276186	1.03386	0.973052	5	1:34276185-34276424
1	34280629	0.864347	0.973052	5	1:34280628-34280867
1	34282302	0.911837	0.973052	5	1:34282301-34282900
1	34284576	0.857033	0.973052	5	1:34284575-34286134
1	34299425	1.1443	0.973052	5	1:34299424-34299663
1	34301155	0.675921	0.973052	5	1:34301154-34301393
1	34304458	1.0312	0.973052	5	1:34304457-34304696
1	34306284	0.97757	0.973052	5	1:34306283-34306522
1	34306633	2.03776	0.973052	5	1:34306632-34306871
1	34307408	0.870024	0.973052	5	1:34307407-34307556
1	34308482	0.807668	0.973052	5	1:34308481-34308840
1	34309640	0.861116	0.973052	5	1:34309639-34309878
1	34313017	1.0813	0.973052	5	1:34313016-34313255
1	34313351	1.16696	0.973052	5	1:34313350-34313499
1	34314557	0.713363	0.973052	5	1:34314556-34314795
1	34316991	0.829622	0.973052	5	1:34316990-34317229
1	34318857	1.10367	0.973052	5	1:34318856-34319095
1	34320103	0.890805	0.973052	5	1:34320102-34320341
1	34321312	0.840614	0.973052	5	1:34321311-34321550
1	34321556	1.18242	0.973052	5	1:34321555-34321704
1	34323663	0.988594	0.973052	5	1:34323662-34323811
1	34325041	0.793895	0.973052	5	1:34325040-34325279
1	34325538	1.01354	0.973052	5	1:34325537-34325776
1	34327652	0.753349	0.973052	5	1:34327651-34327890
1	34328145	1.09946	0.973052	5	1:34328144-34328383
1	34330979	1.0341	0.973052	5	1:34330978-34331217
1	34332008	1.20509	0.973052	5	1:34332007-34332246
1	34332502	0.941605	0.973052	5	1:34332501-34332740
1	34334805	1.00942	0.973052	5	1:34334804-34335043
1	34339233	0.932579	0.973052	5	1:34339232-34339471
1	34341064	0.99158	0.973052	5	1:34341063-34341302
1	34344010	0.987744	0.973052	5	1:34344009-34344248
1	34344681	0.936735	0.973052	5	1:34344680-34344919
1	34346321	1.05857	0.973052	5	1:34346320-34346559
1	34347179	0.827036	0.973052	5	1:34347178-34347417
1	34348577	1.08201	0.973052	5	1:34348576-34348815
1	34350127	0.835996	0.973052	5	1:34350126-34350365
1	34351191	0.779075	0.973052	5	1:34351190-34351429
1	34351957	1.03108	0.973052	5	1:34351956-34352195
1	34352255	1.25912	0.973052	5	1:34352254-34352403
1	34353536	1.43373	0.973052	5	1:34353535-34353654
1	34356505	0.971882	0.973052	5	1:34356504-34356743
1	34358652	0.854783	0.973052	5	1:34358651-34358800
1	34359657	1.09453	0.973052	5	1:34359656-34359895
1	34360232	0.954075	0.973052	5	1:34360231-34360380
1	34363315	0.879874	0.973052	5	1:34363314-34363553
1	34364309	0.791755	0.973052	5	1:34364308-34364457
1	34460200	1.32483	0.973052	5	1:34460199-34460348
1	34494310	1.55272	0.973052	5	1:34494309-34494458
1	34494518	1.20282	0.973052	5	1:34494517-34494756
1	34495647	1.25262	0.973052	5	1:34495646-34495795
1	34496682	1.28628	0.973052	5	1:34496681-34496830
1	34496851	0.857922	0.973052	5	1:34496850-34496999
1	34499707	1.00949	0.973052	5	1:34499706-34499855
1	34500188	0.913628	0.973052	5	1:34500187-34500336
1	34500355	0.842183	0.973052	5	1:34500354-34500948
1	34500988	0.954931	0.973052	5	1:34500987-34501136
1	34501170	0.903695	0.973052	5	1:34501169-34501318
1	34504069	1.04127	0.973052	5	1:34504068-34504307
1	34516626	0.898555	0.973052	5	1:34516625-34516774
1	34519512	1.31352	0.973052	5	1:34519511-34519660
1	34519901	0.98446	0.973052	5	1:34519900-34520049
1	34520072	0.96802	0.973052	5	1:34520071-34520220
1	34520241	1.25533	0.973052	5	1:34520240-34520389
1	34525083	0.838508	0.973052	5	1:34525082-34525231
1	34526627	1.01036	0.973052	5	1:34526626-34526775
1	34526997	1.00452	0.973052	5	1:34526996-34527235
1	34528282	0.886408	0.973052	5	1:34528281-34528430
1	34528435	0.948675	0.973052	5	1:34528434-34528583
1	34528612	0.799618	0.973052	5	1:34528611-34528760
1	34528903	0.660153	0.973052	5	1:34528902-34529051
1	34529591	1.23212	0.973052	5	1:34529590-34529829
1	34530128	1.26753	0.973052	5	1:34530127-34530276
1	34530368	0.959979	0.973052	5	1:34530367-34530516
1	34555268	0.78917	0.973052	5	1:34555267-34555506
1	34556035	0.9573	0.973052	5	1:34556034-34556273
1	34556819	0.882373	0.973052	5	1:34556818-34557177
1	34558837	1.08499	0.973052	5	1:34558836-34559075
1	34559451	0.971168	0.973052	5	1:34559450-34559809
1	34592685	1.0167	0.973052	5	1:34592684-34592833
1	34592978	1.10422	0.973052	5	1:34592977-34593126
1	34593159	1.08687	0.973052	5	1:34593158-34593397
1	34593945	1.15837	0.973052	5	1:34593944-34594093
1	34594136	1.00483	0.973052	5	1:34594135-34594284
1	34600837	1.18672	0.973052	5	1:34600836-34600985
1	34601488	0.936598	0.973052	5	1:34601487-34601636
1	34609318	1.01965	0.973052	5	1:34609317-34609676
1	34612779	1.06943	0.973052	5	1:34612778-34613017
1	34614656	1.04281	0.973052	5	1:34614655-34615014
1	34616550	1.14727	0.973052	5	1:34616549-34616788
1	34617543	0.939409	0.973052	5	1:34617542-34617781
1	34636024	1.08428	0.973052	5	1:34636023-34636502
1	34643513	1.09248	0.973052	5	1:34643512-34644951
1	34645215	0.990333	0.973052	5	1:34645214-34647613
1	34788927	0.947253	0.973052	5	1:34788926-34789285
1	34802106	0.693765	0.973052	5	1:34802105-34802344
1	34861726	0.730281	0.973052	5	1:34861725-34861874
1	34862771	0.818569	0.973052	5	1:34862770-34863009
1	34863130	0.798365	0.973052	5	1:34863129-34863368
1	34863901	0.897792	0.973052	5	1:34863900-34864139
1	34864432	0.801392	0.973052	5	1:34864431-34864670
1	34866488	0.727376	0.973052	5	1:34866487-34866726
1	34867098	0.900601	0.973052	5	1:34867097-34867456
1	34867880	0.861692	0.973052	5	1:34867879-34868028
1	34868479	0.819059	0.973052	5	1:34868478-34868717
1	34874826	0.848927	0.973052	5	1:34874825-34874974
1	34876406	0.870082	0.973052	5	1:34876405-34876644
1	34876664	0.828452	0.973052	5	1:34876663-34876902
1	34885563	0.862792	0.973052	5	1:34885562-34885711
1	34893523	1.0419	0.973052	5	1:34893522-34893671
1	34918655	0.918032	0.973052	5	1:34918654-34918803
1	34919808	0.983038	0.973052	5	1:34919807-34920046
1	34920278	0.881489	0.973052	5	1:34920277-34920426
1	34921248	1.22589	0.973052	5	1:34921247-34921396
1	34922941	1.06212	0.973052	5	1:34922940-34923089
1	34926108	0.953386	0.973052	5	1:34926107-34926256
1	34933691	1.33646	0.973052	5	1:34933690-34933839
1	34934281	0.858949	0.973052	5	1:34934280-34934429
1	36125600	1.52343	0.973052	5	1:36125599-36126078
1	36160353	1.19522	0.973052	5	1:36160352-36161071
1	36200994	1.20637	0.973052	5	1:36200993-36201142
1	36202834	0.902176	0.973052	5	1:36202833-36203072
1	36203409	0.865131	0.973052	5	1:36203408-36203647
1	36206858	1.14842	0.973052	5	1:36206857-36207006
1	36208440	0.845025	0.973052	5	1:36208439-36208678
1	36211890	1.09394	0.973052	5	1:36211889-36212128
1	36213025	1.61031	0.973052	5	1:36213024-36213173
1	36214206	1.13888	0.973052	5	1:36214205-36214354
1	36214908	0.903711	0.973052	5	1:36214907-36215056
1	36216740	0.967523	0.973052	5	1:36216739-36216888
1	36218474	1.18485	0.973052	5	1:36218473-36218622
1	36219010	1.03962	0.973052	5	1:36219009-36219248
1	36220041	1.07152	0.973052	5	1:36220040-36220279
1	36221239	1.09611	0.973052	5	1:36221238-36221387
1	36222316	0.828761	0.973052	5	1:36222315-36222464
1	36227002	0.949703	0.973052	5	1:36227001-36227150
1	36230226	0.889958	0.973052	5	1:36230225-36230464
1	36230870	0.853539	0.973052	5	1:36230869-36231108
1	36231725	1.22319	0.973052	5	1:36231724-36231963
1	36233036	1.36851	0.973052	5	1:36233035-36233184
1	36233543	0.512107	0.973052	5	1:36233542-36233691
1	36234323	1.05966	0.973052	5	1:36234322-36234471
1	36236345	1.08395	0.973052	5	1:36236344-36236583
1	36239278	1.23203	0.973052	5	1:36239277-36239516
1	36241147	1.05947	0.973052	5	1:36241146-36241385
1	36242626	1.21297	0.973052	5	1:36242625-36242864
1	36248327	1.43846	0.973052	5	1:36248326-36248475
1	36249171	1.07153	0.973052	5	1:36249170-36249409
1	36252621	1.22875	0.973052	5	1:36252620-36252769
1	36254345	0.990069	0.973052	5	1:36254344-36254493
1	36258491	1.1529	0.973052	5	1:36258490-36258639
1	36259584	0.943834	0.973052	5	1:36259583-36259732
1	36264748	0.868801	0.973052	5	1:36264747-36264896
1	36266781	1.10851	0.973052	5	1:36266780-36266929
1	36268194	1.18922	0.973052	5	1:36268193-36268342
1	36272945	0.991811	0.973052	5	1:36272944-36273183
1	36278024	1.01508	0.973052	5	1:36278023-36278172
1	36284275	0.80783	0.973052	5	1:36284274-36284513
1	36287455	0.908105	0.973052	5	1:36287454-36287603
1	36291600	0.927927	0.973052	5	1:36291599-36291838
1	36300854	1.59837	0.973052	5	1:36300853-36301002
1	36323182	1.03154	0.973052	5	1:36323181-36323420
1	36325438	1.09353	0.973052	5	1:36325437-36325586
1	36326003	1.11829	0.973052	5	1:36326002-36326601
1	36330107	1.0308	0.973052	5	1:36330106-36330255
1	36364550	1.7692	0.973052	5	1:36364549-36364698
1	36368679	0.883108	0.973052	5	1:36368678-36368827
1	36372994	0.916466	0.973052	5	1:36372993-36373232
1	36373990	1.01557	0.973052	5	1:36373989-36374228
1	36374392	1.09194	0.973052	5	1:36374391-36374540
1	36374888	1.13049	0.973052	5	1:36374887-36375036
1	36375296	0.837473	0.973052	5	1:36375295-36375534
1	36375783	1.05538	0.973052	5	1:36375782-36377101
1	36394397	0.842026	0.973052	5	1:36394396-36394545
1	36400043	1.14111	0.973052	5	1:36400042-36400281
1	36400510	0.890776	0.973052	5	1:36400509-36400748
1	36400880	1.03901	0.973052	5	1:36400879-36401028
1	36401707	0.829192	0.973052	5	1:36401706-36401945
1	36402181	0.752757	0.973052	5	1:36402180-36402329
1	36402659	1.37348	0.973052	5	1:36402658-36402897
1	36404011	0.884896	0.973052	5	1:36404010-36404159
1	36405329	0.915426	0.973052	5	1:36405328-36405567
1	36405644	0.861203	0.973052	5	1:36405643-36405882
1	36406189	1.1761	0.973052	5	1:36406188-36406337
1	36408437	0.876935	0.973052	5	1:36408436-36408675
1	36408719	0.941523	0.973052	5	1:36408718-36408867
1	36410385	1.03132	0.973052	5	1:36410384-36410533
1	36410578	0.837221	0.973052	5	1:36410577-36410726
1	36410882	0.952419	0.973052	5	1:36410881-36411120
1	36411440	1.06533	0.973052	5	1:36411439-36411678
1	36414858	1.01705	0.973052	5	1:36414857-36415096
1	36415171	1.18906	0.973052	5	1:36415170-36415319
1	36422293	1.15001	0.973052	5	1:36422292-36422531
1	36424602	0.962807	0.973052	5	1:36424601-36424840
1	36466179	1.13098	0.973052	5	1:36466178-36466327
1	36467675	0.988586	0.973052	5	1:36467674-36467913
1	36468035	1.06444	0.973052	5	1:36468034-36468273
1	36468319	0.974838	0.973052	5	1:36468318-36468557
1	36469356	1.20493	0.973052	5	1:36469355-36469594
1	36469617	1.12856	0.973052	5	1:36469616-36469855
1	36471741	0.881541	0.973052	5	1:36471740-36471889
1	36472376	0.843564	0.973052	5	1:36472375-36472614
1	36473243	1.08159	0.973052	5	1:36473242-36473391
1	36473674	0.906463	0.973052	5	1:36473673-36473822
1	36474176	1.24928	0.973052	5	1:36474175-36474414
1	36474524	1.04466	0.973052	5	1:36474523-36474762
1	36474897	1.00148	0.973052	5	1:36474896-36475135
1	36476480	1.02884	0.973052	5	1:36476479-36476628
1	36476782	1.00483	0.973052	5	1:36476781-36476930
1	36477038	0.648826	0.973052	5	1:36477037-36477276
1	36477402	1.1759	0.973052	5	1:36477401-36477550
1	36477594	1.03992	0.973052	5	1:36477593-36477832
1	36477937	1.22368	0.973052	5	1:36477936-36478085
1	36478280	1.01501	0.973052	5	1:36478279-36478518
1	36478550	1.36107	0.973052	5	1:36478549-36478788
1	36481158	1.14572	0.973052	5	1:36481157-36481396
1	36481623	0.909474	0.973052	5	1:36481622-36481861
1	36484915	1.15318	0.973052	5	1:36484914-36485063
1	36485106	1.00584	0.973052	5	1:36485105-36485344
1	36486195	0.832209	0.973052	5	1:36486194-36486343
1	36495547	0.921586	0.973052	5	1:36495546-36495695
1	36496387	0.918596	0.973052	5	1:36496386-36496535
1	36500276	1.11542	0.973052	5	1:36500275-36500514
1	36501867	1.32958	0.973052	5	1:36501866-36502105
1	36528650	1.02832	0.973052	5	1:36528649-36529968
1	36554787	1.04068	0.973052	5	1:36554786-36555025
1	36555188	1.14887	0.973052	5	1:36555187-36555426
1	36556221	1.13601	0.973052	5	1:36556220-36556459
1	36556689	0.948334	0.973052	5	1:36556688-36556837
1	36562416	0.884106	0.973052	5	1:36562415-36562654
1	36563233	1.115	0.973052	5	1:36563232-36563471
1	36569422	1.26686	0.973052	5	1:36569421-36570020
1	36575749	0.986374	0.973052	5	1:36575748-36575987
1	36576878	0.826638	0.973052	5	1:36576877-36577116
1	36577329	0.870026	0.973052	5	1:36577328-36577567
1	36577623	0.900879	0.973052	5	1:36577622-36577771
1	36577997	0.860807	0.973052	5	1:36577996-36578235
1	36578496	1.06397	0.973052	5	1:36578495-36578734
1	36580814	0.850517	0.973052	5	1:36580813-36580962
1	36581954	0.929645	0.973052	5	1:36581953-36582102
1	36584501	0.977298	0.973052	5	1:36584500-36584649
1	36588349	0.79666	0.973052	5	1:36588348-36588497
1	36588528	0.959128	0.973052	5	1:36588527-36588676
1	36588714	1.01817	0.973052	5	1:36588713-36588862
1	36588917	1.2175	0.973052	5	1:36588916-36589065
1	36589107	1.08696	0.973052	5	1:36589106-36589255
1	36589380	0.98794	0.973052	5	1:36589379-36589528
1	36590777	1.065	0.973052	5	1:36590776-36591015
1	36591090	0.794838	0.973052	5	1:36591089-36591328
1	36592451	0.772906	0.973052	5	1:36592450-36592599
1	36596158	1.38539	0.973052	5	1:36596157-36596306
1	36598686	1.19139	0.973052	5	1:36598685-36598924
1	36599569	0.842547	0.973052	5	1:36599568-36599717
1	36603891	1.06278	0.973052	5	1:36603890-36604039
1	36606379	0.92733	0.973052	5	1:36606378-36607217
1	36607297	0.90626	0.973052	5	1:36607296-36607445
1	36607474	1.10684	0.973052	5	1:36607473-36607712
1	36608538	0.863946	0.973052	5	1:36608537-36608686
1	36608764	1.20076	0.973052	5	1:36608763-36609002
1	36609050	1.10703	0.973052	5	1:36609049-36609288
1	36609532	1.0922	0.973052	5	1:36609531-36609770
1	36609780	0.923647	0.973052	5	1:36609779-36610246
1	36610275	0.845051	0.973052	5	1:36610274-36610423
1	36610521	0.72404	0.973052	5	1:36610520-36610669
1	36610713	1.21088	0.973052	5	1:36610712-36610861
1	36611052	0.659918	0.973052	5	1:36611051-36611290
1	36612742	0.867774	0.973052	5	1:36612741-36612890
1	36619760	0.894071	0.973052	5	1:36619759-36619908
1	36621102	0.858252	0.973052	5	1:36621101-36621250
1	36621625	0.926202	0.973052	5	1:36621624-36621773
1	36635307	0.803051	0.973052	5	1:36635306-36635545
1	36642695	0.91937	0.973052	5	1:36642694-36642843
1	36656874	0.949438	0.973052	5	1:36656873-36657112
1	36657222	0.781329	0.973052	5	1:36657221-36657460
1	36657665	0.901414	0.973052	5	1:36657664-36657813
1	36665230	0.809024	0.973052	5	1:36665229-36665378
1	36689218	1.03473	0.973052	5	1:36689217-36689366
1	36691975	1.1825	0.973052	5	1:36691974-36692123
1	36701102	0.889056	0.973052	5	1:36701101-36701250
1	36716150	0.904671	0.973052	5	1:36716149-36716298
1	36717508	0.999761	0.973052	5	1:36717507-36717656
1	36749003	1.10568	0.973052	5	1:36749002-36749151
1	36749256	1.01963	0.973052	5	1:36749255-36749404
1	36750009	1.27981	0.973052	5	1:36750008-36750157
1	36756883	1.06882	0.973052	5	1:36756882-36757031
1	36757113	0.809064	0.973052	5	1:36757112-36757261
1	36757322	1.10107	0.973052	5	1:36757321-36757470
1	36757947	1.03876	0.973052	5	1:36757946-36758185
1	36758223	1.20612	0.973052	5	1:36758222-36758371
1	36758519	0.890664	0.973052	5	1:36758518-36758757
1	36758847	0.94795	0.973052	5	1:36758846-36759085
1	36759263	0.831844	0.973052	5	1:36759262-36759501
1	36763663	0.837734	0.973052	5	1:36763662-36763811
1	36764979	1.13924	0.973052	5	1:36764978-36765127
1	36766585	1.7703	0.973052	5	1:36766584-36766733
1	36827617	1.16385	0.973052	5	1:36827616-36828095
1	36828595	0.864526	0.973052	5	1:36828594-36828833
1	36834948	1.08284	0.973052	5	1:36834947-36835472
1	36835532	0.853786	0.973052	5	1:36835531-36835680
1	36835823	0.822295	0.973052	5	1:36835822-36836181
1	36836501	0.921116	0.973052	5	1:36836500-36836739
1	36837659	1.23749	0.973052	5	1:36837658-36837897
1	36837915	0.897124	0.973052	5	1:36837914-36838153
1	36839248	1.0404	0.973052	5	1:36839247-36839486
1	36849729	0.9747	0.973052	5	1:36849728-36850087
1	36850847	0.858597	0.973052	5	1:36850846-36851085
1	36851608	0.976205	0.973052	5	1:36851607-36851756
1	36851905	1.71256	0.973052	5	1:36851904-36852053
1	36852081	1.38928	0.973052	5	1:36852080-36852319
1	36852969	0.867736	0.973052	5	1:36852968-36853207
1	36855742	0.891381	0.973052	5	1:36855741-36855980
1	36856067	0.937293	0.973052	5	1:36856066-36856305
1	36858614	1.0318	0.973052	5	1:36858613-36858852
1	36861264	0.63545	0.973052	5	1:36861263-36861412
1	36864726	0.772403	0.973052	5	1:36864725-36865324
1	36865632	1.06475	0.973052	5	1:36865631-36865870
1	36867099	0.934867	0.973052	5	1:36867098-36867337
1	36868227	1.06043	0.973052	5	1:36868226-36868465
1	36868958	1.11196	0.973052	5	1:36868957-36869196
1	36869358	1.17252	0.973052	5	1:36869357-36869596
1	36872244	0.701418	0.973052	5	1:36872243-36872392
1	36872697	0.844784	0.973052	5	1:36872696-36872845
1	36872904	1.7298	0.973052	5	1:36872903-36873142
1	36875442	0.831549	0.973052	5	1:36875441-36875680
1	36875686	0.846688	0.973052	5	1:36875685-36875834
1	36875865	0.843588	0.973052	5	1:36875864-36876103
1	36879896	0.782374	0.973052	5	1:36879895-36880044
1	36881524	0.981612	0.973052	5	1:36881523-36881672
1	36882005	0.892283	0.973052	5	1:36882004-36882388
1	36883822	0.999295	0.973052	5	1:36883821-36884060
1	36884064	0.935725	0.973052	5	1:36884063-36884302
1	36884875	1.46152	0.973052	5	1:36884874-36885023
1	36886376	1.16771	0.973052	5	1:36886375-36886524
1	36890312	0.744177	0.973052	5	1:36890311-36890460
1	36891400	1.23133	0.973052	5	1:36891399-36891548
1	36891563	1.06372	0.973052	5	1:36891562-36891801
1	36894755	0.925305	0.973052	5	1:36894754-36894903
1	36897176	0.978587	0.973052	5	1:36897175-36897414
1	36898378	0.764086	0.973052	5	1:36898377-36898616
1	36911631	0.824359	0.973052	5	1:36911630-36911869
1	36929302	0.862288	0.973052	5	1:36929301-36929450
1	36938110	0.842626	0.973052	5	1:36938109-36938258
1	36946050	0.939591	0.973052	5	1:36946049-36946198
1	37014769	1.61662	0.973052	5	1:37014768-37015367
1	37092567	1.08789	0.973052	5	1:37092566-37092715
1	37099098	1.15712	0.973052	5	1:37099097-37099246
1	37101749	1.16067	0.973052	5	1:37101748-37102107
1	37108524	1.02219	0.973052	5	1:37108523-37108762
1	37117140	1.06946	0.973052	5	1:37117139-37117378
1	37120217	1.03741	0.973052	5	1:37120216-37120455
1	37133153	0.85908	0.973052	5	1:37133152-37133391
1	37210780	1.25926	0.973052	5	1:37210779-37210928
1	37214118	1.21069	0.973052	5	1:37214117-37214356
1	37221311	0.927014	0.973052	5	1:37221310-37221459
1	37222472	1.05465	0.973052	5	1:37222471-37222710
1	37230646	0.896138	0.973052	5	1:37230645-37230794
1	37232254	0.916445	0.973052	5	1:37232253-37232402
1	37234123	1.20954	0.973052	5	1:37234122-37234361
1	37235923	0.82717	0.973052	5	1:37235922-37236071
1	37243343	0.909216	0.973052	5	1:37243342-37243581
1	37243683	0.82435	0.973052	5	1:37243682-37243921
1	37289051	0.972931	0.973052	5	1:37289050-37289199
1	37301648	0.974809	0.973052	5	1:37301647-37301886
1	37310766	0.907694	0.973052	5	1:37310765-37310914
1	37314802	0.977728	0.973052	5	1:37314801-37314950
1	37317522	1.00089	0.973052	5	1:37317521-37318960
1	37414727	1.16697	0.973052	5	1:37414726-37414875
1	37415286	1.3542	0.973052	5	1:37415285-37415434
1	37420895	0.949629	0.973052	5	1:37420894-37421133
1	37422947	1.03015	0.973052	5	1:37422946-37423185
1	37423334	0.980758	0.973052	5	1:37423333-37423482
1	37423681	0.901078	0.973052	5	1:37423680-37423829
1	37424558	0.830404	0.973052	5	1:37424557-37424706
1	37425076	0.918097	0.973052	5	1:37425075-37425314
1	37426137	0.975624	0.973052	5	1:37426136-37426375
1	37428510	1.09881	0.973052	5	1:37428509-37428658
1	37429121	0.902714	0.973052	5	1:37429120-37429269
1	37431066	0.995481	0.973052	5	1:37431065-37431214
1	37434395	0.882258	0.973052	5	1:37434394-37434633
1	37435676	0.846984	0.973052	5	1:37435675-37435914
1	37436717	0.912735	0.973052	5	1:37436716-37436955
1	37440111	0.792284	0.973052	5	1:37440110-37440259
1	37444510	1.0901	0.973052	5	1:37444509-37444748
1	37445574	1.14853	0.973052	5	1:37445573-37445812
1	37446439	0.838037	0.973052	5	1:37446438-37446677
1	37446845	0.758309	0.973052	5	1:37446844-37447083
1	37449747	0.804511	0.973052	5	1:37449746-37449895
1	37452882	1.00318	0.973052	5	1:37452881-37453030
1	37455569	1.00746	0.973052	5	1:37455568-37455807
1	37460355	1.10664	0.973052	5	1:37460354-37460503
1	37464919	1.22856	0.973052	5	1:37464918-37465157
1	37474553	1.07903	0.973052	5	1:37474552-37474701
1	37477362	1.13347	0.973052	5	1:37477361-37477510
1	37485139	1.39149	0.973052	5	1:37485138-37485287
1	37486674	0.804332	0.973052	5	1:37486673-37486822
1	37488102	1.01431	0.973052	5	1:37488101-37488460
1	37489337	0.974313	0.973052	5	1:37489336-37489575
1	37493927	0.719307	0.973052	5	1:37493926-37494075
1	37494183	0.76459	0.973052	5	1:37494182-37494331
1	37495476	1.07861	0.973052	5	1:37495475-37495714
1	37501428	1.19801	0.973052	5	1:37501427-37501576
1	37501619	0.859462	0.973052	5	1:37501618-37501767
1	37505885	1.24486	0.973052	5	1:37505884-37506033
1	37507124	1.17651	0.973052	5	1:37507123-37507272
1	37509053	0.99625	0.973052	5	1:37509052-37509291
1	37509331	1.07191	0.973052	5	1:37509330-37509479
1	37511625	1.09817	0.973052	5	1:37511624-37511773
1	37513403	0.9615	0.973052	5	1:37513402-37513551
1	37519685	0.983833	0.973052	5	1:37519684-37519833
1	37521233	1.08948	0.973052	5	1:37521232-37521381
1	37523316	1.46596	0.973052	5	1:37523315-37523464
1	37545361	1.00377	0.973052	5	1:37545360-37545509
1	37547052	1.38905	0.973052	5	1:37547051-37547290
1	37552669	0.853752	0.973052	5	1:37552668-37552907
1	37555382	1.18633	0.973052	5	1:37555381-37555620
1	37592841	1.09393	0.973052	5	1:37592840-37592989
1	37669052	0.948801	0.973052	5	1:37669051-37669290
1	37670225	1.01947	0.973052	5	1:37670224-37670373
1	37671300	1.07592	0.973052	5	1:37671299-37671538
1	37680560	1.1683	0.973052	5	1:37680559-37682958
1	37685047	0.930811	0.973052	5	1:37685046-37685285
1	37688127	1.0103	0.973052	5	1:37688126-37688365
1	37688609	1.00715	0.973052	5	1:37688608-37688847
1	37694671	1.27351	0.973052	5	1:37694670-37694909
1	37701342	0.823479	0.973052	5	1:37701341-37701490
1	37812295	1.17718	0.973052	5	1:37812294-37812443
1	37817746	0.981379	0.973052	5	1:37817745-37817984
1	37818238	1.01508	0.973052	5	1:37818237-37818386
1	37820134	1.06658	0.973052	5	1:37820133-37820372
1	37840647	1.16709	0.973052	5	1:37840646-37840885
1	37858538	1.59186	0.973052	5	1:37858537-37858776
1	37861440	1.24532	0.973052	5	1:37861439-37861588
1	37863747	1.19223	0.973052	5	1:37863746-37863985
1	37867755	1.12098	0.973052	5	1:37867754-37867903
1	37872335	0.990727	0.973052	5	1:37872334-37872573
1	37876308	1.21187	0.973052	5	1:37876307-37876546
1	37890987	1.24189	0.973052	5	1:37890986-37891225
1	37892050	0.931484	0.973052	5	1:37892049-37892198
1	37892233	0.796996	0.973052	5	1:37892232-37892471
1	37897274	1.21097	0.973052	5	1:37897273-37897422
1	37897966	1.57641	0.973052	5	1:37897965-37898114
1	37899243	1.7116	0.973052	5	1:37899242-37899391
1	37906064	1.21245	0.973052	5	1:37906063-37906302
1	37912125	1.4195	0.973052	5	1:37912124-37912273
1	37931666	1.01927	0.973052	5	1:37931665-37933104
1	37933751	1.37121	0.973052	5	1:37933750-37933869
1	37936071	1.37651	0.973052	5	1:37936070-37936219
1	37936346	1.08601	0.973052	5	1:37936345-37936494
1	37937716	0.853175	0.973052	5	1:37937715-37937954
1	37938498	0.879963	0.973052	5	1:37938497-37938646
1	37939446	1.08212	0.973052	5	1:37939445-37939594
1	37942021	0.792686	0.973052	5	1:37942020-37942169
1	37946961	1.08491	0.973052	5	1:37946960-37947199
1	37950746	0.935566	0.973052	5	1:37950745-37950894
1	37952126	0.989446	0.973052	5	1:37952125-37952274
1	37954487	0.94694	0.973052	5	1:37954486-37954725
1	37954888	1.01319	0.973052	5	1:37954887-37955126
1	37964342	1.0974	0.973052	5	1:37964341-37964580
1	37965664	1.22517	0.973052	5	1:37965663-37965902
1	37966720	0.78768	0.973052	5	1:37966719-37966958
1	37967856	0.96384	0.973052	5	1:37967855-37968094
1	37972497	1.28104	0.973052	5	1:37972496-37972645
1	38003670	1.27078	0.973052	5	1:38003669-38003908
1	38003969	1.0789	0.973052	5	1:38003968-38004207
1	38006617	1.01089	0.973052	5	1:38006616-38006855
1	38007463	1.19149	0.973052	5	1:38007462-38007611
1	38009517	1.06682	0.973052	5	1:38009516-38009665
1	38044536	2.28047	0.973052	5	1:38044535-38044684
1	38046996	1.0194	0.973052	5	1:38046995-38047354
1	38050777	1.01125	0.973052	5	1:38050776-38051015
1	38052453	1.03906	0.973052	5	1:38052452-38052691
1	38055063	2.07844	0.973052	5	1:38055062-38055211
1	38074594	1.21352	0.973052	5	1:38074593-38074971
1	38075692	0.94244	0.973052	5	1:38075691-38076050
1	38078591	1.09851	0.973052	5	1:38078590-38078739
1	38079056	0.924664	0.973052	5	1:38079055-38079204
1	38089112	1.027	0.973052	5	1:38089111-38089260
1	38089868	0.969642	0.973052	5	1:38089867-38090016
1	38090822	0.542291	0.973052	5	1:38090821-38090970
1	38093001	0.956969	0.973052	5	1:38093000-38093149
1	38094012	1.04249	0.973052	5	1:38094011-38094160
1	38094358	1.26007	0.973052	5	1:38094357-38094506
1	38097462	1.01207	0.973052	5	1:38097461-38097610
1	38098493	1.02806	0.973052	5	1:38098492-38098731
1	38101495	1.12285	0.973052	5	1:38101494-38101733
1	38102141	0.761958	0.973052	5	1:38102140-38102379
1	38102454	0.812445	0.973052	5	1:38102453-38102692
1	38103403	0.891042	0.973052	5	1:38103402-38103641
1	38105584	1.16908	0.973052	5	1:38105583-38105959
1	38105984	0.809244	0.973052	5	1:38105983-38106222
1	38106982	0.87723	0.973052	5	1:38106981-38107220
1	38107929	0.683529	0.973052	5	1:38107928-38108167
1	38108415	1.08823	0.973052	5	1:38108414-38108563
1	38109898	1.05876	0.973052	5	1:38109897-38110046
1	38110453	1.03247	0.973052	5	1:38110452-38110601
1	38110644	0.971295	0.973052	5	1:38110643-38110882
1	38110915	1.76949	0.973052	5	1:38110914-38111153
1	38111531	0.760642	0.973052	5	1:38111530-38111769
1	38112133	0.909768	0.973052	5	1:38112132-38112371
1	38113091	0.899477	0.973052	5	1:38113090-38113329
1	38113525	0.85293	0.973052	5	1:38113524-38113763
1	38114481	1.04001	0.973052	5	1:38114480-38114629
1	38115934	1.24062	0.973052	5	1:38115933-38116172
1	38119951	0.806298	0.973052	5	1:38119950-38120189
1	38124375	0.957855	0.973052	5	1:38124374-38124523
1	38128146	1.03704	0.973052	5	1:38128145-38128384
1	38131105	1.00414	0.973052	5	1:38131104-38131343
1	38136100	0.929601	0.973052	5	1:38136099-38136248
1	38140488	0.826609	0.973052	5	1:38140487-38140726
1	38142354	1.01715	0.973052	5	1:38142353-38142502
1	38144808	0.812563	0.973052	5	1:38144807-38145526
1	38148865	1.15635	0.973052	5	1:38148864-38149103
1	38155663	1.16054	0.973052	5	1:38155662-38155901
1	38164357	0.764392	0.973052	5	1:38164356-38164595
1	38165186	0.74305	0.973052	5	1:38165185-38165334
1	38236235	0.822051	0.973052	5	1:38236234-38236473
1	38238097	0.921731	0.973052	5	1:38238096-38238335
1	38238395	1.18773	0.973052	5	1:38238394-38238543
1	38242127	1.01623	0.973052	5	1:38242126-38242275
1	38243727	1.03851	0.973052	5	1:38243726-38243875
1	38247965	1.09514	0.973052	5	1:38247964-38248203
1	38250353	1.00878	0.973052	5	1:38250352-38250501
1	38260600	0.791495	0.973052	5	1:38260599-38260838
1	38261716	1.0412	0.973052	5	1:38261715-38261954
1	38264694	0.748616	0.973052	5	1:38264693-38264932
1	38266374	0.940689	0.973052	5	1:38266373-38266612
1	38266822	1.04204	0.973052	5	1:38266821-38267540
1	38309417	1.16168	0.973052	5	1:38309416-38309565
1	38326491	0.725937	0.973052	5	1:38326490-38326639
1	38376893	1.22441	0.973052	5	1:38376892-38377041
1	38386646	0.828503	0.973052	5	1:38386645-38386794
1	38392523	0.981311	0.973052	5	1:38392522-38392761
1	38398517	0.975544	0.973052	5	1:38398516-38398665
1	38463275	1.03372	0.973052	5	1:38463274-38463423
1	38591704	0.858408	0.973052	5	1:38591703-38592182
1	38592233	0.833	0.973052	5	1:38592232-38592591
1	38593612	1.17134	0.973052	5	1:38593611-38593850
1	38595720	1.00926	0.973052	5	1:38595719-38595868
1	38854852	1.18822	0.973052	5	1:38854851-38855090
1	38857451	0.942285	0.973052	5	1:38857450-38857689
1	38861046	0.917061	0.973052	5	1:38861045-38861284
1	38863846	0.86074	0.973052	5	1:38863845-38864084
1	38864622	0.845568	0.973052	5	1:38864621-38864860
1	38868525	0.826222	0.973052	5	1:38868524-38868673
1	38869348	0.992315	0.973052	5	1:38869347-38869496
1	38870042	0.781048	0.973052	5	1:38870041-38870280
1	38872768	0.854028	0.973052	5	1:38872767-38873006
1	38874849	1.10915	0.973052	5	1:38874848-38875087
1	38877937	0.759784	0.973052	5	1:38877936-38878085
1	38922312	0.977603	0.973052	5	1:38922311-38922910
1	38924789	1.20483	0.973052	5	1:38924788-38924937
1	38928374	0.797281	0.973052	5	1:38928373-38928732
1	38930750	1.18185	0.973052	5	1:38930749-38930898
1	38939258	1.61979	0.973052	5	1:38939257-38939406
1	38941141	0.843391	0.973052	5	1:38941140-38941379
1	38952703	0.949703	0.973052	5	1:38952702-38952851
1	38995997	0.978732	0.973052	5	1:38995996-38996235
1	38998294	0.930324	0.973052	5	1:38998293-38998442
1	38998648	0.761851	0.973052	5	1:38998647-38998796
1	39000705	1.04106	0.973052	5	1:39000704-39000986
1	39002853	1.102	0.973052	5	1:39002852-39003001
1	39003728	1.16263	0.973052	5	1:39003727-39003876
1	39004336	1.5502	0.973052	5	1:39004335-39004484
1	39005434	1.44379	0.973052	5	1:39005433-39005582
1	39044602	0.945211	0.973052	5	1:39044601-39044750
1	39048040	0.753185	0.973052	5	1:39048039-39048188
1	39051716	0.877009	0.973052	5	1:39051715-39051864
1	39052042	1.07871	0.973052	5	1:39052041-39052280
1	39052565	0.826037	0.973052	5	1:39052564-39052803
1	39052938	0.852894	0.973052	5	1:39052937-39053176
1	39251454	1.05048	0.973052	5	1:39251453-39251602
1	39320103	0.880192	0.973052	5	1:39320102-39320251
1	39344268	0.821729	0.973052	5	1:39344267-39344506
1	39349488	0.986203	0.973052	5	1:39349487-39349636
1	39357444	1.05912	0.973052	5	1:39357443-39357592
1	39368627	0.9659	0.973052	5	1:39368626-39368865
1	39369797	1.12398	0.973052	5	1:39369796-39369945
1	39381225	0.943362	0.973052	5	1:39381224-39381463
1	39382123	1.18018	0.973052	5	1:39382122-39382271
1	39382897	0.985135	0.973052	5	1:39382896-39383045
1	39385106	0.751287	0.973052	5	1:39385105-39385344
1	39387735	0.817436	0.973052	5	1:39387734-39387883
1	39390606	0.934062	0.973052	5	1:39390605-39390844
1	39391513	0.804335	0.973052	5	1:39391512-39391661
1	39392801	0.85599	0.973052	5	1:39392800-39392949
1	39394852	1.01031	0.973052	5	1:39394851-39395090
1	39402093	1.01724	0.973052	5	1:39402092-39402331
1	39404402	0.784258	0.973052	5	1:39404401-39404550
1	39405264	0.740394	0.973052	5	1:39405263-39405412
1	39416432	0.992991	0.973052	5	1:39416431-39416580
1	39418657	0.81176	0.973052	5	1:39418656-39418895
1	39424958	0.954554	0.973052	5	1:39424957-39425106
1	39426802	1.0669	0.973052	5	1:39426801-39427040
1	39427766	0.996607	0.973052	5	1:39427765-39427914
1	39428073	0.729441	0.973052	5	1:39428072-39428221
1	39429173	1.17501	0.973052	5	1:39429172-39429651
1	39430531	1.12869	0.973052	5	1:39430530-39430679
1	39430882	0.834079	0.973052	5	1:39430881-39431030
1	39433212	0.791796	0.973052	5	1:39433211-39433360
1	39433664	1.14344	0.973052	5	1:39433663-39434022
1	39436245	0.950133	0.973052	5	1:39436244-39436393
1	39436800	0.988744	0.973052	5	1:39436799-39436948
1	39437018	0.848472	0.973052	5	1:39437017-39437256
1	39438085	0.871337	0.973052	5	1:39438084-39438443
1	39441995	0.638923	0.973052	5	1:39441994-39442143
1	39442831	0.901035	0.973052	5	1:39442830-39443069
1	39446109	1.04629	0.973052	5	1:39446108-39446347
1	39447928	0.872831	0.973052	5	1:39447927-39448166
1	39448881	0.813411	0.973052	5	1:39448880-39449119
1	39450894	0.991864	0.973052	5	1:39450893-39451132
1	39459469	0.731517	0.973052	5	1:39459468-39459827
1	39462131	0.872799	0.973052	5	1:39462130-39462369
1	39463537	0.84701	0.973052	5	1:39463536-39463775
1	39482879	0.948508	0.973052	5	1:39482878-39483027
1	39592666	2.44384	0.973052	5	1:39592665-39593024
1	39594224	1.06563	0.973052	5	1:39594223-39594462
1	39595073	0.889983	0.973052	5	1:39595072-39595311
1	39596669	0.721414	0.973052	5	1:39596668-39596817
1	39599227	1.12327	0.973052	5	1:39599226-39599465
1	39601696	1.12878	0.973052	5	1:39601695-39601844
1	39601893	1.093	0.973052	5	1:39601892-39602131
1	39605596	0.7343	0.973052	5	1:39605595-39605744
1	39609249	0.840297	0.973052	5	1:39609248-39609397
1	39612300	0.937756	0.973052	5	1:39612299-39612538
1	39615119	1.14962	0.973052	5	1:39615118-39615267
1	39617490	1.16587	0.973052	5	1:39617489-39617638
1	39620838	1.03557	0.973052	5	1:39620837-39620986
1	39621873	1.25042	0.973052	5	1:39621872-39622231
1	39622271	1.70119	0.973052	5	1:39622270-39622419
1	39633596	1.65847	0.973052	5	1:39633595-39633744
1	39679895	1.09149	0.973052	5	1:39679894-39680133
1	39681682	1.05786	0.973052	5	1:39681681-39681830
1	39704586	0.942114	0.973052	5	1:39704585-39704824
1	39707329	1.07656	0.973052	5	1:39707328-39707807
1	39722286	1.03018	0.973052	5	1:39722285-39722524
1	39727212	0.867381	0.973052	5	1:39727211-39727450
1	39728999	1.21793	0.973052	5	1:39728998-39729147
1	39735460	1.08566	0.973052	5	1:39735459-39735608
1	39737646	0.898173	0.973052	5	1:39737645-39737884
1	39739694	0.903868	0.973052	5	1:39739693-39739842
1	39740401	0.871329	0.973052	5	1:39740400-39740639
1	39742307	0.932351	0.973052	5	1:39742306-39742455
1	39745367	1.10892	0.973052	5	1:39745366-39745515
1	39746902	1.07182	0.973052	5	1:39746901-39747050
1	39752685	1.50902	0.973052	5	1:39752684-39752833
1	39766957	1.02069	0.973052	5	1:39766956-39767105
1	39768194	1.0739	0.973052	5	1:39768193-39768342
1	39775205	1.06438	0.973052	5	1:39775204-39775443
1	39777666	1.22675	0.973052	5	1:39777665-39777814
1	39958014	2.08669	0.973052	5	1:39958013-39958162
1	39958297	1.01233	0.973052	5	1:39958296-39958445
1	40018712	1.35947	0.973052	5	1:40018711-40018860
1	40018962	0.845125	0.973052	5	1:40018961-40019110
1	40030715	1.24012	0.973052	5	1:40030714-40030953
1	40033518	0.942241	0.973052	5	1:40033517-40033666
1	40037361	1.01697	0.973052	5	1:40037360-40037509
1	40039954	1.01418	0.973052	5	1:40039953-40040102
1	40040666	1.36172	0.973052	5	1:40040665-40040814
1	40041977	0.731204	0.973052	5	1:40041976-40042125
1	40043438	1.29546	0.973052	5	1:40043437-40043676
1	40045792	0.86587	0.973052	5	1:40045791-40045910
1	40046920	0.956298	0.973052	5	1:40046919-40047158
1	40053826	1.01693	0.973052	5	1:40053825-40053974
1	40056687	1.08422	0.973052	5	1:40056686-40056835
1	40057366	1.2141	0.973052	5	1:40057365-40057604
1	40060598	0.71487	0.973052	5	1:40060597-40060836
1	40061616	1.18806	0.973052	5	1:40061615-40061764
1	40063472	0.948484	0.973052	5	1:40063471-40063710
1	40064237	1.00435	0.973052	5	1:40064236-40064385
1	40065091	0.605335	0.973052	5	1:40065090-40065239
1	40066501	0.884584	0.973052	5	1:40066500-40066739
1	40067343	1.03254	0.973052	5	1:40067342-40067581
1	40068451	0.982286	0.973052	5	1:40068450-40068599
1	40070890	0.720688	0.973052	5	1:40070889-40071128
1	40071338	1.05799	0.973052	5	1:40071337-40071576
1	40073907	1.28855	0.973052	5	1:40073906-40074145
1	40076337	1.03962	0.973052	5	1:40076336-40076575
1	40077890	0.971823	0.973052	5	1:40077889-40078038
1	40079505	1.18388	0.973052	5	1:40079504-40079743
1	40080165	1.07504	0.973052	5	1:40080164-40080403
1	40081195	0.876701	0.973052	5	1:40081194-40081343
1	40081426	0.947789	0.973052	5	1:40081425-40081574
1	40159239	0.896699	0.973052	5	1:40159238-40159387
1	40162059	0.962144	0.973052	5	1:40162058-40162417
1	40168771	1.20738	0.973052	5	1:40168770-40169009
1	40171837	1.02537	0.973052	5	1:40171836-40172075
1	40174742	0.987206	0.973052	5	1:40174741-40174890
1	40177702	1.04317	0.973052	5	1:40177701-40177940
1	40180009	0.74363	0.973052	5	1:40180008-40180157
1	40181850	1.0214	0.973052	5	1:40181849-40182088
1	40282061	0.990562	0.973052	5	1:40282060-40282209
1	40339020	1.65851	0.973052	5	1:40339019-40339168
1	40349904	0.883796	0.973052	5	1:40349903-40350262
1	40350278	1.32276	0.973052	5	1:40350277-40350516
1	40351568	1.06386	0.973052	5	1:40351567-40351806
1	40354697	1.06979	0.973052	5	1:40354696-40354845
1	40357544	1.12053	0.973052	5	1:40357543-40357782
1	40359079	1.36798	0.973052	5	1:40359078-40359317
1	40367083	0.755918	0.973052	5	1:40367082-40367321
1	40369156	1.27969	0.973052	5	1:40369155-40369394
1	40369790	1.03378	0.973052	5	1:40369789-40370268
1	40383312	0.968666	0.973052	5	1:40383311-40383460
1	40384215	1.07221	0.973052	5	1:40384214-40384453
1	40385796	1.07359	0.973052	5	1:40385795-40386034
1	40399835	1.1976	0.973052	5	1:40399834-40400073
1	40402597	1.04482	0.973052	5	1:40402596-40402745
1	40407726	1.33496	0.973052	5	1:40407725-40407964
1	40408556	0.93552	0.973052	5	1:40408555-40408794
1	40413616	0.947696	0.973052	5	1:40413615-40413854
1	40419998	1.04521	0.973052	5	1:40419997-40420236
1	40421842	0.98337	0.973052	5	1:40421841-40422320
1	40497545	0.872306	0.973052	5	1:40497544-40497693
1	40498123	1.23374	0.973052	5	1:40498122-40498361
1	40499119	0.918158	0.973052	5	1:40499118-40499357
1	40499406	0.969914	0.973052	5	1:40499405-40499644
1	40501124	0.967813	0.973052	5	1:40501123-40501272
1	40502853	1.35557	0.973052	5	1:40502852-40503001
1	40503328	1.14569	0.973052	5	1:40503327-40503566
1	40506874	1.64167	0.973052	5	1:40506873-40507112
1	40508502	1.08391	0.973052	5	1:40508501-40508740
1	40518573	1.31508	0.973052	5	1:40518572-40519051
1	40528541	0.916444	0.973052	5	1:40528540-40528689
1	40531483	1.12722	0.973052	5	1:40531482-40531841
1	40535193	1.02812	0.973052	5	1:40535192-40535431
1	40537720	1.0542	0.973052	5	1:40537719-40537958
1	40541055	0.649062	0.973052	5	1:40541054-40541203
1	40543762	1.10902	0.973052	5	1:40543761-40544000
1	40546396	1.29208	0.973052	5	1:40546395-40546634
1	40547953	1.07042	0.973052	5	1:40547952-40548101
1	40552554	0.753354	0.973052	5	1:40552553-40552792
1	40555180	1.37727	0.973052	5	1:40555179-40555538
1	40557238	1.09836	0.973052	5	1:40557237-40557386
1	40581103	1.27877	0.973052	5	1:40581102-40581251
1	40581620	1.23213	0.973052	5	1:40581619-40581978
1	40582021	1.21741	0.973052	5	1:40582020-40582259
1	40588277	1.06713	0.973052	5	1:40588276-40588515
1	40593876	0.930818	0.973052	5	1:40593875-40594024
1	40596011	0.820602	0.973052	5	1:40596010-40596249
1	40598688	1.22979	0.973052	5	1:40598687-40598926
1	40599784	0.874202	0.973052	5	1:40599783-40600022
1	40604579	1.45326	0.973052	5	1:40604578-40604817
1	40605462	1.26346	0.973052	5	1:40605461-40605940
1	40637309	1.15322	0.973052	5	1:40637308-40637667
1	40640696	1.09606	0.973052	5	1:40640695-40641174
1	40657565	1.09968	0.973052	5	1:40657564-40657923
1	40659687	1.10892	0.973052	5	1:40659686-40659925
1	40663836	1.25922	0.973052	5	1:40663835-40664074
1	40664548	0.971293	0.973052	5	1:40664547-40664696
1	40667108	0.913384	0.973052	5	1:40667107-40667256
1	40668929	1.06377	0.973052	5	1:40668928-40669167
1	40675844	0.950335	0.973052	5	1:40675843-40675992
1	40680184	0.984042	0.973052	5	1:40680183-40680422
1	40681013	0.957278	0.973052	5	1:40681012-40681161
1	40686020	0.796617	0.973052	5	1:40686019-40686498
1	40738685	1.11071	0.973052	5	1:40738684-40739043
1	40775432	1.04975	0.973052	5	1:40775431-40775910
1	40783119	0.910046	0.973052	5	1:40783118-40783357
1	40799454	0.983781	0.973052	5	1:40799453-40799692
1	40800630	0.990077	0.973052	5	1:40800629-40800868
1	40812509	0.906289	0.973052	5	1:40812508-40812657
1	40813050	0.856502	0.973052	5	1:40813049-40813198
1	40818707	1.23308	0.973052	5	1:40818706-40818945
1	40820347	1.14536	0.973052	5	1:40820346-40820495
1	40822356	1.06775	0.973052	5	1:40822355-40822594
1	40823044	1.26973	0.973052	5	1:40823043-40823192
1	40824418	1.22762	0.973052	5	1:40824417-40824896
1	40830575	0.864772	0.973052	5	1:40830574-40831413
1	40838211	0.845035	0.973052	5	1:40838210-40838449
1	40841167	0.739488	0.973052	5	1:40841166-40841405
1	40844329	0.891325	0.973052	5	1:40844328-40844477
1	40862547	1.00953	0.973052	5	1:40862546-40862785
1	40862904	0.906968	0.973052	5	1:40862903-40863052
1	40864427	0.768108	0.973052	5	1:40864426-40864575
1	40895092	0.992821	0.973052	5	1:40895091-40895330
1	40911632	0.791041	0.973052	5	1:40911631-40911870
1	42287493	0.646173	0.973052	5	1:42287492-42287971
1	42705173	0.996896	0.973052	5	1:42705172-42705321
1	42720335	0.906785	0.973052	5	1:42720334-42720483
1	42723644	0.76885	0.973052	5	1:42723643-42723792
1	42755009	1.11863	0.973052	5	1:42755008-42755487
1	42759932	1.52116	0.973052	5	1:42759931-42760080
1	42908085	1.20223	0.973052	5	1:42908084-42908323
1	42919284	0.885323	0.973052	5	1:42919283-42919522
1	42936542	1.06587	0.973052	5	1:42936541-42936815
1	42944532	2.56297	0.973052	5	1:42944531-42944650
1	42952139	0.924345	0.973052	5	1:42952138-42952287
1	42952886	0.779773	0.973052	5	1:42952885-42953034
1	42955250	1.26877	0.973052	5	1:42955249-42955488
1	42956251	0.914103	0.973052	5	1:42956250-42956399
1	42960075	0.924638	0.973052	5	1:42960074-42960223
1	42962206	0.928192	0.973052	5	1:42962205-42962354
1	43009663	1.2044	0.973052	5	1:43009662-43009811
1	43010425	0.772624	0.973052	5	1:43010424-43010573
1	43086912	0.932178	0.973052	5	1:43086911-43087630
1	43089028	0.97373	0.973052	5	1:43089027-43090466
1	43106473	0.859976	0.973052	5	1:43106472-43106711
1	43108380	1.05343	0.973052	5	1:43108379-43108858
1	43110216	0.761573	0.973052	5	1:43110215-43110454
1	43111318	1.26245	0.973052	5	1:43111317-43111556
1	43113409	1.10576	0.973052	5	1:43113408-43113647
1	43115882	0.893032	0.973052	5	1:43115881-43116030
1	43116716	0.837283	0.973052	5	1:43116715-43117074
1	43119314	0.96812	0.973052	5	1:43119313-43119462
1	43124277	0.994823	0.973052	5	1:43124276-43124515
1	43128284	1.14013	0.973052	5	1:43128283-43128522
1	43131992	0.8591	0.973052	5	1:43131991-43132830
1	43149505	1.2907	0.973052	5	1:43149504-43149983
1	43155569	1.49035	0.973052	5	1:43155568-43155717
1	43157524	1.04841	0.973052	5	1:43157523-43157762
1	43167791	0.960756	0.973052	5	1:43167790-43168269
1	43169970	1.06034	0.973052	5	1:43169969-43170118
1	43180315	1.01623	0.973052	5	1:43180314-43180553
1	43185063	0.981536	0.973052	5	1:43185062-43185301
1	43188462	0.912013	0.973052	5	1:43188461-43188700
1	43198511	1.00526	0.973052	5	1:43198510-43198749
1	43209879	1.33097	0.973052	5	1:43209878-43210117
1	43518834	1.01288	0.973052	5	1:43518833-43519072
1	43590406	1.1917	0.973052	5	1:43590405-43590644
1	43610647	1.07645	0.973052	5	1:43610646-43611485
1	43625971	0.995141	0.973052	5	1:43625970-43626209
1	43787680	0.729537	0.973052	5	1:43787679-43787828
1	43793980	0.788309	0.973052	5	1:43793979-43794128
1	43795364	0.860944	0.973052	5	1:43795363-43795602
1	43799051	0.929743	0.973052	5	1:43799050-43799289
1	43807022	1.03479	0.973052	5	1:43807021-43807260
1	43810524	0.809912	0.973052	5	1:43810523-43810672
1	43812483	0.6839	0.973052	5	1:43812482-43812631
1	43813758	0.945314	0.973052	5	1:43813757-43813906
1	43817298	0.897214	0.973052	5	1:43817297-43817446
1	43821675	0.970271	0.973052	5	1:43821674-43821913
1	43828467	0.992673	0.973052	5	1:43828466-43828705
1	43831602	1.006	0.973052	5	1:43831601-43831750
1	43836903	1.17189	0.973052	5	1:43836902-43837021
1	43847280	1.52434	0.973052	5	1:43847279-43847518
1	43854031	1.83906	0.973052	5	1:43854030-43854179
1	43862160	1.30099	0.973052	5	1:43862159-43862308
1	43862406	1.55223	0.973052	5	1:43862405-43862554
1	43864119	0.547694	0.973052	5	1:43864118-43864267
1	43990897	1.296	0.973052	5	1:43990896-43991135
1	43996900	0.955916	0.973052	5	1:43996899-43997138
1	44006115	0.773101	0.973052	5	1:44006114-44006263
1	44007915	1.0938	0.973052	5	1:44007914-44008063
1	44010045	0.902308	0.973052	5	1:44010044-44010283
1	44011384	0.947549	0.973052	5	1:44011383-44011622
1	44013274	1.10272	0.973052	5	1:44013273-44013512
1	44014230	0.673868	0.973052	5	1:44014229-44014378
1	44016873	1.15116	0.973052	5	1:44016872-44017111
1	44017673	1.24171	0.973052	5	1:44017672-44017821
1	44025682	1.19194	0.973052	5	1:44025681-44025920
1	44027184	0.849549	0.973052	5	1:44027183-44027422
1	44028374	0.875128	0.973052	5	1:44028373-44028612
1	44029334	1.11498	0.973052	5	1:44029333-44029572
1	44030238	1.13273	0.973052	5	1:44030237-44030386
1	44032225	1.01816	0.973052	5	1:44032224-44032373
1	44034010	0.70706	0.973052	5	1:44034009-44034248
1	44035197	1.04362	0.973052	5	1:44035196-44035435
1	44035541	0.948054	0.973052	5	1:44035540-44035689
1	44037112	1.01892	0.973052	5	1:44037111-44037260
1	44038524	0.805057	0.973052	5	1:44038523-44038762
1	44039860	1.22699	0.973052	5	1:44039859-44040218
1	44040309	1.93582	0.973052	5	1:44040308-44040457
1	44042191	0.690172	0.973052	5	1:44042190-44042339
1	44047312	0.756778	0.973052	5	1:44047311-44047550
1	44048067	0.817385	0.973052	5	1:44048066-44048215
1	44049055	1.05813	0.973052	5	1:44049054-44049293
1	44056457	1.08628	0.973052	5	1:44056456-44056695
1	44058074	1.91196	0.973052	5	1:44058073-44058222
1	44058904	0.898325	0.973052	5	1:44058903-44059052
1	44066442	0.94228	0.973052	5	1:44066441-44066920
1	44067316	0.844239	0.973052	5	1:44067315-44067554
1	44070423	1.05344	0.973052	5	1:44070422-44070661
1	44073982	0.887181	0.973052	5	1:44073981-44074130
1	44143702	0.946715	0.973052	5	1:44143701-44143940
1	44144671	0.988588	0.973052	5	1:44144670-44144909
1	44145257	1.13985	0.973052	5	1:44145256-44145405
1	44148202	1.05634	0.973052	5	1:44148201-44148440
1	44156611	0.94069	0.973052	5	1:44156610-44156759
1	44163851	1.01561	0.973052	5	1:44163850-44163999
1	44164574	0.893435	0.973052	5	1:44164573-44164722
1	44166824	0.91229	0.973052	5	1:44166823-44166942
1	44167565	1.22365	0.973052	5	1:44167564-44167803
[truncated: 191,883 more rows]

## Sheet: Gene to CNV mapping
Table S1: Raw Control-FREEC output (sheet 1) and predicted absolute gene copy numbers of 4T1 genes (sheet 2).
Gene Symbol	Copy Number
Cblb	4
Gm14207	4
Mir208a	4
Zfp280d	4
Gm568	4
Pcdhb9	3
Ccdc89	4
Zfp768	4
Romo1	4
St8sia3	3
Upk3a	3
Mir1193	6
Sntn	4
Nr4a1	3
Gdf5	4
Snord19	4
AK005677	4
beta3GalNAcT2	4
Wbp7	4
Vmn2r69	4
St6gal1	4
mKIAA0215	2
Sfpi1	4
Adcy6	3
AK018679	4
DQ710118	4
Gm6205	19
Olfr763	14
Rex2	27
Ech1	4
Rab9b	2
Zp2	4
DQ686332	4
3830403N18Rik	2
BC067010	4
AK080443	4
AK079957	3
Sdhaf1	4
Zfp260	4
AK021191	4
Itpr1	4
Olfr1325	2
Pdilt	4
Tmem74	6
Olfr551	4
Atp5g3	4
Adam32	6
AK216920	4
AK081945	4
BC005624	4
BC051589	4
Gm13953	9
1700065I17Rik	3
Myo5b	4
Mesp1	4
AK086741	4
Ggn	4
DQ686600	4
Tarbp1	6
Crhr2	4
ENSMUSG00000063277	9
Actn4	4
Elp2	3
Wnt11	4
DQ564199	4
Gm4937	2
DQ707224	4
DQ547778	4
DQ716714	4
Akirin2	4
Aldh4a1	4
Mdk	4
AK005477	4
AK015712	6
B4galt2	4
AK016178	4
Gsta4	4
A630042L21Rik	3
Vmn1r180	4
Trp53rk	4
Mir1898	6
Zfp449	2
Cyp2c67	9
Pcdhgb6	3
Gm996	4
Cetn3	4
Ivd	4
Fhl3	4
Tulp2	4
Thnsl2	4
Rpl7a	4
Ssr1	4
AK077474	4
Mrpl32	4
Ifna12	4
AK008545	2
Ercc4	4
Prr13	3
AK051847	2
Olfr776	8
DQ685811	4
R3hcc1	4
Gab3	2
Svs6	4
Snrpb2	4
Gm10863	9
AK076842	4
Rras2	4
Dpep3	6
mKIAA0137	4
FJ860514	4
Esco1	3
DQ686547	4
Kcnma1	4
2310016M24Rik	3
Capzb	4
Cenpn	6
Cep290	4
Elmo1	4
Fam123b	3
2010001M09Rik	4
DQ545796	4
AA467197	4
Sec23a	4
Scaf4	4
Dynlt1a	11
Cma2	15
Cst9	4
AK019797	4
Nek5	6
Txndc15	4
DQ686472	4
Gpihbp1	3
Vpreb1	4
AK014957	4
Snx10	4
Catsperg1	18
Gm1110	4
Crat	4
Ppil2	4
AK052880	4
Defa5	32
Prl8a2	4
DQ692337	11
Ppil5	4
Nlrp2	4
Scai	4
DQ711271	3
Tmem55a	4
Olfr691	3
AK138089	4
AK149132	4
Tgm3	4
DQ720468	4
Tet3	4
DQ555443	4
Rnaset2a	29
Xpa	4
Hist1h2aa	4
2610301G19Rik	4
DQ719581	4
Sfrs12ip1	4
Nampt	4
Pigv	4
Rnf181	4
Nme5	4
Snx33	4
Gm732	2
DQ707596	4
Runx1t1	4
2700094K13Rik	4
Apln	2
Plp1	2
DQ712774	4
Hist1h2bh	4
Zcrb1	3
Hist1h2bc	4
Mamld1	2
Prdm6	3
AK040028	4
Dhcr24	4
Anxa11	4
Arip2	4
DQ565789	4
Gm16452	12
Olfr1051	4
Znf593	4
C4a	6
Cyp24a1	4
AK019053	27
FuK	6
Muc19/Smgc	3
2810408M09Rik	4
AJ311366	4
DQ715521	4
Ick	4
AK019641	4
Cd80	4
DQ563884	4
Wfdc15b	4
D330012F22Rik	4
DQ691575	4
Cdc42ep5	4
9130206I24Rik	4
AK191080	4
Mybpc2	4
Mir592	4
Vgll3	3
DQ697472	3
DQ725525	4
Tmf1	4
Tcf12	4
Kif23	4
AK139560	4
Spice1	4
Tubb2b	4
Sec22a	4
Rhbdl2	4
4933412E24Rik	4
mKIAA0560	4
Mc4r	4
Sh3kbp1	2
DQ687132	4
Polr2k	6
Rab14	4
AK020235	3
DQ558960	4
H2-Q7	8
Sspn	4
Letm2	6
Frem1	4
DQ720715	4
AK080063	6
Sorbs3	4
AK076950	4
Fam189a1	4
AK042602	4
0610009D07Rik	4
Pir	2
Mettl11a	4
Cnbp	4
mKIAA0970	4
AK136126	4
Mid2	2
Hhla1	9
A230056P14Rik	4
DQ721765	4
EG114600	6
Tsg101	4
Whrn	4
DQ686454	4
abParts	6
Metap1d	4
AK054344	4
D330045A20Rik	2
Ccdc21	4
Klk10	4
Snx14	4
Gm13948	9
Bglap	9
Tcfl5	4
Ttk	4
Sla	9
Lrrc8a	4
Rere	4
AK158152	2
Igf2as	4
Zbtb17	4
Slc25a30	4
AK042845	3
Il17b	3
Slc4a8	3
H2-T10	12
Mipep	4
AK047765	4
Olfr665	4
Olfr554	4
Kcng2	3
Defb8	6
Tspan33	4
Mir684-1	2
DQ702575	4
Nxf3	2
AK203628	4
Lgals4	4
Raet1c	16
Mphosph8	4
D630037F22Rik	4
Kcnv1	4
Olfr610	4
Strc	4
Tsga8	2
AK040061	4
IAN9	4
AK031234	4
Ccnh	4
Upf3b	2
AK035706	3
Usp17l5	4
Svip	4
Olfr615	4
Irx2	4
Klk1b5	4
2810004N23Rik	6
Fem1b	4
Padi4	4
Csrp2bp	4
Lactb	4
Mx1	4
DQ701692	4
Clec12a	4
DQ687711	4
Nup210	4
Yy2	2
AK138307	6
Prelid2	3
AI314831	4
Itm2a	2
6D	4
Fancg	4
DQ549744	4
Slc35c1	4
Capn12	4
BC048599	4
Lrrc68	4
DQ726874	4
DQ696666	4
Bbox1	4
Pcdha10	3
Rps9	4
Utp14a	2
Bpil1	4
Slc25a43	2
AK138215	4
Bcam	4
AK015877	4
Pin4	2
9930013L23Rik	4
INPP5P	4
Zfyve26	4
Tmed9	4
Rhox9	2
DQ706406	11
Tas1r1	4
DQ689702	4
Trmt5	4
Pcdhga9	3
Ighg1	6
Tmem125	4
DQ553449	6
AK016427	4
DQ565975	3
AK169777	4
Olfr729	4
Ppib	4
Mir741	2
Psg17	4
Rbm39	4
Hspb3	4
1700029I15Rik	4
DQ569891	4
Pabpc2	6
DQ544708	4
AK005629	4
Prl7c1	4
AK045688	3
DQ554544	4
Fgd5	4
Vdac3	6
AK163447	4
Gm5478	3
Qtrtd1	4
Mir9-3	4
1700018C11Rik	4
Cpne7	6
Iars	4
DQ707678	4
MmZW10	4
Rnase10	4
Rassf7	4
AK044426	4
Manbal	4
Dab2ip	4
Slc6a11	4
Kcns2	6
Gm44	2
AK076947	4
AK038602	4
AK020506	4
AK017104	4
Dcaf4	4
Gzma	4
Olfr780	8
2410004P03Rik	4
Gpr77	4
Cav1	4
Sult2a6	4
Ap3m1	4
AK005538	4
Stk33	4
Hspb7	4
Acer2	4
AK021197	3
AK155472	4
DQ714298	4
Olfr1167	4
1110002B05Rik	4
DQ562194	4
Ear14	4
DQ568963	4
Olfr570	4
AK034016	4
DQ701960	4
Tmsb15b2	2
Zfp654	3
Adamts18	4
5830405F06Rik	4
S100pbp	4
V1rd19	4
Trim3	3
M36767	4
Olfr612	4
Abhd10	4
Plunc	4
Lrrc3b	4
Rltpr	6
DQ715968	11
Arhgap39	3
Olfr1015	4
ENSMUSG00000079376	7
mKIAA1715	4
AK044374	4
DQ725679	4
Nrxn3	3
BB287469	91
Pax5	4
Eif2s3x	3
Fam151a	4
Erc1	4
Itgb5	4
Ifi204	11
Homer1	4
DQ691656	4
DQ547941	4
Brd1	3
AK044673	4
Gap43	4
Kel	4
Dut	4
mTPK1	4
Zrsr2	2
DQ552415	4
9030418K01Rik	4
M26425	4
AK039557	4
DQ703419	4
DQ698692	3
Pole2	4
DQ726154	4
DQ701393	11
Igf2bp2	4
BC046331	4
Hk3	4
Gm4871	8
Gm10341	9
Smagp	3
Zdhhc13	4
Cdh12	4
Mapk15	9
Gm6042	3
DQ693239	4
DQ725943	11
A230107C01Rik	6
Klhdc1	4
4933432I09Rik	4
Tead1	4
erg3	4
Mir453	6
DQ698602	4
Tirap	12
Tcp11l1	4
Flna	2
TCR [alpha]	6
mThy28	4
Gm8300	4
DQ566590	4
AK132865	4
Gm10389	6
Tmem207	4
Olfr631	4
mKIAA4093	4
C230081A13Rik	4
Onecut2	3
Nudt16	4
Sfpq	4
Olfr955	10
DQ540358	4
Il10ra	4
Mrgpra6	4
Hivep3	4
Mir501	2
Setdb2	4
DQ555620	4
Nova2	4
Mir345	6
DQ721352	4
Gm4736	6
Tmem86a	4
mFLJ00150	4
AK019643	4
Hck	4
Mid1ip1	2
Slc35d2	4
AK043303	4
Bcap31	2
Snrnp27	4
DQ547919	4
Itih3	4
Gp1bb	4
AK010804	13
BC145649	4
Catsperg1	6
Snrpn	4
Dnahc3	4
Arl8b	4
AK150199	4
Cyp2j12-ps	4
Pate-e	12
2610001J05Rik	4
1810063B07Rik	4
Rock2	4
AK153212	3
DQ710175	4
Olfr1043	4
Gm5166	2
DQ718749	4
Sel1l2	4
DQ556384	4
Il1rapl1	2
AK076911	4
DQ542762	4
Alkbh6	4
AK028089	6
Yy1	6
D2Wsu81e	4
AK030236	4
Gprin1	4
Atxn1l	6
Rsf1	4
Cxxc1	3
Fbxw28	28
Lmo2	4
Rab30	4
Rfpl3s	4
Naprt1	3
BC055065	4
TCR [alpha]	34
C8b	4
Olfr704	4
Kcnn2	3
Gpat2	4
Cyp2b13	4
A430105I19Rik	4
Dnttip1	4
Zfp772	4
Dnlz	4
Tnfrsf9	4
Nxf2	2
AK134400	4
Rps6ka2	4
Dnalc1	4
Oxt	4
Pabpc1l	4
Olfr684	4
DQ714525	11
Gm16381	91
Gtf3c4	4
A930003O13Rik	4
Gm14164	4
Kif13b	4
AK160437	4
AK016032	4
H2-T9	12
Bnc2	4
DQ695786	4
Apoc3	4
Olfr351	4
1700007G11Rik	4
DQ724543	4
AK006024	9
Olfr140	4
Gramd1a	4
Mast2	4
Fchsd2	4
DQ550104	4
2410018L13Rik	12
AK146150	4
Jub	4
Snord64	4
DQ564617	4
Dnajc3	4
Smad6	4
AK050586	4
Cald1	4
Ly49A	4
Serpinb9e	6
Gm13253	4
AK155489	6
Egr3	4
Zfp384	4
Dnahc12	4
2012-09-01	4
AK089118	4
Avp	4
Ei24	10
Gm13051	21
AK076752	4
Zfp712	4
3300002I08Rik	7
Cmas	4
BC031361	4
Olfr749	4
aprt	6
6330527O06Rik	4
Cml2	4
Btbd9	11
Odf1	6
Dmxl1	3
Gpr101	2
Gpr156	4
Rab4B	4
AK144747	4
Olfr288	3
Prnp	4
1600015I10Rik	4
Ldoc1	2
2610301B20Rik	4
Olfr1219	4
AK138453	9
Pin1-ps1	4
BC057079	4
Rhox2d	4
DQ685795	4
Tceal1	2
DQ550247	4
Vmn1r218	4
Prl2a1	4
TCR[alpha]	6
Art1	4
Luzp1	4
Olfr1013	4
Zfp59	4
Mir598	4
Dydc1	4
Zfp532	4
Aipl1	4
DQ717340	4
Tfe3	2
Mcc	3
Skiv2l2	4
Slc1a5	4
Mina	3
Mup5	4
Cyb5b	6
BC021953	4
1700034O15Rik	4
Mospd2	2
Olfr17	4
Csf2rb	3
Zfp800	4
AK080092	4
Vmn2r38	38
AK045225	4
Filip1	4
Fxyd2	4
Coro2b	4
AK135997	4
AB347565	4
1300002K09Rik	4
AK079912	4
Inpp5a	4
Vmn1r200	4
AK012238	4
Pkm2	4
Chrdl2	4
Prickle3	2
Defb46-ps	6
Ppapdc1b	6
Olfr71	4
Mir1938	4
DQ553300	11
Dbp	4
Zfp36l3	2
Mir3475	2
Olfr917	10
Zfp174	4
Gys2	4
AK146183	3
Fshb	4
Rae1	4
DQ699740	4
Mrpl48	4
Aqp2	3
Tmprss7	4
Mtr	4
DQ706582	4
Thoc7	4
Islr	4
sr528	4
AK029153	4
Dmrtb1	4
AK035979	4
mKIAA1605	4
4921513D23Rik	4
Nup35	4
2610101N10Rik	4
AK047441	4
Gm4340	4
Rhox4a	14
Gm5077	7
Ednrb	4
AK076906	4
Thtpa	4
AK038554	4
Arg2	4
Vti1b	4
Krt7	3
Zmat1	2
1810063B05Rik	6
Vmn1r192	4
Gprc5b	4
DQ690299	4
AK011897	4
Mc1r	6
Mirlet7b	3
DQ710722	4
Mir494	6
Abcc1	4
AK040659	4
DQ715424	4
mKIAA0912	4
Bdp1	4
DQ692361	4
Olfr724	4
Camk2g	4
AK076930	4
Hsbp1l1	3
Fam76b	12
1700034E13Rik	3
E230019M04Rik	2
DQ707901	4
Tmem143	4
Hoxa9	4
AK015944	4
Pcdhga3	3
Cobra1	4
Gm12789	4
Siglec5	4
Dtd1	4
Gm16837	4
slp2-a	4
Med12	2
Vps41	4
Mtmr14	4
DQ715157	4
BC024814	4
Mertk	4
AK033525	4
Prkch	4
AK134717	4
Plekha1	4
Acot13	4
Mir1963	4
Olfr1212	4
Tmem90a	4
BC048766	7
Rnf20	4
Ehd4	4
Gm10905	9
BC069935	6
Mir344f	4
Pcdhb3	3
Rhox11	2
Rad51	4
Mir23b	4
Klra3	4
Phactr4	4
Dusp22	4
DQ695412	4
Mir344-2	4
Sh3rf2	3
C87977	7
Mapk8ip1	4
Kcnq1	4
DQ696182	4
Prdm5	4
Ott	8
Creld2	3
Asap1	9
Xlr3c	8
Ifitm7	4
100043387	4
Rbm24	4
Snw1	4
Deptor	10
Klri2	4
Prdm8	4
Zfa	4
Hsf4	6
mKIAA0716	4
AK016521	4
Gm10488	6
DQ550048	4
Slc21a7	4
Pou1f1	3
Olfr738	4
Ap1s2	2
Mir880	2
Ccnc	4
AK042126	4
AK132605	4
Dnahc1	4
DQ690536	4
Olfr1263	4
Ska1	3
AK049416	4
AK006896	4
Tppp3	6
AK054333	4
C1s	7
Sval3	4
Arl6ip1	4
Tm7sf4	6
Klra19	4
Rbm9	3
Atp5s	4
Glg1	10
DQ716029	4
DQ711818	4
Alx1	4
Krt5	3
Fkbp4	4
DQ539905	11
Dctn3	4
Mfap5	4
C86695	6
Mrps15	4
Ptgr1	4
1700012A03Rik	4
Nanogpd	4
Olfr1082	11
Mrpl51	4
Ghitm	4
Pira4	24
Bub3	4
Olfr470	4
Magee1	2
Mrgprb4	4
BC053978	3
Skint5	17
Faf2	4
Hoxa11as	4
D14Abb1e	4
Zmynd15	4
AK013372	4
Srebf2	3
Nr5a1	4
Celf6	4
Rpl32	4
Gja1	4
AK017143	4
4933405L10Rik	6
DQ560842	4
Wnt7b	3
Trim24	4
Kcnh7	4
Npy6r	3
Pak1	4
Prss53	4
Fam75d3	4
Gm15097	8
Pigp	4
Umps	4
Retnlg	4
Tek	4
Vb10a	4
AY761184	6
Tsen34	4
Gnas	4
Atp5e	4
DQ542896	4
DQ721319	4
AK053216	4
Cypt3	2
Zcchc14	6
Abpz	4
Vmn2r32	38
Cdca2	4
DQ725848	4
Rpl10	2
Cd44	4
Olfr1305	4
DQ722747	4
Cpped1	4
Snora16a	4
Leprel2	4
Nkx2-4	4
Vmn1r183	4
DQ561518	4
Magea2	2
Birc7	4
Tsku	4
Rerg	4
Lrsam1	4
Slco2a1	4
Rnf7	4
AK166708	4
Mtbp	10
6430531B16Rik	4
Mapk8ip2	3
Slc31a2	4
Rprd1b	4
Dmrtc1b	2
Adprh	4
Rtkn	4
Adcyap1r1	4
E130308A19Rik	4
Trappc2l	6
Plk1	4
Drosha	4
AK018968	4
AK020962	4
Prpf6	4
Rhox3-ps	31
Otoa	4
Antxrl	4
Gm5477	3
Yars	4
Pnma3	2
1500001M20Rik	4
Lingo2	4
Kcna5	4
Ercc6l	2
Igsf11	4
Epha7	4
Chchd1	4
AK046172	4
Nanp	11
AK144545	4
Herc1	4
Litaf	4
BC018465	4
Raet1c	15
AK044300	4
Harbi1	4
Ipo13	4
Grpel2	3
Gm1661	4
Nhlrc1	4
Pde1c	4
Gm14744	2
Wasf2	4
Olfr635	4
Syt13	4
D030025P21Rik	4
Casc4	4
Vmn2r70	4
Yipf6	2
Cacna1f	2
Tcrg-V2	4
Kdelr1	4
4933404M02Rik	4
DQ704761	4
AK020577	4
Klra9	17
DQ550371	4
4921509C19Rik	11
Tgfbr1	4
DQ707024	4
Olfr1309	4
Msx2	4
Ifitm3	4
Raf1	4
AB345950	4
Lcat	6
Fbxo33	4
AK190497	4
Cabyr	3
Rasip1	4
4933413G19Rik	4
Defb3	6
Ing4	4
Klk6	4
Slc7a10	4
Elmo2	4
Dusp13	4
Saal1	4
AK005608	3
Zfp457	4
Clrn3	4
Grinl1a	4
Speer4e	20
Tmod1	4
Cyp2a22	4
Mir381	6
DQ545837	4
AK045951	4
Siae	10
AK170464	4
Krtap16-4	4
Rabep2	4
Rnf139	14
AK043612	4
Grxcr2	3
Slc25a14	2
Abpa	4
DQ545168	4
Ada	4
Bcl2a1a	18
Gm13285	34
DQ699675	4
Ceacam14	4
DQ711089	4
Oma1	4
AK013883	4
Gprc2a-rs5	4
BC094334	4
AK083296	9
Ttc22	4
DQ703299	4
Klra12	11
Parp16	4
Gabrq	2
Atp13a4	4
Hapln1	4
Vmn2r39	38
Pbp2	4
2410002O22Rik	4
D030018L15Rik	3
Oaz2	4
Gm10512	16
AK079754	4
Vmn1r172	12
Timm8a2	4
9330158H04Rik	4
DQ708497	4
DQ684694	4
Mybbp1a	4
Rock1	3
Kif1b	4
2900062L11Rik	2
AK136034	4
Rgma	4
Armcx4	2
DQ685919	4
AK015482	4
DQ697988	4
1190003J15Rik	4
Gnl3	4
Sstr4	4
Hist1h2ae	4
AK076902	4
Wdr20a	6
AK033069	4
Zscan20	4
Cbln2	3
Ube2c	4
mKIAA0133	6
Tmem8b	4
Mtg1	4
AK076847	4
Orc3	4
1700072E05Rik	2
Scara3	4
Hsf3	3
Mdn1	4
Nrarp	4
Aagab	4
Ly6i	3
Tctex1d1	4
DQ550871	4
Xrra1	4
Slc7a5	6
Kif26a	6
Hspa12b	4
AK076318	6
Tmem69	4
Ubb	17
Ppp2r5e	4
Zfp553	4
Vmn2r83	7
AK086149	4
AK209590	6
DQ701447	4
Rhpn2	4
5330434G04Rik	2
Ankrd60	4
AK007459	4
DQ567872	4
AK034766	4
V00757	6
St3gal1	9
Giyd1	4
Dtwd1	4
Prkcd	4
AK133017	6
mKIAA1539	4
AK050290	4
Has2	10
Snrpd1	3
DQ685350	4
Tsnaxip1	6
Mir365-1	4
Catsperg1	4
AK164836	2
Ttf1	4
DQ565064	4
Dnahc8	11
Gpd2	4
Nr1h3	4
2310002L09Rik	4
5430405G05Rik	4
Snora69	2
2310044G17Rik	4
4632434I11Rik	4
Map3k8	3
mKIAA0656	4
Mobkl3	7
Sugt1	4
Phf2	4
AK136047	4
6530401D17Rik	2
Prdx1	4
DQ719139	4
Olfr444	4
Cyba	6
BC098222	4
Mir1264	2
Mir1949	4
2510006D16Rik	4
Tst	3
Fam158a	4
AK214451	4
1700054N08Rik	6
2510009E07Rik	4
Sult2a3	4
Pdxdc1	4
AK053957	4
AK043285	4
Fastkd1	4
DQ546372	4
DQ722203	4
DQ563452	4
Gm5766	4
Olfr651	4
DQ547976	3
mKIAA0453	4
Mtmr9	4
Plekha7	4
Olfr1347	4
Slc35a1	4
Golgb1	4
Foxj2	4
Nap1l2	2
Htr1a	4
AK132490	4
Pgbd5	6
Chmp4b	4
Zfp629	4
Rag2	4
Serpinb6b	4
Gm889	4
Pdcd7	4
Vmn1r86	4
DQ707201	4
DQ723949	4
Mir100	12
Phf6	2
Kcnj3	4
Eif3f	4
Gm5114	4
Olfr1107	4
Rprm	4
Lpp	4
DQ687046	4
Mir129-2	4
Trim34a	4
Vmn1r205	4
Defb11	6
Ptplad1	4
Sec11a	4
2410076I21Rik	4
A630091E08Rik	4
Gm10451	4
Eif2ak4	4
DQ687660	4
Olfr566	4
DQ696815	4
Olfr31	4
Wdr31	4
DQ686092	4
Mga	4
4931406H21Rik	4
Rmnd5a	4
DQ686674	4
Il17c	6
Slco4a1	4
DQ686870	10
U39293	4
BC026782	27
Mir384	2
Klf4	4
AK015191	4
Hist1h2bj	4
Gm6086	19
Hoxa10	4
DQ695059	4
AK131696	4
AK200600	4
Bag4	6
AK006706	4
Ncoa6	4
Nell1	4
AK008384	4
Magohb	4
Vpreb2	4
Igbp1	2
Olfr944	10
Taok2	4
Vps33b	4
Gas1	4
Fam84a	4
Gm10094	4
Spna2	4
Tro	2
AK006119	4
Magoh	4
Pcdhb11	3
Spink11	3
AU018091	4
AK158379	6
Olfr707	4
BC026782	12
DQ543221	4
dnam-1	3
Zfp259	4
AK053148	4
E2f8	4
Ampd3	4
Crbn	3
FGF-14C (FHF-4C)	4
Hoxc5	3
AK042998	2
DQ700189	4
Agbl2	4
Trim27	4
Mir882	6
A630089N07Rik	4
Mmh	4
Klra22	4
Vmn1r63	4
Olfr1238	4
Mov10l1	3
Mest	4
Speer9-ps1	4
Pcdh19	2
Rcn1	4
Zic3	2
Estrb	4
2900052N01Rik	4
DQ686506	4
Naip6	9
Drd2	4
Deaf1	4
Trim44	4
Olfr1056	4
Gpr17	4
Hist1h3g	4
Fgd1	2
mCLCA1	8
DQ569294	11
1600029I14Rik	4
Sh3bgrl	2
Olfr1034	4
Mir742	2
Ruvbl1	4
4933433C11Rik	4
AK184713	4
BC047062	4
DQ558020	4
DQ709965	4
Mpv17l	4
Aadacl3	4
Ank	4
2610020H08Rik	4
Prdm16	4
Hrh2	4
Chrna3	4
AK171902	10
AK205981	4
Ift88	4
Crygs	4
D4Ertd617e	4
S60135	4
Hoxd13	4
Slc5a3	4
Slc15a1	4
Usp16	4
Fam20a	4
Rpap1	4
Ass1	4
Avpr2	2
Zfp329	4
Recql4	3
DQ697495	4
LOC100042049	4
Gm10394	4
BPOZ	4
Cntnap3	4
Krt6a	3
AK036854	3
Olfr747	4
Neurog1	4
1300017J02Rik	4
mKIAA2037	4
DQ715309	4
Snrpg	4
Prl2c5	12
DQ704661	4
Scrt2	4
AK011498	4
Ugcgl2	4
AK086971	4
DQ726631	4
Cnih	4
Napepld	4
Wapal	4
BC053749	4
Olfr916	10
Gapdh	11
Grasp	3
4930544G11Rik	4
Nefl	4
Ern2	4
Agpat6	6
Hsd17b14	4
DQ711851	11
Krt74	3
Acadsb	4
Vrk1	6
Zmynd11	4
ENSMUSG00000076818	4
Atp6v1c2	4
Trex2	2
AK012841	6
DQ695013	4
Gm8787	2
Hrasls	4
Fam83f	3
Tesk2	4
Tppp	4
Ccdc107	4
DQ549323	4
Traits	4
Zfp668	4
Ttl	4
Fus	4
Kcnf1	4
1110034A24Rik	4
Fitm1	4
Ropn1l	6
Arfgef2	4
Irg1	4
Klre1	4
AK135688	2
Tmem67	4
DQ713287	4
Ufd2	4
Hyi	4
AK014969	4
BC021767	10
Dcx	2
Trim14	4
DQ540432	4
Tmem111	4
Actl7a	4
Car5a	6
Gimap4	4
DQ695250	4
DQ691295	4
Dctn5	4
AK038115	4
Net1	4
Gm765	4
Kif24	4
AK029726	4
Cep57	12
Nek11	4
Gm6890	2
Spty2d1	4
AK018624	4
Mll5	4
Olfr645	4
Pnrc1	4
Pcdhb4	3
AK080247	4
Tmem44	4
Zkscan3	4
Mir24-1	4
Foxe1	4
Zmat4	6
Gm14151	11
Tpbpa	4
DQ711162	4
Rpl38	4
M6B	2
Ush1c	4
Olfr270	4
Tmem50b	4
AK029023	4
mKIAA0378	4
Mir872	4
Eng	4
AK031463	4
DQ690554	4
Olfr598	4
Ctnnd2	6
DQ559606	4
Dhx35	4
Tmc2	4
AK047938	6
AK153828	4
6030408B16Rik	3
Ggps1	4
Mfsd2b	4
DQ686143	11
AK020861	4
0610007P08Rik	4
Laptm4b	6
2810032G03Rik	4
Snora3	4
Rnf111	4
Rtp2	4
Btn1a1	4
Bmyc	4
ORF37	4
Rrm2b	6
Il31ra	4
Prl7b1	4
DQ568607	4
AI414108	4
Sik2	4
Lrrc41	4
Tspan7	2
Abhd12	4
DQ719396	4
Gm13918	4
Grrp1	4
Reep1	4
Olfr507	4
Anks6	4
Cyhr1	3
AK007845	4
AY512908	4
Lepre1	4
Mir1907	4
2010109I03Rik	3
Slc22a23	4
AK021192	4
Lcn6	4
Ism1	4
Hccs	2
Fsd1l	4
ST6GalNAc VI	4
Ndfip1	3
Rusc2	4
Masp1	4
Ndufb9	14
AK018918	4
Fam19a1	4
Rala	4
Olfr344	4
Skint11	4
Il28ra	4
Akr1c19	4
DQ556154	4
AK048019	4
Ptpn6	4
Penk	4
AK077204	4
CK137956	4
Magi2	4
Sult2a1	4
AK134426	4
Napa	4
Skor2	3
Rad21	4
Doxl2	4
Olfr1189	4
D14Ertd449e	4
AK050516	4
AK006738	4
Ubl4	2
AK043163	4
NT2	4
LOC100043315	3
DQ690391	4
Rbm45	4
Idh3g	2
Slc13a4	4
Mir3109	4
Pcgf1	4
Trpc7	4
Cd200r3	4
Olfr965	10
BC016222	9
Cd74	3
Styx	4
Tubal3	4
Ccbl1	4
AK049852	4
Usp47	4
Fem1c	4
Tsc22d1	4
Lmbr1l	3
1810011H11Rik	4
DQ712560	4
Car11	4
4933426I21Rik	4
Napg	3
mKIAA0444	4
Olfr623	4
Tmtc2	4
Necab1	4
Cyp2j13	4
Nol4	3
5730446D14Rik	4
Insl5	4
DQ686707	4
Olfr564	4
Mylk2	4
Pop4	4
Mutyh	4
Fastkd3	4
Mir2145-2	4
Drctnnb1a	4
Adat1	6
Endou	3
Wt1	4
Megf11	4
Ppip5k1	4
Sp9	4
Chtf8	6
Ffar1	4
Gata1	2
Stil	4
Jam3	4
DQ688556	4
Trim30d	4
Gpr135	4
AK014273	4
DQ701015	11
Oaz2-ps	4
Pcnx	4
Ptk2b	4
Rora	4
Dock7	4
Oog4	4
L3mbtl2	3
Prss55	4
Dgcr14	4
4930451C15Rik	4
Isg15	4
Catsperg2	4
Olfr688	3
AK016361	3
Akr1b10	4
Kif2a	4
OTTMUSG00000010105	27
Olfr1537-ps1	10
Foxc2	6
Mageb18	3
AK145231	4
Pkd1l2	6
AK048048	4
DQ693451	4
AK050859	3
1700019E19Rik	4
Vmn1r216	4
C2cd4b	4
Gm14288	4
4930534B04Rik	3
Ifna2	4
Klrg1	4
Aqp1	4
Sec61a1	4
mKIAA1300	4
Grin3a	4
DQ569827	11
Pus3	12
RP23-282C23.3	4
Nkx2-2	4
Med4	4
Btbd6	6
Krtap13-1	4
Mapk10	4
AK019773	6
Tas2r115	4
Cox7a2	4
DQ723305	4
DQ722594	4
Srsf12	4
5930434B04Rik	4
Senp6	4
2200002J24Rik	4
Mtmr6	4
Klc1	6
DQ560645	11
Ndufs6	4
Usp25	3
Zadh2	3
A530023O14Rik	4
A730017L22Rik	4
Olfr1239	4
DQ542758	11
4930549C01Rik	4
AK034671	4
Dleu7	4
Syt4	3
Mpped2	4
Gm11468	4
Fam81a	4
Erbb2ip	4
AA987161	4
Nkapl	4
AK148313	4
Cbfa2t3	6
Ano6	3
Ube4a	4
DQ549294	3
DQ719413	4
Pcdhb19	3
Vmn2r84	7
DQ710814	4
mKIAA1272	4
Vmn1r72	4
Abcb8	4
Rad51l1	4
Pdlim2	4
Tcrd-V1	4
TCR-alpha chain	9
AI747699	12
Rnf11	4
AK037351	4
1700037C18Rik	4
Cdh15	6
Lhfpl1	2
Cdc45	4
Hyal6	4
Hist1h3a	4
2610028E06Rik	4
Epb4.9	4
Rgnef	4
Ncaph2	3
Abca2	4
AK012214	4
Hacl1	4
Gm14851	8
DQ702968	4
Tmprss2	4
Gm711	4
DQ714790	4
Dscr3	4
Apol11a	7
Eps8	4
Arhgap20	4
Opn1mw	2
Olfr1208	4
Dsg2	3
Gm10902	9
Ccdc59	4
Osta	4
Arl6ip5	4
Glipr1	6
Cysltr2	4
AK007116	4
Gpx6	4
Gsc2	4
4921533I20Rik	3
F630043A04Rik	4
2810454H06Rik	4
Zfp808	18
Gga1	9
Dusp15	4
C530028O21Rik	4
AK043847	4
Grin2a	4
Jun	4
BC018473	10
Eif3e	6
Cd8b1	4
Srsf4	4
1700003M02Rik	4
AK033210	4
AK139027	6
Gm608	4
AK132134	4
Krt84	3
Mir1967	6
Tymp	3
mKIAA1526	4
AK007719	6
Ly6f	3
Zfp715	4
Zcchc5	2
AK039284	4
Ly75	4
Rod1	4
Zbtb1	4
Nkd2	4
BC035532	6
Camta2	4
AK144172	9
DQ697332	4
Nck1	4
Myst1	4
Ncald	6
Mir686	4
Txndc12	4
Dctn1	4
Vmn2r25	6
DQ561056	4
Bmp4	4
Sox6	4
Zmynd8	4
AK030206	4
DQ693233	4
Urm1	4
Gm136	4
Ltk	4
Nudt11	2
Atoh1	4
DQ544692	4
Cadm4	4
Fbp1	4
LOC100504710	13
Ctsj	4
Cox7c	4
Capg	4
Gm3750	11
Plch2	4
Sec23ip	4
Dscam	4
DQ701795	4
DQ726177	4
Cnksr1	4
DQ704925	4
Klra12	4
l7Rn6	4
Gpr174	2
Kbtbd13	4
AK053157	4
Glb1l2	4
Trip4	4
DQ555312	4
Trappc8	3
Upk2	4
4921511C20Rik	2
E330021D16Rik	4
Hmgn2	4
Wrb	4
Olig1	4
Tcrd	4
Rad18sc	4
BC085231	4
4933406F09Rik	9
DQ688019	11
BC072643	10
X02930	9
Slc25a48	4
Nap1l5	4
Chst8	4
Ankrd46	6
Nanog	4
Snord58b	4
Rhou	6
Clec9a	4
Clec1b	4
Gsdmcl1	11
Pgm2l1	4
Cd37	4
DQ563906	4
AK016605	4
Olfr743	4
Rasgef1a	4
Elac1	3
1810013L24Rik	4
Plekhg6	4
DQ686181	4
Sct	4
AK135939	6
DQ554395	4
Scaf8	14
Miox	3
mKIAA1122	4
Nol8	4
AK015562	4
mKIAA0753	4
Rps19bp1	3
AK208554	4
Nup50	3
Rnf19b	4
1810041L15Rik	3
Atp13a3	4
Prl5a1	4
Vwde	4
Cmah	4
Il9	4
DQ721562	4
DQ700365	3
2700050L05Rik	4
DQ692397	11
Cd163l1	4
Fa2h	6
mSox5L	4
Mei4	4
Stx1b	4
Mir490	4
Rbmxl2	4
Casz1	4
Ap3s2	4
Astl	4
Cst3	4
AK032118	3
Pcdhga4	3
Muc5ac	4
Olfr732	4
AK049985	4
Rpgr	2
Rbp1	4
DQ725027	4
Vmn2r56	4
4933426M11Rik	4
1190007F08Rik	4
Gm16452	34
AK140724	4
AY512917	4
Bcl2a1d	18
Max	4
Fbxl4	4
Mettl9	4
Slc24a1	4
Piga	2
DQ553872	11
Mirlet7a-1	4
ChaK	4
DQ562758	4
Gm428	4
AK015219	4
Adcy8	9
DQ711149	11
Clec4e	4
2310044H10Rik	4
Zfp442	7
Cep192	4
2410066E13Rik	4
Card10	9
DQ689451	11
Sbno1	2
Dnajc21	6
Eif2b3	4
mKIAA1897	4
1700101E01Rik	4
Siglec15	3
V1rg10	4
4930447C04Rik	4
Prl8a6	4
AK034027	4
Fam55d	4
Nlrp6	4
Zswim5	4
AK081204	4
Tpm1	4
Cep250	4
DQ694903	4
Tm4sf19	4
Pdcd2l	4
AK199258	4
Stk40	4
AK041267	4
Scrn1	4
Mir717	2
TCR [alpha]	4
Gm5662	21
Hoxd4	4
Spam1	4
4930529M08Rik	4
DQ542353	4
Vmn1r195	4
1700011F03Rik	4
Hsdl1	6
DQ702572	4
Pcsk1	4
Tep1	4
Gm10406	25
Tsc22d3	2
Gjb4	4
Th	4
Hist1h2bg	4
Lgals1	9
Sod1	4
DQ563230	11
DQ709611	4
DQ713554	4
ENSMUSG00000068790	7
Dynlt1e	33
AK002708	4
Fkbp3	4
Olfr1507	4
Olfr514	4
Dgcr2	4
Gm2382	18
Olfr642	4
Mir465	2
Olfr1181	4
DQ553514	4
Zfp58	4
DQ705642	4
DQ706549	11
Mtmr2	12
Tmem173	4
Olfr1242	4
Pvr	4
Olfr951	10
Aff2	2
Eaf2	4
Atpaf1	4
DQ685458	4
Cyp2c50	7
Zfp30	4
AK210533	3
Gm6907	7
DQ716920	4
DQ696046	4
Sycn	4
Tdrd9	6
Slc39a9	4
Fam175b	4
AB340047	4
Psma2	4
Neil1	4
Mkl2	4
4933402E13Rik	2
DOKist4	4
Olfr1118-ps	4
AK086914	2
AK048595	4
Pdia3	4
BC099561	4
Vmn1r76	4
Olfr668	4
DQ717065	4
Kctd16	3
DQ721726	11
Tmco2	4
DQ686411	4
AK042944	6
Rab10	4
Ankmy2	4
Iqsec1	4
Odf3l1	4
Cst14	4
Oxnad1	4
Olfr584	4
Rhox2c	14
Cxcl17	4
Ido1	6
Gm10406	23
Odc1	4
Trps1	4
Pts	4
Mcpt4	4
Josd1	9
Olfr263-ps1	4
Spin2	2
2810417H13Rik	4
Trpc4ap	4
Gm5136	4
2310030N02Rik	4
DQ698559	4
Denr	2
Aars	6
Cdc42ep4	4
Abhd12b	4
DQ687373	4
Tcfap2a	4
Mir449b	4
Kng1	4
[truncated: 16,098 more rows]
