# Supplementary material for: Multi-Omics Characterization of the 4T1 Murine Mammary Gland Tumor Model
Source: Front Oncol. 2020 Jul 23;10:1195. doi: 10.3389/fonc.2020.01195 (PMC7390911; doi:10.3389/fonc.2020.01195)
Supplement: Table S2 — Somatic SNVs in 4T1, including annotation on amino acid substitutions, affected genes/transcripts, expression of these, and coverage/VAF in the DNA/RNA NGS libraries. [file Table_2.XLSX]

## Sheet: 4T1_SNVs
Table S2: Somatic SNVs in 4T1, including annotation on amino acid substitutions, affected genes/transcripts, expression of these and coverage/VAF in the DNA/RNA NGS libraries.
position	ref	alt1	alt2	classification	synonymous	UTR	amino_acid_substitution	strand	gene	transcript	exons	mean_expression	gene_expression	exon_expression	dataset	DNA_wt1_coverage	DNA_wt1_A	DNA_wt1_C	DNA_wt1_G	DNA_wt1_T	DNA_wt2_coverage	DNA_wt2_A	DNA_wt2_C	DNA_wt2_G	DNA_wt2_T	VAF_in_tumor	RNA_wt1_coverage	RNA_wt1_A	RNA_wt1_C	RNA_wt1_G	RNA_wt1_T	RNA_wt2_coverage	RNA_wt2_A	RNA_wt2_C	RNA_wt2_G	RNA_wt2_T	VAF_in_RNA	DNA_balbc1_coverage	DNA_balbc1_A	DNA_balbc1_C	DNA_balbc1_G	DNA_balbc1_T	DNA_balbc2_coverage	DNA_balbc2_A	DNA_balbc2_C	DNA_balbc2_G	DNA_balbc2_T	DNA_balbc3_coverage	DNA_balbc3_A
chr1_109150168	C	A	*	intron_splicing	True	False									strelka_WT_2	178	0	178	0	0	197	6	191	0	0	0.016	0	0	0	0	0	0	0	0	0	0	-1	190	0	190	0	0	171	0	169	1	1	177	1
chr1_109499515	G	A	*	intron_splicing	True	False									strelka_WT_1,strelka_WT_2	91	19	0	72	0	115	16	1	98	0	0.169903	0	0	0	0	0	0	0	0	0	0	-1	86	0	0	86	0	79	0	0	79	0	78	0
chr1_111729711	G	T	*	intron_splicing	True	False									strelka_WT_1,strelka_WT_2	91	0	0	81	10	103	0	0	93	10	0.103093	1	1	0	0	0	1	1	0	0	0	0	92	0	0	92	0	84	0	0	84	0	88	0
chr1_12830061	G	A	*	intron_splicing	True	False									strelka_WT_2	70	11	0	59	0	85	16	0	69	0	0.174194	0	0	0	0	0	0	0	0	0	0	-1	43	0	0	43	0	37	0	1	36	0	56	0
chr1_131693902	G	T	*	intron_splicing	True	False									strelka_WT_1,strelka_WT_2	484	0	0	470	14	509	1	0	487	21	0.0352467	32	0	0	32	0	57	0	0	57	0	0	383	0	0	383	0	344	0	0	344	0	355	0
chr1_133814558	A	T	*	intron_splicing	True	False									strelka_WT_1,strelka_WT_2	92	11	0	0	81	119	17	0	0	102	0.867299	0	0	0	0	0	4	0	0	0	4	1	137	137	0	0	0	155	155	0	0	0	148	148
chr1_137915236	C	T	*	intron_splicing	True	False									strelka_WT_1,strelka_WT_2	59	0	18	0	41	72	1	33	0	38	0.603053	0	0	0	0	0	0	0	0	0	0	-1	23	0	22	1	0	18	0	18	0	0	20	0
chr1_142480978	G	C	*	intron_splicing	True	False									strelka_WT_1,strelka_WT_2	31	0	26	5	0	28	0	26	2	0	0.881356	0	0	0	0	0	0	0	0	0	0	-1	21	0	0	21	0	28	0	0	28	0	17	0
chr1_171333386	G	C	*	intron_splicing	True	False									strelka_WT_2	26	0	19	7	0	31	0	16	15	0	0.614035	0	0	0	0	0	0	0	0	0	0	-1	43	0	1	42	0	21	0	0	21	0	42	0
chr1_173368103	G	T	*	intron_splicing	True	False									strelka_WT_1	30	0	0	13	17	20	0	0	13	7	0.48	0	0	0	0	0	0	0	0	0	0	-1	13	0	1	12	0	6	0	0	6	0	8	0
chr1_177569224	T	C	*	intron_splicing	True	False									strelka_WT_1,strelka_WT_2	226	0	189	0	37	288	0	249	0	39	0.85214	0	0	0	0	0	0	0	0	0	0	-1	245	0	0	0	245	271	0	0	1	270	254	0
chr1_193164365	G	A	*	intron_splicing	True	False									strelka_WT_1,strelka_WT_2	41	37	0	4	0	33	28	0	5	0	0.878378	0	0	0	0	0	0	0	0	0	0	-1	10	0	0	10	0	4	0	0	4	0	11	0
chr1_193727375	T	A	*	intron_splicing	True	False									strelka_WT_1,strelka_WT_2	366	57	0	1	308	337	35	0	0	302	0.130868	1	0	0	0	1	1	0	0	0	1	0	217	3	1	0	213	212	4	0	0	208	189	3
chr1_26742861	G	C	*	intron_splicing	True	False									strelka_WT_1,strelka_WT_2	67	0	33	34	0	65	0	39	26	0	0.545455	0	0	0	0	0	0	0	0	0	0	-1	39	0	0	39	0	37	0	0	37	0	51	0
chr1_29209090	T	G	*	intron_splicing	True	False									strelka_WT_1	91	0	0	12	79	142	0	1	18	123	0.128755	0	0	0	0	0	0	0	0	0	0	-1	103	1	0	0	102	104	0	0	0	104	91	0
chr1_36214137	A	G	*	intron_splicing	True	False									strelka_WT_1	69	63	0	6	0	87	85	0	2	0	0.0512821	0	0	0	0	0	0	0	0	0	0	-1	59	56	0	3	0	46	45	0	1	0	54	52
chr1_36214138	C	T	*	intron_splicing	True	False									strelka_WT_1	70	0	66	0	4	91	0	88	0	3	0.0434783	0	0	0	0	0	0	0	0	0	0	-1	59	0	56	0	3	46	2	43	0	1	56	0
chr1_55123738	C	G	*	intron_splicing	True	False									strelka_WT_1,strelka_WT_2	189	0	166	23	0	225	1	195	29	0	0.125604	3	0	3	0	0	5	0	4	1	0	0.125	188	1	187	0	0	176	0	176	0	0	191	0
chr1_60583020	G	A	*	intron_splicing	True	False									strelka_WT_1,strelka_WT_2	36	35	0	1	0	53	51	0	2	0	0.966292	0	0	0	0	0	0	0	0	0	0	-1	18	4	0	14	0	32	8	0	24	0	39	17
chr1_79799675	G	A	*	intron_splicing	True	False									strelka_WT_1	53	5	0	48	0	41	2	1	38	0	0.0744681	0	0	0	0	0	0	0	0	0	0	-1	24	3	0	21	0	30	3	0	27	0	33	1
chr1_81738912	G	C	*	intron_splicing	True	False									strelka_WT_1,strelka_WT_2	228	0	121	107	0	283	0	156	127	0	0.542074	17	0	0	17	0	20	0	0	20	0	0	186	0	1	185	0	193	0	0	192	1	184	0
chr1_88033752	T	G	*	intron_splicing	True	False									strelka_WT_1,strelka_WT_2	139	0	0	38	101	145	0	0	32	113	0.246479	5	0	0	1	4	9	0	0	2	7	0.214286	74	0	0	7	67	82	0	0	5	77	69	1
chr1_90141257	T	C	*	intron_splicing	True	False									strelka_WT_1	35	0	7	0	28	26	0	0	0	26	0.114754	0	0	0	0	0	0	0	0	0	0	-1	25	0	2	0	23	16	0	0	0	16	10	0
chr1_90141258	C	A	*	intron_splicing	True	False									strelka_WT_1	33	7	26	0	0	27	0	27	0	0	0.116667	0	0	0	0	0	0	0	0	0	0	-1	25	0	25	0	0	16	0	16	0	0	11	0
chr1_90144653	C	T	*	intron_splicing	True	False									strelka_WT_1	24	0	19	0	5	18	0	16	0	2	0.166667	0	0	0	0	0	0	0	0	0	0	-1	22	0	16	0	6	13	0	11	0	2	18	0
chr1_90154041	T	A	*	intron_splicing	True	False									strelka_WT_2	25	3	0	0	22	32	12	0	0	20	0.263158	0	0	0	0	0	0	0	0	0	0	-1	24	2	0	0	22	20	10	0	0	10	17	1
chr1_90179286	G	A	*	intron_splicing	True	False									strelka_WT_1	8	3	0	5	0	11	0	0	11	0	0.157895	0	0	0	0	0	0	0	0	0	0	-1	26	10	0	16	0	15	3	0	12	0	23	6
chr1_94919793	T	A	*	intron_splicing	True	False									strelka_WT_1,strelka_WT_2	54	46	0	0	8	41	32	0	0	9	0.821053	0	0	0	0	0	0	0	0	0	0	-1	30	0	0	1	29	22	0	0	0	22	22	0
chr1_95712945	C	T	*	intron_splicing	True	False									strelka_WT_1,strelka_WT_2	795	0	588	0	207	920	0	665	0	255	0.269388	1	0	1	0	0	3	0	3	0	0	0	755	2	752	0	1	699	3	695	1	0	714	1
chr1_97395361	G	T	*	intron_splicing	True	False									strelka_WT_1,strelka_WT_2	227	0	0	195	32	219	0	0	189	30	0.139013	10666	7	2	10651	6	16277	21	6	16239	11	0.000630962	88	0	0	88	0	124	0	0	124	0	101	0
chr10_118319823	C	T	*	intron_splicing	True	False									strelka_WT_2	190	0	156	0	34	253	0	211	0	42	0.171558	0	0	0	0	0	0	0	0	0	0	-1	180	1	179	0	0	158	0	158	0	0	164	0
chr10_121036627	G	A	*	intron_splicing	True	False									strelka_WT_1,strelka_WT_2	62	8	0	54	0	89	20	0	69	0	0.18543	5	1	0	4	0	10	1	0	9	0	0.133333	43	0	0	43	0	50	0	0	49	1	63	0
chr10_129557427	A	G	*	intron_splicing	True	False									strelka_WT_1,strelka_WT_2	157	125	0	32	0	181	151	0	30	0	0.183432	0	0	0	0	0	0	0	0	0	0	-1	226	226	0	0	0	206	206	0	0	0	250	250
chr10_23517132	T	C	*	intron_splicing	True	False									strelka_WT_1,strelka_WT_2	172	0	24	0	148	169	0	41	0	128	0.190616	0	0	0	0	0	0	0	0	0	0	-1	83	0	0	1	82	83	0	0	1	82	87	0
chr10_28442268	C	A	*	intron_splicing	True	False									strelka_WT_1	56	13	43	0	0	70	10	59	0	1	0.18254	0	0	0	0	0	0	0	0	0	0	-1	102	0	101	0	1	92	0	92	0	0	98	0
chr10_34787589	T	G	*	intron_splicing	True	False									strelka_WT_2	6	0	0	5	1	14	0	0	14	0	0.95	0	0	0	0	0	0	0	0	0	0	-1	15	0	0	0	15	20	0	0	1	19	25	0
chr10_38853742	C	A	*	intron_splicing	True	False									strelka_WT_1	227	60	167	0	0	202	43	159	0	0	0.240093	0	0	0	0	0	0	0	0	0	0	-1	80	1	78	0	1	63	0	63	0	0	62	0
chr10_39978433	T	C	*	intron_splicing	True	False									strelka_WT_1,strelka_WT_2	85	0	19	0	66	122	0	23	0	99	0.202899	5	0	0	0	5	6	0	0	0	6	0	64	0	0	0	64	60	0	0	0	60	77	0
chr10_5274610	T	C	*	intron_splicing	True	False									strelka_WT_1,strelka_WT_2	21	0	21	0	0	29	0	29	0	0	1	0	0	0	0	0	0	0	0	0	0	-1	11	0	0	0	11	11	0	0	0	11	10	0
chr10_57690738	G	A	*	intron_splicing	True	False									strelka_WT_2	8264	310	4	7946	4	9771	291	0	9474	6	0.0333241	0	0	0	0	0	0	0	0	0	0	-1	96	4	0	92	0	91	13	0	77	1	129	11
chr10_62597638	C	G	*	intron_splicing	True	False									strelka_WT_2	203	1	122	80	0	212	0	124	88	0	0.404819	0	0	0	0	0	0	0	0	0	0	-1	135	0	135	0	0	134	0	134	0	0	136	0
chr10_75048600	A	T	*	intron_splicing	True	False									strelka_WT_2	51	48	0	0	3	78	69	0	0	9	0.0930233	0	0	0	0	0	0	0	0	0	0	-1	39	38	0	0	1	28	26	0	0	2	24	24
chr10_81101574	T	C	*	intron_splicing	True	False									strelka_WT_1,strelka_WT_2	73	0	57	0	16	63	0	48	0	15	0.772059	3	0	3	0	0	0	0	0	0	0	1	50	0	0	0	50	32	0	0	0	32	35	0
chr10_82417574	A	G	*	intron_splicing	True	False									strelka_WT_1,strelka_WT_2	219	44	0	175	0	259	57	0	202	0	0.788703	165	165	0	0	0	304	304	0	0	0	0	144	142	2	0	0	110	110	0	0	0	120	120
chr10_85110545	C	G	*	intron_splicing	True	False									strelka_WT_1	70	0	49	21	0	82	0	74	8	0	0.190789	4	0	4	0	0	0	0	0	0	0	0	52	0	50	2	0	53	0	51	2	0	49	0
chr10_89140989	C	A	*	intron_splicing	True	False									strelka_WT_1	58	17	41	0	0	62	17	45	0	0	0.283333	0	0	0	0	0	0	0	0	0	0	-1	20	0	20	0	0	23	0	23	0	0	32	0
chr10_89140990	G	C	*	intron_splicing	True	False									strelka_WT_1	58	0	17	41	0	63	0	18	45	0	0.289256	0	0	0	0	0	0	0	0	0	0	-1	22	0	0	21	1	23	0	0	23	0	30	0
chr11_102541088	G	A	*	intron_splicing	True	False									strelka_WT_1,strelka_WT_2	44	44	0	0	0	50	49	1	0	0	0.989362	0	0	0	0	0	0	0	0	0	0	-1	20	0	0	20	0	20	0	0	20	0	22	0
chr11_102636943	C	G	*	intron_splicing	True	False									strelka_WT_2	260	0	258	2	0	253	0	244	9	0	0.0214425	0	0	0	0	0	1	0	1	0	0	0	161	0	160	1	0	137	0	136	1	0	149	0
chr11_109310467	T	C	*	intron_splicing	True	False									strelka_WT_1	10	0	10	0	0	8	0	8	0	0	1	0	0	0	0	0	0	0	0	0	0	-1	11	0	0	0	11	8	0	0	0	8	21	0
chr11_119156728	G	A	*	intron_splicing	True	False									strelka_WT_1,strelka_WT_2	250	249	0	1	0	313	312	1	0	0	0.996448	1	1	0	0	0	0	0	0	0	0	1	120	0	0	120	0	141	1	0	140	0	143	0
chr11_120627911	G	T	*	intron_splicing	True	False									strelka_WT_1	20	0	0	6	14	34	0	0	20	14	0.518519	0	0	0	0	0	0	0	0	0	0	-1	13	0	0	13	0	26	0	0	26	0	31	0
chr11_121315225	T	C	*	intron_splicing	True	False									strelka_WT_1	20	0	20	0	0	14	0	14	0	0	1	0	0	0	0	0	0	0	0	0	0	-1	4	0	0	0	4	6	0	0	0	6	5	0
chr11_121465146	G	A	*	intron_splicing	True	False									strelka_WT_1,strelka_WT_2	28	9	0	19	0	30	11	0	19	0	0.344828	0	0	0	0	0	2	1	0	1	0	0.5	34	0	0	34	0	22	0	0	22	0	22	0
chr11_18477283	A	C	*	intron_splicing	True	False									strelka_WT_1,strelka_WT_2	27	19	8	0	0	35	23	12	0	0	0.322581	0	0	0	0	0	0	0	0	0	0	-1	27	27	0	0	0	34	34	0	0	0	32	32
chr11_19905778	C	A	*	intron_splicing	True	False									strelka_WT_1,strelka_WT_2	104	25	79	0	0	152	22	130	0	0	0.183594	0	0	0	0	0	0	0	0	0	0	-1	71	0	71	0	0	52	0	52	0	0	90	0
chr11_21777280	G	T	*	intron_splicing	True	False									strelka_WT_2	124	0	0	124	0	130	0	0	125	5	0.019685	0	0	0	0	0	0	0	0	0	0	-1	98	0	0	98	0	103	0	0	103	0	99	0
chr11_21913336	C	A	*	intron_splicing	True	False									strelka_WT_1,strelka_WT_2	504	96	407	1	0	522	105	416	0	1	0.195906	1	0	1	0	0	2	1	1	0	0	0.333333	472	0	471	1	0	413	0	412	0	1	431	0
chr11_24062972	T	A	*	intron_splicing	True	False									strelka_WT_1,strelka_WT_2	23	11	0	0	12	17	8	0	0	9	0.475	0	0	0	0	0	1	0	0	0	1	0	15	0	0	0	15	22	0	0	0	22	12	0
chr11_27318227	G	C	*	intron_splicing	True	False									strelka_WT_2	22	0	3	19	0	37	0	14	23	0	0.288136	0	0	0	0	0	0	0	0	0	0	-1	29	0	0	29	0	28	0	0	27	1	32	0
chr11_29882473	C	A	*	intron_splicing	True	False									strelka_WT_1,strelka_WT_2	437	95	342	0	0	584	107	477	0	0	0.197845	0	0	0	0	0	0	0	0	0	0	-1	290	0	290	0	0	234	0	233	1	0	290	0
chr11_3027224	G	A	*	intron_splicing	True	False									strelka_WT_1	468	14	0	453	1	451	18	0	433	0	0.0348205	20	0	0	20	0	39	0	0	39	0	0	165	1	0	163	1	139	1	0	137	1	148	5
chr11_3037137	A	T	*	intron_splicing	True	False									strelka_WT_1	773	754	1	0	18	833	816	1	0	16	0.0211706	9	9	0	0	0	14	14	0	0	0	0	673	650	3	2	18	593	583	0	0	10	667	660
chr11_3039858	T	A	*	intron_splicing	True	False									strelka_WT_2	306	24	0	0	282	300	31	0	0	269	0.0907591	1	0	0	0	1	3	0	0	0	3	0	124	5	0	1	118	93	2	0	0	91	99	2
chr11_3042634	G	A	*	intron_splicing	True	False									strelka_WT_1	204	11	0	193	0	208	2	0	206	0	0.0315534	0	0	0	0	0	1	0	0	1	0	0	161	3	0	158	0	136	3	0	133	0	149	8
chr11_3042930	A	G	*	intron_splicing	True	False									strelka_WT_1	500	488	0	12	0	501	493	0	8	0	0.01998	0	0	0	0	0	3	3	0	0	0	0	374	372	2	0	0	324	322	0	2	0	398	392
chr11_3043461	T	C	*	intron_splicing	True	False									strelka_WT_2	3232	1	42	0	3189	3285	2	58	2	3223	0.0153445	1	0	0	0	1	1	0	0	0	1	0	2480	1	15	8	2456	2133	3	29	9	2092	2691	2
chr11_3046402	A	T	*	intron_splicing	True	False									strelka_WT_1	1510	1470	4	2	34	1559	1517	9	0	33	0.0218312	5	5	0	0	0	5	4	1	0	0	0	1001	978	2	3	18	837	815	3	4	15	1058	1038
chr11_3055346	T	G	*	intron_splicing	True	False									strelka_WT_1	3667	2	2	90	3573	4180	6	2	91	4081	0.0230661	0	0	0	0	0	1	0	0	0	1	0	3421	1	9	17	3394	3146	5	16	8	3117	3581	4
chr11_3059616	G	A	*	intron_splicing	True	False									strelka_WT_2	190	6	0	184	0	171	9	0	162	0	0.0415512	4	0	0	4	0	2	0	0	2	0	0	144	1	0	143	0	130	1	0	129	0	151	4
chr11_3059705	A	G	*	intron_splicing	True	False									strelka_WT_1	351	333	0	18	0	346	337	0	9	0	0.0387374	5	5	0	0	0	3	3	0	0	0	0	276	265	1	10	0	237	233	0	4	0	306	297
chr11_3072000	G	A	*	intron_splicing	True	False									strelka_WT_1	26	10	0	16	0	33	2	0	31	0	0.20339	0	0	0	0	0	1	0	0	1	0	0	128	2	1	125	0	92	1	0	91	0	134	7
chr11_3076627	G	A	*	intron_splicing	True	False									strelka_WT_1	36	6	0	30	0	34	0	0	34	0	0.0857143	0	0	0	0	0	0	0	0	0	0	-1	82	1	1	80	0	87	2	0	85	0	93	7
chr11_3083274	G	T	*	intron_splicing	True	False									strelka_WT_2	40	0	0	40	0	29	0	1	22	6	0.0869565	0	0	0	0	0	0	0	0	0	0	-1	81	0	0	75	6	91	0	0	83	8	87	0
chr11_3096789	G	A	*	intron_splicing	True	False									strelka_WT_1	58	4	0	54	0	77	3	0	74	0	0.0518519	0	0	0	0	0	0	0	0	0	0	-1	93	0	0	93	0	94	0	0	94	0	85	3
chr11_3096891	C	T	*	intron_splicing	True	False									strelka_WT_2	103	0	94	0	9	125	0	118	0	7	0.0701754	0	0	0	0	0	0	0	0	0	0	-1	119	0	111	0	8	117	0	113	0	4	123	0
chr11_3098724	C	T	*	intron_splicing	True	False									strelka_WT_2	65	0	63	0	2	64	0	55	0	9	0.0852713	0	0	0	0	0	0	0	0	0	0	-1	81	0	78	0	3	78	0	69	0	9	72	0
chr11_4417591	T	C	*	intron_splicing	True	False									strelka_WT_2	18	1	10	0	7	20	0	10	0	10	0.526316	0	0	0	0	0	0	0	0	0	0	-1	9	0	0	0	9	13	0	0	0	13	22	0
chr11_4970923	G	C	*	intron_splicing	True	False									strelka_WT_1,strelka_WT_2	16	0	15	1	0	13	0	11	2	0	0.896552	0	0	0	0	0	0	0	0	0	0	-1	22	0	2	20	0	30	1	1	27	1	26	0
chr11_4970924	T	C	*	intron_splicing	True	False									strelka_WT_1,strelka_WT_2	17	0	16	0	1	16	0	15	0	1	0.939394	0	0	0	0	0	0	0	0	0	0	-1	24	0	4	0	20	28	0	4	2	22	23	0
chr11_59925888	T	C	*	intron_splicing	True	False									strelka_WT_1,strelka_WT_2	184	0	7	0	177	217	0	21	0	196	0.0698254	0	0	0	0	0	0	0	0	0	0	-1	131	4	0	0	127	140	6	0	0	134	155	3
chr11_60200950	C	T	*	intron_splicing	True	False									strelka_WT_1,strelka_WT_2	101	0	0	0	101	90	0	0	0	90	1	0	0	0	0	0	0	0	0	0	0	-1	85	0	85	0	0	63	0	63	0	0	65	0
chr11_65548680	T	G	*	intron_splicing	True	False									strelka_WT_1,strelka_WT_2	314	0	0	314	0	382	0	0	382	0	1	0	0	0	0	0	0	0	0	0	0	-1	242	0	0	6	236	252	0	1	8	243	222	0
chr11_68598657	T	G	*	intron_splicing	True	False									strelka_WT_1,strelka_WT_2	235	0	0	96	139	316	0	0	109	207	0.372051	0	0	0	0	0	0	0	0	0	0	-1	168	0	0	0	168	175	0	0	0	175	166	0
chr11_79255204	G	C	*	intron_splicing	True	False									strelka_WT_1,strelka_WT_2	148	0	44	104	0	180	0	50	130	0	0.286585	6	0	1	5	0	9	0	4	5	0	0.333333	88	0	0	87	1	82	0	0	82	0	80	0
chr11_82717576	G	T	*	intron_splicing	True	False									strelka_WT_1,strelka_WT_2	187	0	0	122	65	228	0	0	152	76	0.339759	12	0	0	10	2	39	0	0	21	18	0.392157	159	0	0	159	0	150	0	0	148	2	164	0
chr11_87341276	C	A	*	intron_splicing	True	False									strelka_WT_1	113	36	77	0	0	106	33	73	0	0	0.315068	0	0	0	0	0	0	0	0	0	0	-1	36	0	36	0	0	37	0	37	0	0	30	0
chr11_87409303	C	T	*	intron_splicing	True	False									strelka_WT_1,strelka_WT_2	487	2	316	0	169	494	1	320	2	171	0.346585	7	0	4	0	3	21	0	12	0	9	0.428571	80	0	77	3	0	95	1	94	0	0	85	0
chr11_87861647	C	G	*	intron_splicing	True	False									strelka_WT_1	30	0	22	8	0	30	0	26	4	0	0.2	21	0	10	11	0	41	0	30	11	0	0.354839	6	0	6	0	0	3	0	3	0	0	9	0
chr11_88693181	G	C	*	intron_splicing	True	False									strelka_WT_1,strelka_WT_2	297	0	111	186	0	364	0	114	250	0	0.340393	1	0	0	1	0	1	0	1	0	0	0.5	176	0	0	176	0	160	0	0	159	1	147	0
chr11_94831981	C	T	*	intron_splicing	True	False									strelka_WT_1,strelka_WT_2	128	0	112	0	16	123	0	105	0	18	0.135458	0	0	0	0	0	0	0	0	0	0	-1	82	0	81	0	1	79	0	79	0	0	86	0
chr11_95198706	A	G	*	intron_splicing	True	False									strelka_WT_2	92	77	1	14	0	81	70	1	10	0	0.138728	1	1	0	0	0	0	0	0	0	0	0	39	36	1	2	0	55	53	0	2	0	27	27
chr11_98299791	C	A	*	intron_splicing	True	False									strelka_WT_1,strelka_WT_2	96	20	76	0	0	128	17	110	1	0	0.165179	4	0	4	0	0	9	2	7	0	0	0.153846	75	0	75	0	0	54	0	54	0	0	85	0
chr11_98577686	G	C	*	intron_splicing	True	False									strelka_WT_1	238	0	27	211	0	237	0	28	209	0	0.115789	0	0	0	0	0	0	0	0	0	0	-1	117	1	13	103	0	127	1	12	114	0	126	2
chr12_103794059	T	G	*	intron_splicing	True	False									strelka_WT_2	86	0	0	0	86	106	0	1	7	98	0.0364583	0	0	0	0	0	0	0	0	0	0	-1	34	0	0	4	30	27	1	1	1	24	27	0
chr12_104479486	G	C	*	intron_splicing	True	False									strelka_WT_2	145	0	55	90	0	135	0	63	72	0	0.421429	0	0	0	0	0	0	0	0	0	0	-1	97	0	0	97	0	110	0	0	110	0	110	0
chr12_104907208	G	T	*	intron_splicing	True	False									strelka_WT_1,strelka_WT_2	171	0	0	145	26	155	1	0	132	22	0.147239	0	0	0	0	0	0	0	0	0	0	-1	89	0	0	89	0	101	0	0	101	0	102	0
chr12_105385672	A	T	*	intron_splicing	True	False									strelka_WT_2	241	201	0	0	40	285	231	0	0	54	0.178707	0	0	0	0	0	0	0	0	0	0	-1	254	251	1	2	0	247	244	1	2	0	273	267
chr12_106395464	A	T	*	intron_splicing	True	False									strelka_WT_1,strelka_WT_2	57	47	0	0	10	67	62	0	0	5	0.120968	0	0	0	0	0	0	0	0	0	0	-1	47	47	0	0	0	40	40	0	0	0	43	43
chr12_112556346	C	T	*	intron_splicing	True	False									strelka_WT_2	80	0	67	0	13	85	0	74	0	11	0.145455	0	0	0	0	0	1	0	1	0	0	0	58	0	58	0	0	44	0	44	0	0	52	0
chr12_113353927	A	G	*	intron_splicing	True	False									strelka_WT_1,strelka_WT_2	103	47	0	56	0	90	32	0	58	0	0.590674	0	0	0	0	0	0	0	0	0	0	-1	34	34	0	0	0	37	37	0	0	0	38	38
chr12_114150295	G	A	*	intron_splicing	True	False									strelka_WT_1,strelka_WT_2	343	45	0	298	0	427	63	0	363	1	0.14026	0	0	0	0	0	2	0	0	2	0	0	174	1	0	173	0	191	0	0	190	1	185	0
chr12_114154072	C	A	*	intron_splicing	True	False									strelka_WT_1,strelka_WT_2	205	43	162	0	0	186	30	156	0	0	0.186701	2	0	2	0	0	3	0	3	0	0	0	99	1	98	0	0	117	1	116	0	0	129	0
chr12_114154458	G	A	*	intron_splicing	True	False									strelka_WT_1,strelka_WT_2	411	73	1	337	0	363	58	1	303	1	0.169251	0	0	0	0	0	1	0	0	1	0	0	139	0	1	138	0	140	0	0	140	0	165	1
chr12_115975510	C	A	*	intron_splicing	True	False									strelka_WT_2	39	8	31	0	0	34	11	23	0	0	0.260274	0	0	0	0	0	0	0	0	0	0	-1	33	0	33	0	0	25	0	25	0	0	17	0
chr12_117664192	G	A	*	intron_splicing	True	False									strelka_WT_1,strelka_WT_2	160	96	0	64	0	214	138	0	76	0	0.625668	0	0	0	0	0	0	0	0	0	0	-1	161	0	0	161	0	134	0	0	134	0	168	0
chr12_118897071	C	T	*	intron_splicing	True	False									strelka_WT_1,strelka_WT_2	9	0	0	0	9	15	0	0	0	15	1	0	0	0	0	0	0	0	0	0	0	-1	2	0	2	0	0	6	0	6	0	0	8	0
chr12_119250993	A	G	*	intron_splicing	True	False									strelka_WT_2	83	83	0	0	0	98	93	0	5	0	0.0276243	0	0	0	0	0	0	0	0	0	0	-1	49	49	0	0	0	39	39	0	0	0	40	40
chr12_119369705	T	A	*	intron_splicing	True	False									strelka_WT_1,strelka_WT_2	194	31	0	0	163	236	36	0	0	200	0.155814	0	0	0	0	0	0	0	0	0	0	-1	136	0	0	0	136	119	0	0	0	119	148	0
chr12_13489455	T	A	*	intron_splicing	True	False									strelka_WT_2	143	0	1	0	142	173	6	0	0	167	0.0189873	0	0	0	0	0	0	0	0	0	0	-1	137	0	0	1	136	158	0	0	0	158	181	1
chr12_17298040	C	G	*	intron_splicing	True	False									strelka_WT_2	30	0	17	13	0	37	0	29	8	0	0.313433	0	0	0	0	0	1	0	1	0	0	0	27	0	27	0	0	27	0	27	0	0	24	0
chr12_25299184	A	C	*	intron_splicing	True	False									strelka_WT_1,strelka_WT_2	94	48	46	0	0	83	40	43	0	0	0.502825	0	0	0	0	0	0	0	0	0	0	-1	84	83	0	0	1	89	89	0	0	0	108	108
chr12_30669563	C	T	*	intron_splicing	True	False									strelka_WT_1	145	0	111	0	34	142	0	109	0	33	0.233449	0	0	0	0	0	0	0	0	0	0	-1	77	0	77	0	0	91	0	90	1	0	92	0
chr12_30669564	G	A	*	intron_splicing	True	False									strelka_WT_1	138	32	0	106	0	132	29	0	103	0	0.225926	0	0	0	0	0	0	0	0	0	0	-1	74	0	0	74	0	90	0	0	90	0	83	0
chr12_31870550	C	A	*	intron_splicing	True	False									strelka_WT_1	79	4	75	0	0	121	0	121	0	0	0.02	0	0	0	0	0	0	0	0	0	0	-1	91	2	89	0	0	53	0	53	0	0	73	0
chr12_51486111	C	A	*	intron_splicing	True	False									strelka_WT_1,strelka_WT_2	141	62	79	0	0	198	102	96	0	0	0.483776	0	0	0	0	0	0	0	0	0	0	-1	397	0	397	0	0	387	0	387	0	0	406	0
chr12_61648923	G	A	*	intron_splicing	True	False									strelka_WT_1	34	12	0	22	0	37	14	0	23	0	0.366197	0	0	0	0	0	0	0	0	0	0	-1	38	0	0	38	0	44	1	0	43	0	62	0
chr12_66162389	G	A	*	intron_splicing	True	False									strelka_WT_1,strelka_WT_2	217	61	0	156	0	221	48	0	173	0	0.248858	5	2	0	3	0	6	1	0	5	0	0.272727	350	0	0	350	0	307	0	0	307	0	331	0
chr12_67669584	G	C	*	intron_splicing	True	False									strelka_WT_1	20	0	12	8	0	14	0	6	8	0	0.529412	0	0	0	0	0	0	0	0	0	0	-1	25	0	0	25	0	25	0	0	25	0	23	0
chr12_76749322	C	A	*	intron_splicing	True	False									strelka_WT_2	18	7	11	0	0	19	12	7	0	0	0.513514	0	0	0	0	0	0	0	0	0	0	-1	11	0	11	0	0	6	0	6	0	0	11	0
chr12_85410957	T	A	*	intron_splicing	True	False									strelka_WT_2	64	16	0	0	48	77	23	0	0	54	0.276596	0	0	0	0	0	0	0	0	0	0	-1	39	0	0	0	39	23	0	0	0	23	29	0
chr12_92721173	C	A	*	intron_splicing	True	False									strelka_WT_1,strelka_WT_2	77	24	53	0	0	49	8	41	0	0	0.253968	0	0	0	0	0	0	0	0	0	0	-1	43	0	43	0	0	36	0	36	0	0	57	0
chr12_96153271	C	T	*	intron_splicing	True	False									strelka_WT_1,strelka_WT_2	689	1	557	0	131	842	0	705	0	137	0.175049	0	0	0	0	0	0	0	0	0	0	-1	718	1	717	0	0	710	0	710	0	0	748	0
chr13_113431238	A	C	*	intron_splicing	True	False									strelka_WT_1,strelka_WT_2	143	72	71	0	0	163	73	89	1	0	0.522876	0	0	0	0	0	0	0	0	0	0	-1	72	72	0	0	0	90	90	0	0	0	110	110
chr13_115660903	C	T	*	intron_splicing	True	False									strelka_WT_1,strelka_WT_2	159	0	63	0	96	203	0	87	0	116	0.585635	0	0	0	0	0	0	0	0	0	0	-1	211	0	211	0	0	198	0	198	0	0	202	0
chr13_117121276	C	T	*	intron_splicing	True	False									strelka_WT_1,strelka_WT_2	47	0	24	0	23	60	0	30	0	30	0.495327	0	0	0	0	0	0	0	0	0	0	-1	90	0	90	0	0	101	0	101	0	0	90	0
chr13_12963433	A	C	*	intron_splicing	True	False									strelka_WT_1,strelka_WT_2	323	234	89	0	0	378	249	129	0	0	0.310984	0	0	0	0	0	0	0	0	0	0	-1	222	222	0	0	0	189	188	1	0	0	217	216
chr13_13853127	A	C	*	intron_splicing	True	False									strelka_WT_1,strelka_WT_2	89	68	21	0	0	100	82	18	0	0	0.206349	0	0	0	0	0	0	0	0	0	0	-1	81	81	0	0	0	85	85	0	0	0	90	90
chr13_24247111	A	G	*	intron_splicing	True	False									strelka_WT_1,strelka_WT_2	74	69	0	5	0	68	63	0	5	0	0.0704225	0	0	0	0	0	0	0	0	0	0	-1	36	35	1	0	0	44	44	0	0	0	34	34
chr13_38142845	G	A	*	intron_splicing	True	False									strelka_WT_1,strelka_WT_2	73	24	0	49	0	81	37	0	44	0	0.396104	1	0	0	1	0	1	0	0	1	0	0	86	1	0	85	0	66	0	0	66	0	73	0
chr13_4136274	T	A	*	intron_splicing	True	False									strelka_WT_2	60	21	0	0	39	55	22	0	0	33	0.373913	0	0	0	0	0	0	0	0	0	0	-1	70	1	0	0	69	61	1	0	0	60	59	0
chr13_60858906	T	A	*	intron_splicing	True	False									strelka_WT_1,strelka_WT_2	111	52	0	0	59	111	55	0	0	56	0.481982	0	0	0	0	0	0	0	0	0	0	-1	102	0	0	6	96	92	0	0	3	89	80	0
chr13_63258159	A	T	*	intron_splicing	True	False									strelka_WT_1,strelka_WT_2	74	34	0	0	40	50	23	0	0	27	0.540323	0	0	0	0	0	0	0	0	0	0	-1	39	39	0	0	0	36	36	0	0	0	46	45
chr13_63745775	G	T	*	intron_splicing	True	False									strelka_WT_2	2	0	0	0	2	12	0	0	0	12	1	0	0	0	0	0	0	0	0	0	0	-1	11	0	0	11	0	18	0	0	18	0	15	0
chr13_66355422	A	T	*	intron_splicing	True	False									strelka_WT_2	596	584	1	0	11	714	685	0	0	29	0.0305344	0	0	0	0	0	0	0	0	0	0	-1	217	212	1	4	0	240	231	3	5	1	217	214
chr13_66976435	C	T	*	intron_splicing	True	False									strelka_WT_1,strelka_WT_2	152	0	120	0	32	164	0	116	1	47	0.25	0	0	0	0	0	0	0	0	0	0	-1	231	0	231	0	0	198	0	196	0	2	206	0
chr13_67761441	T	A	*	intron_splicing	True	False									strelka_WT_2	96	0	0	0	96	105	4	0	0	101	0.0199005	10	0	0	0	10	11	0	0	0	11	0	133	0	0	0	133	118	0	0	0	118	165	0
chr13_68866482	T	C	*	intron_splicing	True	False									strelka_WT_1	8	0	8	0	0	6	0	5	1	0	0.928571	0	0	0	0	0	0	0	0	0	0	-1	4	0	0	0	4	13	0	0	0	13	7	0
chr13_80238614	C	G	*	intron_splicing	True	False									strelka_WT_1	18	0	13	5	0	18	0	13	5	0	0.277778	0	0	0	0	0	0	0	0	0	0	-1	14	0	14	0	0	19	0	19	0	0	19	0
chr13_85348686	A	G	*	intron_splicing	True	False									strelka_WT_1	13	4	0	9	0	18	9	0	9	0	0.580645	4	3	0	1	0	4	1	0	3	0	0.5	7	7	0	0	0	1	1	0	0	0	9	9
chr14_103959264	C	G	*	intron_splicing	True	False									strelka_WT_1	19	0	12	7	0	20	0	8	12	0	0.487179	0	0	0	0	0	0	0	0	0	0	-1	6	0	6	0	0	16	0	16	0	0	8	0
chr14_107925257	C	A	*	intron_splicing	True	False									strelka_WT_1,strelka_WT_2	31	11	20	0	0	58	25	33	0	0	0.404494	0	0	0	0	0	0	0	0	0	0	-1	54	1	53	0	0	56	0	56	0	0	37	0
chr14_117725924	G	C	*	intron_splicing	True	False									strelka_WT_1,strelka_WT_2	143	0	80	63	0	179	0	92	87	0	0.534161	0	0	0	0	0	0	0	0	0	0	-1	223	0	1	222	0	221	0	0	221	0	238	0
chr14_118559142	G	C	*	intron_splicing	True	False									strelka_WT_1	46	0	25	21	0	51	0	24	27	0	0.505155	0	0	0	0	0	0	0	0	0	0	-1	24	0	0	24	0	31	0	0	31	0	47	0
chr14_119477046	T	G	*	intron_splicing	True	False									strelka_WT_1	38	0	0	25	13	62	0	0	25	37	0.5	0	0	0	0	0	0	0	0	0	0	-1	29	0	0	0	29	45	0	0	0	45	37	0
chr14_13825930	C	A	*	intron_splicing	True	False									strelka_WT_1	16	8	8	0	0	26	13	13	0	0	0.5	0	0	0	0	0	0	0	0	0	0	-1	16	0	16	0	0	18	0	17	0	1	11	0
chr14_32181430	G	T	*	intron_splicing	True	False									strelka_WT_2	74	0	0	74	0	91	0	1	86	4	0.0242424	0	0	0	0	0	3	0	0	3	0	0	58	0	0	58	0	68	0	0	68	0	66	0
chr14_4274020	A	C	*	intron_splicing	True	False									strelka_WT_1,strelka_WT_2	269	28	241	0	0	355	42	313	0	0	0.887821	0	0	0	0	0	0	0	0	0	0	-1	496	495	1	0	0	548	548	0	0	0	486	486
chr14_43972202	C	T	*	intron_splicing	True	False									strelka_WT_1,strelka_WT_2	854	1	758	0	95	934	0	839	0	95	0.106264	0	0	0	0	0	0	0	0	0	0	-1	894	0	894	0	0	874	0	872	2	0	1021	0
chr14_44347446	C	A	*	intron_splicing	True	False									strelka_WT_1,strelka_WT_2	288	135	153	0	0	334	149	185	0	0	0.456592	1	0	1	0	0	0	0	0	0	0	0	286	0	285	1	0	236	0	236	0	0	267	0
chr14_44909076	T	A	*	intron_splicing	True	False									strelka_WT_2	347	13	1	0	333	408	23	0	0	385	0.0476821	2	0	0	0	2	5	0	0	0	5	0	272	2	0	0	270	277	1	0	0	276	317	2
chr14_51440297	G	T	*	intron_splicing	True	False									strelka_WT_1,strelka_WT_2	124	0	0	68	56	125	0	0	53	72	0.514056	4	0	0	2	2	9	0	0	6	3	0.384615	93	0	0	93	0	98	0	0	98	0	105	0
chr14_51983722	C	T	*	intron_splicing	True	False									strelka_WT_1	56	0	19	0	37	44	0	21	0	23	0.6	0	0	0	0	0	0	0	0	0	0	-1	40	0	40	0	0	40	0	40	0	0	53	0
chr14_55538134	C	A	*	intron_splicing	True	False									strelka_WT_1,strelka_WT_2	195	98	97	0	0	253	121	132	0	0	0.488839	0	0	0	0	0	0	0	0	0	0	-1	272	0	271	0	1	242	0	241	1	0	268	0
chr14_55641163	G	C	*	intron_splicing	True	False									strelka_WT_2	36	0	16	20	0	34	0	20	14	0	0.514286	0	0	0	0	0	3	0	2	1	0	0.666667	18	0	0	18	0	19	0	0	19	0	24	0
chr14_60421000	G	T	*	intron_splicing	True	False									strelka_WT_1,strelka_WT_2	113	0	0	59	54	103	0	0	52	51	0.486111	0	0	0	0	0	0	0	0	0	0	-1	97	1	0	96	0	81	0	0	81	0	97	1
chr14_60659360	A	G	*	intron_splicing	True	False									strelka_WT_1,strelka_WT_2	25	1	0	24	0	31	6	0	25	0	0.875	0	0	0	0	0	0	0	0	0	0	-1	19	19	0	0	0	26	25	0	1	0	21	21
chr14_66010563	G	T	*	intron_splicing	True	False									strelka_WT_2	15	0	0	6	9	12	0	0	2	10	0.703704	0	0	0	0	0	1	0	0	0	1	1	6	0	0	6	0	16	0	0	16	0	1	0
chr14_66557010	C	G	*	intron_splicing	True	False									strelka_WT_1,strelka_WT_2	202	0	166	36	0	200	0	159	41	0	0.191542	0	0	0	0	0	0	0	0	0	0	-1	155	0	154	1	0	143	0	143	0	0	144	0
chr14_69777633	A	T	*	intron_splicing	True	False									strelka_WT_1,strelka_WT_2	28	16	0	0	12	34	16	0	0	18	0.483871	0	0	0	0	0	0	0	0	0	0	-1	25	25	0	0	0	25	25	0	0	0	34	34
chr14_79969242	C	T	*	intron_splicing	True	False									strelka_WT_1	88	0	78	0	10	94	0	83	0	11	0.115385	1	0	1	0	0	1	0	1	0	0	0	48	0	48	0	0	46	0	46	0	0	54	0
chr14_83523672	C	T	*	intron_splicing	True	False									strelka_WT_1	19	0	5	0	14	22	0	11	0	11	0.609756	0	0	0	0	0	0	0	0	0	0	-1	31	0	31	0	0	11	0	11	0	0	17	0
chr15_101645439	C	A	*	intron_splicing	True	False									strelka_WT_2	113	0	113	0	0	138	6	131	1	0	0.0239044	0	0	0	0	0	0	0	0	0	0	-1	94	0	94	0	0	141	0	140	1	0	164	0
chr15_10321825	G	A	*	intron_splicing	True	False									strelka_WT_1,strelka_WT_2	255	106	0	149	0	304	134	0	170	0	0.429338	0	0	0	0	0	0	0	0	0	0	-1	128	1	2	124	1	103	0	1	100	2	110	1
chr15_103323546	C	T	*	intron_splicing	True	False									strelka_WT_1,strelka_WT_2	75	0	18	0	57	63	0	17	0	46	0.746377	0	0	0	0	0	0	0	0	0	0	-1	56	0	56	0	0	48	0	48	0	0	48	0
chr15_34361462	A	T	*	intron_splicing	True	False									strelka_WT_1,strelka_WT_2	73	50	0	0	23	61	34	0	0	27	0.373134	1	0	0	0	1	0	0	0	0	0	1	26	26	0	0	0	49	49	0	0	0	43	43
chr15_39307878	A	G	*	intron_splicing	True	False									strelka_WT_1,strelka_WT_2	68	8	0	60	0	65	6	0	59	0	0.894737	0	0	0	0	0	0	0	0	0	0	-1	73	73	0	0	0	64	64	0	0	0	57	57
chr15_40369827	C	T	*	intron_splicing	True	False									strelka_WT_1,strelka_WT_2	119	0	16	0	103	129	0	16	0	113	0.870968	1	0	1	0	0	2	0	2	0	0	0	49	0	49	0	0	46	0	46	0	0	67	0
chr15_44468581	T	A	*	intron_splicing	True	False									strelka_WT_2	24	11	0	0	13	25	18	0	0	7	0.591837	0	0	0	0	0	0	0	0	0	0	-1	14	0	0	0	14	9	0	0	0	9	17	0
chr15_71743039	C	G	*	intron_splicing	True	False									strelka_WT_1,strelka_WT_2	209	0	0	209	0	236	1	0	235	0	0.997753	0	0	0	0	0	0	0	0	0	0	-1	110	0	109	0	1	141	0	141	0	0	147	0
chr15_81609287	A	G	*	intron_splicing	True	False									strelka_WT_1,strelka_WT_2	40	11	0	29	0	47	16	0	31	0	0.689655	0	0	0	0	0	0	0	0	0	0	-1	27	27	0	0	0	29	29	0	0	0	38	38
chr15_84101830	G	A	*	intron_splicing	True	False									strelka_WT_1,strelka_WT_2	51	36	0	15	0	83	66	0	17	0	0.761194	0	0	0	0	0	0	0	0	0	0	-1	70	0	0	69	1	59	0	0	59	0	76	0
chr15_89113196	C	T	*	intron_splicing	True	False									strelka_WT_1,strelka_WT_2	35	0	0	0	35	44	0	0	0	44	1	4	0	0	0	4	10	0	0	0	10	1	21	0	21	0	0	30	0	30	0	0	18	0
chr15_89354702	C	G	*	intron_splicing	True	False									strelka_WT_2	56	0	44	12	0	48	0	30	18	0	0.288462	0	0	0	0	0	0	0	0	0	0	-1	11	0	11	0	0	13	0	13	0	0	12	0
chr16_10563198	A	G	*	intron_splicing	True	False									strelka_WT_1,strelka_WT_2	286	237	0	49	0	388	317	0	70	1	0.176558	0	0	0	0	0	0	0	0	0	0	-1	263	262	1	0	0	253	250	3	0	0	257	252
chr16_20208803	A	G	*	intron_splicing	True	False									strelka_WT_1,strelka_WT_2	35	13	0	22	0	33	10	0	23	0	0.661765	0	0	0	0	0	1	0	0	1	0	1	21	21	0	0	0	35	35	0	0	0	25	25
chr16_20610957	A	G	*	intron_splicing	True	False									strelka_WT_2	6	2	0	4	0	4	0	0	4	0	0.8	0	0	0	0	0	0	0	0	0	0	-1	19	19	0	0	0	21	21	0	0	0	21	21
chr16_20610958	A	G	*	intron_splicing	True	False									strelka_WT_2	6	2	0	4	0	4	0	0	4	0	0.8	1	1	0	0	0	0	0	0	0	0	0	19	19	0	0	0	20	20	0	0	0	16	16
chr16_21504691	T	C	*	intron_splicing	True	False									strelka_WT_2	13	0	6	0	7	11	0	11	0	0	0.708333	0	0	0	0	0	0	0	0	0	0	-1	7	0	0	0	7	10	0	0	0	10	11	0
chr16_36779177	A	C	*	intron_splicing	True	False									strelka_WT_1,strelka_WT_2	393	342	50	1	0	446	390	56	0	0	0.126341	0	0	0	0	0	1	1	0	0	0	0	380	377	2	1	0	371	369	1	0	1	392	386
chr16_37345317	A	T	*	intron_splicing	True	False									strelka_WT_1,strelka_WT_2	4	0	0	0	4	8	0	0	0	8	1	0	0	0	0	0	0	0	0	0	0	-1	52	52	0	0	0	57	56	1	0	0	65	65
chr16_37345318	C	A	*	intron_splicing	True	False									strelka_WT_2	2	2	0	0	0	4	4	0	0	0	1	0	0	0	0	0	0	0	0	0	0	-1	53	0	53	0	0	57	0	57	0	0	64	0
chr16_56654107	T	C	*	intron_splicing	True	False									strelka_WT_1	189	0	39	0	150	253	0	50	0	203	0.201357	0	0	0	0	0	0	0	0	0	0	-1	229	0	33	0	196	180	0	26	0	154	184	0
chr16_78118251	C	A	*	intron_splicing	True	False									strelka_WT_2	150	0	150	0	0	178	7	171	0	0	0.0213415	0	0	0	0	0	0	0	0	0	0	-1	154	1	153	0	0	131	1	130	0	0	144	0
chr17_19931317	T	G	*	intron_splicing	True	False									strelka_WT_1,strelka_WT_2	261	0	0	195	66	309	0	0	234	75	0.752632	0	0	0	0	0	0	0	0	0	0	-1	170	0	0	0	170	133	0	0	0	133	158	0
chr17_20467199	T	A	*	intron_splicing	True	False									strelka_WT_1	172	39	0	0	133	185	37	0	0	148	0.212885	0	0	0	0	0	0	0	0	0	0	-1	127	0	0	1	126	117	0	0	0	117	125	0
chr17_20687174	G	T	*	intron_splicing	True	False									strelka_WT_1,strelka_WT_2	227	0	0	138	89	291	0	1	187	103	0.370656	0	0	0	0	0	0	0	0	0	0	-1	214	0	1	213	0	195	0	0	195	0	214	0
chr17_21451874	G	A	*	intron_splicing	True	False									strelka_WT_1,strelka_WT_2	80	79	0	0	1	99	99	0	0	0	0.994413	0	0	0	0	0	0	0	0	0	0	-1	61	0	0	61	0	59	0	0	59	0	72	0
chr17_21881068	G	T	*	intron_splicing	True	False									strelka_WT_2	41	0	0	30	11	27	0	0	17	10	0.308824	2	0	0	2	0	3	0	0	3	0	0	31	0	0	31	0	21	0	0	21	0	25	0
chr17_25041461	C	T	*	intron_splicing	True	False									strelka_WT_1	30	0	14	0	16	38	0	23	0	15	0.455882	5	0	1	0	4	9	0	5	0	4	0.571429	27	0	27	0	0	22	0	22	0	0	20	0
chr17_25530582	T	A	*	intron_splicing	True	False									strelka_WT_1,strelka_WT_2	74	17	0	0	57	99	15	0	0	84	0.184971	0	0	0	0	0	0	0	0	0	0	-1	47	0	0	0	47	49	0	0	0	49	72	0
chr17_28850984	C	A	*	intron_splicing	True	False									strelka_WT_1,strelka_WT_2	116	116	0	0	0	106	106	0	0	0	1	0	0	0	0	0	1	1	0	0	0	1	47	0	47	0	0	56	0	56	0	0	55	0
chr17_30805104	T	C	*	intron_splicing	True	False									strelka_WT_1	175	0	68	0	107	229	0	97	3	129	0.408416	0	0	0	0	0	0	0	0	0	0	-1	35	0	0	0	35	37	0	0	0	37	48	0
chr17_30805190	C	T	*	intron_splicing	True	False									strelka_WT_1,strelka_WT_2	371	1	192	0	178	433	1	227	0	205	0.476368	0	0	0	0	0	0	0	0	0	0	-1	100	0	100	0	0	140	0	140	0	0	151	0
chr17_30807345	A	G	*	intron_splicing	True	False									strelka_WT_1,strelka_WT_2	52	22	0	30	0	59	25	0	34	0	0.576577	0	0	0	0	0	0	0	0	0	0	-1	20	20	0	0	0	23	23	0	0	0	15	15
chr17_30807447	T	C	*	intron_splicing	True	False									strelka_WT_1,strelka_WT_2	294	0	145	0	149	318	0	150	1	167	0.482026	0	0	0	0	0	0	0	0	0	0	-1	71	0	0	0	71	87	0	0	0	87	78	0
chr17_30809447	A	G	*	intron_splicing	True	False									strelka_WT_1,strelka_WT_2	106	46	0	60	0	106	61	0	45	0	0.495283	0	0	0	0	0	0	0	0	0	0	-1	36	36	0	0	0	35	35	0	0	0	36	36
chr17_30831017	G	A	*	intron_splicing	True	False									strelka_WT_1,strelka_WT_2	328	166	0	162	0	332	155	0	177	0	0.486364	0	0	0	0	0	0	0	0	0	0	-1	86	0	0	86	0	63	0	0	63	0	65	0
chr17_30837457	A	G	*	intron_splicing	True	False									strelka_WT_1,strelka_WT_2	112	60	0	52	0	135	62	0	73	0	0.506073	0	0	0	0	0	0	0	0	0	0	-1	46	46	0	0	0	51	51	0	0	0	35	35
chr17_30841497	A	C	*	intron_splicing	True	False									strelka_WT_1	48	19	29	0	0	74	36	38	0	0	0.54918	0	0	0	0	0	0	0	0	0	0	-1	14	14	0	0	0	12	12	0	0	0	18	18
chr17_30843470	G	C	*	intron_splicing	True	False									strelka_WT_1,strelka_WT_2	411	0	196	214	1	514	0	277	237	0	0.511351	0	0	0	0	0	0	0	0	0	0	-1	137	1	0	136	0	145	0	0	144	1	147	0
chr17_30850088	A	G	*	intron_splicing	True	False									strelka_WT_2	362	204	0	157	1	491	240	0	251	0	0.478312	0	0	0	0	0	0	0	0	0	0	-1	125	125	0	0	0	125	125	0	0	0	159	159
chr17_30860045	T	C	*	intron_splicing	True	False									strelka_WT_1,strelka_WT_2	124	0	63	0	61	106	0	65	1	40	0.556522	0	0	0	0	0	0	0	0	0	0	-1	25	0	0	0	25	34	0	0	0	34	33	0
chr17_30866217	G	T	*	intron_splicing	True	False									strelka_WT_1,strelka_WT_2	332	0	0	181	151	349	0	0	198	151	0.443465	0	0	0	0	0	0	0	0	0	0	-1	100	0	0	100	0	102	0	1	101	0	128	0
chr17_30874168	T	A	*	intron_splicing	True	False									strelka_WT_1,strelka_WT_2	178	98	0	0	80	189	107	0	0	82	0.558583	0	0	0	0	0	0	0	0	0	0	-1	31	0	0	0	31	23	0	0	0	23	34	0
chr17_30874499	A	T	*	intron_splicing	True	False									strelka_WT_1	89	39	0	0	50	117	67	0	0	50	0.485437	0	0	0	0	0	0	0	0	0	0	-1	27	27	0	0	0	44	44	0	0	0	25	25
chr17_30874508	A	G	*	intron_splicing	True	False									strelka_WT_1	72	33	0	39	0	96	56	1	39	0	0.464286	0	0	0	0	0	0	0	0	0	0	-1	26	26	0	0	0	41	41	0	0	0	18	18
chr17_30876432	A	G	*	intron_splicing	True	False									strelka_WT_1,strelka_WT_2	149	67	0	82	0	181	84	1	96	0	0.539394	0	0	0	0	0	0	0	0	0	0	-1	48	47	1	0	0	35	35	0	0	0	50	50
chr17_30876444	G	A	*	intron_splicing	True	False									strelka_WT_1,strelka_WT_2	169	99	0	70	0	191	98	0	93	0	0.547222	0	0	0	0	0	0	0	0	0	0	-1	54	0	0	54	0	44	0	0	44	0	52	0
chr17_30877929	G	A	*	intron_splicing	True	False									strelka_WT_2	74	33	0	41	0	104	52	0	52	0	0.477528	0	0	0	0	0	0	0	0	0	0	-1	33	0	0	33	0	22	0	0	22	0	25	0
chr17_30879799	T	C	*	intron_splicing	True	False									strelka_WT_1,strelka_WT_2	63	0	36	0	27	71	0	37	0	34	0.544776	0	0	0	0	0	0	0	0	0	0	-1	21	0	0	0	21	19	0	0	0	19	35	0
chr17_30881377	C	T	*	intron_splicing	True	False									strelka_WT_2	182	0	101	0	81	218	0	111	0	107	0.47	0	0	0	0	0	0	0	0	0	0	-1	34	0	34	0	0	54	0	54	0	0	48	0
chr17_30881395	G	A	*	intron_splicing	True	False									strelka_WT_1,strelka_WT_2	247	110	0	137	0	289	146	1	142	0	0.477612	0	0	0	0	0	0	0	0	0	0	-1	42	0	0	42	0	74	0	0	74	0	62	0
chr17_30881665	G	A	*	intron_splicing	True	False									strelka_WT_1	124	54	0	70	0	112	54	0	58	0	0.457627	0	0	0	0	0	0	0	0	0	0	-1	29	0	0	29	0	29	0	0	29	0	36	0
chr17_30881738	T	G	*	intron_splicing	True	False									strelka_WT_2	50	0	0	25	25	65	0	0	39	26	0.556522	0	0	0	0	0	0	0	0	0	0	-1	10	0	0	0	10	9	0	0	0	9	11	0
chr17_30883999	A	C	*	intron_splicing	True	False									strelka_WT_1,strelka_WT_2	648	344	303	1	0	708	365	342	1	0	0.475664	0	0	0	0	0	0	0	0	0	0	-1	205	204	0	1	0	174	174	0	0	0	197	196
chr17_30884083	A	G	*	intron_splicing	True	False									strelka_WT_1,strelka_WT_2	945	512	0	432	1	1120	558	2	559	1	0.479903	0	0	0	0	0	0	0	0	0	0	-1	354	351	2	0	1	300	300	0	0	0	338	337
chr17_30884403	G	A	*	intron_splicing	True	False									strelka_WT_1,strelka_WT_2	199	110	0	89	0	242	128	0	114	0	0.539683	0	0	0	0	0	0	0	0	0	0	-1	47	0	0	47	0	50	0	0	50	0	50	0
chr17_30884939	T	C	*	intron_splicing	True	False									strelka_WT_1,strelka_WT_2	466	0	224	0	242	522	0	248	0	274	0.477733	0	0	0	0	0	0	0	0	0	0	-1	224	0	0	0	224	199	0	1	0	198	163	0
chr17_30884941	C	T	*	intron_splicing	True	False									strelka_WT_1,strelka_WT_2	469	1	251	0	217	522	0	273	0	249	0.470232	0	0	0	0	0	0	0	0	0	0	-1	218	0	217	0	1	197	0	196	1	0	163	0
chr17_30884966	G	T	*	intron_splicing	True	False									strelka_WT_1,strelka_WT_2	458	0	0	233	225	517	1	0	275	241	0.477949	0	0	0	0	0	0	0	0	0	0	-1	189	0	0	189	0	164	0	0	164	0	135	0
chr17_30884993	T	C	*	intron_splicing	True	False									strelka_WT_1,strelka_WT_2	305	0	143	0	162	429	0	195	0	234	0.46049	0	0	0	0	0	0	0	0	0	0	-1	125	0	1	0	124	104	0	0	1	103	80	0
chr17_30885084	T	C	*	intron_splicing	True	False									strelka_WT_1	128	0	51	0	77	119	0	55	0	64	0.42915	0	0	0	0	0	0	0	0	0	0	-1	34	0	0	1	33	39	1	0	0	38	46	0
chr17_30885091	A	G	*	intron_splicing	True	False									strelka_WT_1	125	72	0	53	0	105	56	0	49	0	0.443478	0	0	0	0	0	0	0	0	0	0	-1	30	30	0	0	0	37	37	0	0	0	43	42
chr17_30885701	T	C	*	intron_splicing	True	False									strelka_WT_1,strelka_WT_2	364	0	177	0	187	370	0	170	0	200	0.472752	0	0	0	0	0	0	0	0	0	0	-1	154	0	1	0	153	149	0	0	0	149	152	0
chr17_30905183	G	A	*	intron_splicing	True	False									strelka_WT_2	24	12	0	12	0	30	15	0	15	0	0.5	0	0	0	0	0	0	0	0	0	0	-1	8	0	0	8	0	10	0	0	10	0	12	0
chr17_30908718	C	T	*	intron_splicing	True	False									strelka_WT_1,strelka_WT_2	225	0	128	0	97	267	0	148	0	119	0.439024	0	0	0	0	0	0	0	0	0	0	-1	103	6	97	0	0	86	2	84	0	0	70	1
chr17_30910382	A	G	*	intron_splicing	True	False									strelka_WT_1,strelka_WT_2	243	113	0	130	0	195	96	0	99	0	0.522831	0	0	0	0	0	0	0	0	0	0	-1	55	53	2	0	0	45	45	0	0	0	74	74
chr17_30921282	C	T	*	intron_splicing	True	False									strelka_WT_2	50	0	20	0	30	68	1	32	1	34	0.542373	0	0	0	0	0	0	0	0	0	0	-1	16	0	16	0	0	15	0	15	0	0	20	0
chr17_30939951	A	G	*	intron_splicing	True	False									strelka_WT_1,strelka_WT_2	403	207	0	196	0	437	206	0	231	0	0.508333	0	0	0	0	0	0	0	0	0	0	-1	186	184	1	1	0	156	153	2	1	0	178	177
chr17_30940360	G	A	*	intron_splicing	True	False									strelka_WT_1,strelka_WT_2	323	163	1	144	15	316	139	3	154	20	0.472613	0	0	0	0	0	0	0	0	0	0	-1	51	0	0	45	6	40	0	0	39	1	48	0
chr17_30947356	G	A	*	intron_splicing	True	False									strelka_WT_1,strelka_WT_2	113	58	0	55	0	121	57	1	63	0	0.491453	0	0	0	0	0	0	0	0	0	0	-1	47	0	0	47	0	38	0	0	38	0	61	0
chr17_30954910	T	A	*	intron_splicing	True	False									strelka_WT_1,strelka_WT_2	241	124	0	0	117	267	128	0	0	139	0.496063	0	0	0	0	0	0	0	0	0	0	-1	57	0	0	0	57	62	0	0	0	62	71	0
chr17_30954919	G	T	*	intron_splicing	True	False									strelka_WT_1,strelka_WT_2	264	0	0	127	137	299	0	0	156	143	0.497336	0	0	0	0	0	0	0	0	0	0	-1	74	0	0	74	0	72	0	0	72	0	84	0
chr17_30955330	T	G	*	intron_splicing	True	False									strelka_WT_1,strelka_WT_2	138	0	0	75	63	126	0	0	55	71	0.492424	0	0	0	0	0	0	0	0	0	0	-1	28	0	0	0	28	37	0	0	0	37	35	0
chr17_30967686	G	A	*	intron_splicing	True	False									strelka_WT_1,strelka_WT_2	305	40	0	265	0	339	45	0	294	0	0.131988	0	0	0	0	0	0	0	0	0	0	-1	105	0	0	105	0	95	0	0	95	0	94	0
chr17_30967857	G	A	*	intron_splicing	True	False									strelka_WT_1,strelka_WT_2	205	107	0	98	0	255	124	0	130	1	0.502174	0	0	0	0	0	0	0	0	0	0	-1	101	0	0	101	0	85	0	0	84	1	84	0
chr17_30991729	C	T	*	intron_splicing	True	False									strelka_WT_1,strelka_WT_2	128	0	85	0	43	208	0	116	1	91	0.39881	0	0	0	0	0	0	0	0	0	0	-1	59	0	59	0	0	40	0	40	0	0	53	0
chr17_30991956	A	G	*	intron_splicing	True	False									strelka_WT_1,strelka_WT_2	218	114	0	104	0	271	128	0	143	0	0.505112	0	0	0	0	0	0	0	0	0	0	-1	62	62	0	0	0	44	43	0	1	0	56	56
chr17_30991964	C	T	*	intron_splicing	True	False									strelka_WT_1,strelka_WT_2	199	0	110	0	89	252	0	116	2	134	0.494457	0	0	0	0	0	0	0	0	0	0	-1	55	0	55	0	0	38	0	38	0	0	48	0
chr17_31038701	C	T	*	intron_splicing	True	False									strelka_WT_2	106	0	61	0	45	104	0	55	0	49	0.447619	0	0	0	0	0	0	0	0	0	0	-1	6	0	6	0	0	6	0	6	0	0	9	0
chr17_31038911	A	G	*	intron_splicing	True	False									strelka_WT_1,strelka_WT_2	109	50	0	59	0	125	67	0	58	0	0.5	0	0	0	0	0	0	0	0	0	0	-1	23	21	0	2	0	15	14	1	0	0	34	32
chr17_31038991	A	G	*	intron_splicing	True	False									strelka_WT_1,strelka_WT_2	64	30	0	34	0	46	27	0	19	0	0.481818	0	0	0	0	0	0	0	0	0	0	-1	8	8	0	0	0	6	6	0	0	0	22	21
chr17_31045207	T	A	*	intron_splicing	True	False									strelka_WT_1,strelka_WT_2	131	55	0	0	76	139	58	0	0	81	0.418519	0	0	0	0	0	0	0	0	0	0	-1	30	0	0	0	30	24	0	0	0	24	33	0
chr17_34098770	T	A	*	intron_splicing	True	False									strelka_WT_1,strelka_WT_2	60	33	0	0	27	61	40	0	0	21	0.603306	1	1	0	0	0	5	3	0	0	2	0.666667	30	0	0	0	30	32	0	0	0	32	43	0
chr17_34102892	C	T	*	intron_splicing	True	False									strelka_WT_2	346	0	335	1	10	332	0	315	0	17	0.039823	0	0	0	0	0	1	0	1	0	0	0	99	0	98	0	1	81	0	80	0	1	79	0
chr17_34158615	T	G	*	intron_splicing	True	False									strelka_WT_2	207	0	0	6	201	222	1	0	16	205	0.0512821	1	0	0	0	1	0	0	0	0	0	0	86	0	0	1	85	75	0	0	0	75	85	1
chr17_34583856	G	A	*	intron_splicing	True	False									strelka_WT_1,strelka_WT_2	142	36	0	106	0	176	47	0	129	0	0.261006	0	0	0	0	0	0	0	0	0	0	-1	125	0	0	123	2	126	1	0	125	0	123	0
chr17_34998964	G	A	*	intron_splicing	True	False									strelka_WT_1,strelka_WT_2	116	20	1	95	0	116	31	0	85	0	0.219828	0	0	0	0	0	0	0	0	0	0	-1	70	0	0	70	0	79	0	0	79	0	51	0
chr17_35227919	T	G	*	intron_splicing	True	False									strelka_WT_2	235	1	0	7	227	265	0	0	8	257	0.03	0	0	0	0	0	1	0	0	0	1	0	83	0	0	2	81	74	0	0	3	71	59	1
chr17_37810004	C	A	*	intron_splicing	True	False									strelka_WT_1,strelka_WT_2	593	239	354	0	0	719	265	453	0	1	0.384146	0	0	0	0	0	0	0	0	0	0	-1	515	0	515	0	0	493	0	493	0	0	484	2
chr17_39985328	T	C	*	intron_splicing	True	False									strelka_WT_1	295	0	17	0	278	259	0	12	0	247	0.0523466	1229	1	3	1	1224	1429	1	0	1	1427	0.00112867	164	0	5	2	157	197	1	7	2	187	170	0
chr17_39985329	C	T	*	intron_splicing	True	False									strelka_WT_1	287	0	272	0	15	247	0	240	0	7	0.0411985	1230	0	1228	1	1	1426	0	1425	0	1	0.000753012	159	1	156	2	0	195	0	194	0	1	164	0
chr17_40188824	G	A	*	intron_splicing	True	False									strelka_WT_1,strelka_WT_2	165	32	0	133	0	199	45	0	154	0	0.211538	0	0	0	0	0	0	0	0	0	0	-1	165	0	0	165	0	144	0	0	143	1	176	0
chr17_45870470	G	A	*	intron_splicing	True	False									strelka_WT_1	53	13	0	40	0	64	13	0	51	0	0.222222	0	0	0	0	0	0	0	0	0	0	-1	18	0	0	18	0	19	0	0	19	0	23	0
chr17_54081210	T	G	*	intron_splicing	True	False									strelka_WT_1,strelka_WT_2	67	0	0	47	20	75	0	0	55	20	0.71831	0	0	0	0	0	0	0	0	0	0	-1	127	0	1	1	125	137	0	1	2	134	137	1
chr17_6010027	A	T	*	intron_splicing	True	False									strelka_WT_1	26	6	0	0	20	38	10	0	0	28	0.75	0	0	0	0	0	0	0	0	0	0	-1	25	25	0	0	0	19	19	0	0	0	20	20
chr17_68218452	G	T	*	intron_splicing	True	False									strelka_WT_1,strelka_WT_2	26	0	0	1	25	39	1	0	0	38	0.969231	0	0	0	0	0	0	0	0	0	0	-1	35	0	0	35	0	27	0	0	26	1	44	0
chr17_69113742	C	G	*	intron_splicing	True	False									strelka_WT_1,strelka_WT_2	288	0	177	111	0	311	0	196	114	1	0.375626	0	0	0	0	0	0	0	0	0	0	-1	161	0	161	0	0	190	0	190	0	0	233	0
chr17_71307421	C	A	*	intron_splicing	True	False									strelka_WT_1,strelka_WT_2	10	7	3	0	0	12	5	7	0	0	0.545455	0	0	0	0	0	0	0	0	0	0	-1	2	0	2	0	0	0	0	0	0	0	0	0
chr17_73854972	C	G	*	intron_splicing	True	False									strelka_WT_1,strelka_WT_2	59	0	15	44	0	80	0	26	54	0	0.705036	0	0	0	0	0	0	0	0	0	0	-1	35	0	35	0	0	38	0	38	0	0	36	0
chr17_74270560	T	C	*	intron_splicing	True	False									strelka_WT_1,strelka_WT_2	305	0	83	0	222	362	1	71	1	289	0.230885	1	0	0	0	1	0	0	0	0	0	0	253	0	9	2	242	242	0	4	1	237	248	0
chr17_78769521	A	T	*	intron_splicing	True	False									strelka_WT_1,strelka_WT_2	371	85	0	0	286	484	135	0	0	349	0.74269	1	0	0	0	1	3	1	0	0	2	0.75	315	306	0	2	7	265	259	1	0	5	269	265
chr17_85252136	C	T	*	intron_splicing	True	False									strelka_WT_1,strelka_WT_2	249	0	67	0	182	236	1	60	0	175	0.736082	0	0	0	0	0	0	0	0	0	0	-1	119	0	119	0	0	122	0	122	0	0	137	0
chr17_87421306	A	G	*	intron_splicing	True	False									strelka_WT_1	59	53	0	6	0	89	80	0	9	0	0.101351	0	0	0	0	0	0	0	0	0	0	-1	40	38	0	2	0	31	26	0	5	0	30	28
chr17_87846000	T	A	*	intron_splicing	True	False									strelka_WT_1	218	17	0	0	201	266	23	0	0	243	0.0826446	1	0	0	0	1	3	0	0	0	3	0	55	0	0	0	55	67	0	0	0	67	67	0
chr17_90964483	T	C	*	intron_splicing	True	False									strelka_WT_1	7	0	7	0	0	15	0	9	0	6	0.727273	0	0	0	0	0	0	0	0	0	0	-1	13	0	0	0	13	6	0	0	0	6	7	0
chr17_9201257	G	A	*	intron_splicing	True	False									strelka_WT_2	8	5	0	3	0	13	12	0	1	0	0.809524	0	0	0	0	0	0	0	0	0	0	-1	10	0	0	10	0	4	0	0	4	0	4	0
chr17_9514721	A	C	*	intron_splicing	True	False									strelka_WT_1,strelka_WT_2	35	23	12	0	0	42	28	14	0	0	0.337662	0	0	0	0	0	0	0	0	0	0	-1	28	28	0	0	0	18	18	0	0	0	22	22
chr18_10458485	C	T	*	intron_splicing	True	False									strelka_WT_1,strelka_WT_2	104	0	71	0	33	135	0	107	0	28	0.25523	0	0	0	0	0	0	0	0	0	0	-1	110	0	110	0	0	109	0	109	0	0	117	0
chr18_28591455	T	G	*	intron_splicing	True	False									strelka_WT_1,strelka_WT_2	35	0	0	4	31	40	0	0	6	34	0.133333	0	0	0	0	0	0	0	0	0	0	-1	57	0	0	0	57	57	0	0	0	57	68	0
chr18_31875130	C	G	*	intron_splicing	True	False									strelka_WT_1	54	0	27	27	0	85	0	47	38	0	0.467626	1	0	1	0	0	0	0	0	0	0	0	36	0	36	0	0	50	0	50	0	0	48	0
chr18_32592169	G	A	*	intron_splicing	True	False									strelka_WT_2	36	5	0	31	0	43	7	0	36	0	0.151899	4	2	0	2	0	14	0	0	14	0	0.111111	19	0	0	19	0	24	0	0	24	0	34	0
chr18_34765047	C	A	*	intron_splicing	True	False									strelka_WT_1	71	24	47	0	0	85	26	59	0	0	0.320513	0	0	0	0	0	4	1	3	0	0	0.25	67	0	67	0	0	69	0	69	0	0	47	0
chr18_34864014	T	C	*	intron_splicing	True	False									strelka_WT_1	24	0	5	0	19	30	0	7	0	23	0.222222	0	0	0	0	0	0	0	0	0	0	-1	18	0	0	0	18	17	0	0	0	17	16	0
chr18_35500579	A	T	*	intron_splicing	True	False									strelka_WT_1,strelka_WT_2	25	4	0	1	20	33	12	0	0	21	0.706897	0	0	0	0	0	0	0	0	0	0	-1	32	32	0	0	0	27	27	0	0	0	25	25
chr18_35841565	C	A	*	intron_splicing	True	False									strelka_WT_1,strelka_WT_2	130	99	31	0	0	132	89	43	0	0	0.717557	1	1	0	0	0	2	2	0	0	0	1	144	0	144	0	0	173	0	173	0	0	180	0
chr18_36907117	T	C	*	intron_splicing	True	False									strelka_WT_1,strelka_WT_2	451	0	125	0	326	627	0	173	0	454	0.276438	1	0	0	0	1	2	0	1	0	1	0.333333	625	0	2	2	621	578	0	1	0	577	634	0
chr18_36907118	G	T	*	intron_splicing	True	False									strelka_WT_1	451	0	0	326	125	621	0	0	451	170	0.275187	1	0	0	1	0	2	0	0	1	1	0.333333	614	0	0	614	0	570	0	0	569	1	627	2
chr18_4198596	C	G	*	intron_splicing	True	False									strelka_WT_1,strelka_WT_2	494	0	461	32	1	673	1	636	35	1	0.0574122	1030	0	1030	0	0	2021	1	2020	0	0	0	429	0	429	0	0	419	0	419	0	0	431	1
chr18_43737210	G	T	*	intron_splicing	True	False									strelka_WT_1	52	0	1	36	15	60	0	0	47	13	0.25	0	0	0	0	0	0	0	0	0	0	-1	47	0	0	47	0	52	2	2	48	0	49	1
chr18_50380203	C	A	*	intron_splicing	True	False									strelka_WT_1,strelka_WT_2	465	179	286	0	0	550	233	317	0	0	0.405911	1	0	1	0	0	0	0	0	0	0	0	522	1	517	3	1	580	1	575	2	2	589	1
chr18_60992889	C	A	*	intron_splicing	True	False									strelka_WT_1	24	5	19	0	0	19	2	17	0	0	0.162791	1	0	1	0	0	1	0	1	0	0	0	21	2	19	0	0	17	0	16	1	0	14	0
chr18_61226392	A	T	*	intron_splicing	True	False									strelka_WT_1,strelka_WT_2	12	7	0	0	5	15	1	0	0	14	0.703704	0	0	0	0	0	0	0	0	0	0	-1	30	30	0	0	0	17	17	0	0	0	19	19
chr18_6333100	T	A	*	intron_splicing	True	False									strelka_WT_1	21	11	0	0	10	29	10	0	0	19	0.42	0	0	0	0	0	0	0	0	0	0	-1	28	2	0	0	26	32	3	0	0	29	29	1
chr18_63486114	C	G	*	intron_splicing	True	False									strelka_WT_1,strelka_WT_2	64	0	27	37	0	83	0	34	49	0	0.585034	0	0	0	0	0	0	0	0	0	0	-1	31	0	31	0	0	47	0	47	0	0	42	0
chr18_64623728	C	A	*	intron_splicing	True	False									strelka_WT_1	161	5	156	0	0	243	0	243	0	0	0.0123762	0	0	0	0	0	0	0	0	0	0	-1	230	0	230	0	0	196	0	196	0	0	233	0
chr18_74822282	T	G	*	intron_splicing	True	False									strelka_WT_1	25	0	0	5	20	37	0	0	0	37	0.0806452	0	0	0	0	0	0	0	0	0	0	-1	16	0	0	2	14	20	0	1	2	17	35	0
chr18_77457754	A	C	*	intron_splicing	True	False									strelka_WT_1,strelka_WT_2	188	0	188	0	0	184	0	184	0	0	1	0	0	0	0	0	0	0	0	0	0	-1	264	259	5	0	0	256	252	4	0	0	275	265
chr18_86630751	G	T	*	intron_splicing	True	False									strelka_WT_1,strelka_WT_2	115	0	0	87	28	136	0	1	105	30	0.231076	0	0	0	0	0	0	0	0	0	0	-1	231	0	1	229	1	232	0	0	231	1	251	2
chr18_9544162	C	A	*	intron_splicing	True	False									strelka_WT_1,strelka_WT_2	80	80	0	0	0	83	83	0	0	0	1	0	0	0	0	0	0	0	0	0	0	-1	75	0	75	0	0	73	0	73	0	0	76	0
chr18_9630572	T	C	*	intron_splicing	True	False									strelka_WT_1,strelka_WT_2	93	0	30	0	63	99	0	18	0	81	0.25	0	0	0	0	0	0	0	0	0	0	-1	115	0	0	1	114	125	0	0	0	125	119	0
chr19_13843811	G	T	*	intron_splicing	True	False									strelka_WT_1,strelka_WT_2	211	0	0	137	74	250	0	0	183	67	0.305857	0	0	0	0	0	0	0	0	0	0	-1	238	0	0	237	1	201	0	0	201	0	238	0
chr19_14548490	G	A	*	intron_splicing	True	False									strelka_WT_1,strelka_WT_2	89	24	0	65	0	84	23	0	61	0	0.271676	1	0	0	1	0	0	0	0	0	0	0	18	0	0	18	0	25	0	0	25	0	17	1
chr19_17584480	C	A	*	intron_splicing	True	False									strelka_WT_1,strelka_WT_2	28	20	8	0	0	32	18	14	0	0	0.633333	0	0	0	0	0	0	0	0	0	0	-1	13	0	13	0	0	16	0	16	0	0	20	0
chr19_31967691	G	A	*	intron_splicing	True	False									strelka_WT_1,strelka_WT_2	289	88	0	201	0	330	89	0	241	0	0.285945	0	0	0	0	0	0	0	0	0	0	-1	223	0	0	223	0	193	0	0	192	1	190	0
chr19_32883718	T	A	*	intron_splicing	True	False									strelka_WT_1,strelka_WT_2	24	15	0	0	9	18	14	0	0	4	0.690476	3	3	0	0	0	8	4	0	0	4	0.636364	12	0	0	0	12	15	0	0	0	15	15	0
chr19_3979693	G	T	*	intron_splicing	True	False									strelka_WT_2	210	0	0	180	30	236	0	0	189	47	0.172646	0	0	0	0	0	0	0	0	0	0	-1	99	0	1	97	1	88	0	0	88	0	100	0
chr19_40254789	C	T	*	intron_splicing	True	False									strelka_WT_1,strelka_WT_2	102	0	0	0	102	166	0	0	0	166	1	0	0	0	0	0	0	0	0	0	0	-1	79	0	79	0	0	91	0	91	0	0	100	0
chr19_53301069	G	C	*	intron_splicing	True	False									strelka_WT_1,strelka_WT_2	168	0	66	102	0	193	0	69	123	1	0.373961	0	0	0	0	0	0	0	0	0	0	-1	108	0	1	107	0	108	0	0	108	0	101	0
chr19_53458896	T	C	*	intron_splicing	True	False									strelka_WT_1,strelka_WT_2	84	0	84	0	0	117	1	116	0	0	0.995025	4	0	4	0	0	7	0	7	0	0	1	78	0	0	0	78	67	0	0	0	67	80	0
chr19_56991490	G	A	*	intron_splicing	True	False									strelka_WT_2	202	74	0	128	0	205	70	0	135	0	0.353808	1	0	0	1	0	2	0	0	2	0	0	97	0	0	97	0	94	0	0	94	0	109	0
chr19_5948369	C	G	*	intron_splicing	True	False									strelka_WT_1,strelka_WT_2	307	1	117	189	0	339	0	136	203	0	0.606811	9	0	2	7	0	17	0	1	16	0	0.884615	227	1	226	0	0	253	0	253	0	0	259	0
chr19_6353550	G	A	*	intron_splicing	True	False									strelka_WT_1,strelka_WT_2	293	186	1	106	0	362	238	1	121	2	0.647328	88	70	1	17	0	162	106	0	56	0	0.704	181	1	2	177	1	168	1	4	162	1	188	0
chr19_7687786	G	A	*	intron_splicing	True	False									strelka_WT_1	324	48	0	276	0	448	75	0	373	0	0.159326	0	0	0	0	0	0	0	0	0	0	-1	195	0	0	195	0	205	0	1	203	1	226	0
chr19_8418957	T	G	*	intron_splicing	True	False									strelka_WT_1	524	0	0	24	500	640	1	0	23	616	0.040378	0	0	0	0	0	0	0	0	0	0	-1	335	0	0	11	324	237	1	0	3	233	337	0
chr19_9011582	C	G	*	intron_splicing	True	False									strelka_WT_1,strelka_WT_2	174	0	111	62	1	192	1	138	53	0	0.314208	2	0	1	1	0	3	0	3	0	0	0.2	121	2	118	0	1	158	0	157	0	1	156	0
chr2_101410706	T	C	*	intron_splicing	True	False									strelka_WT_1,strelka_WT_2	35	0	26	0	9	43	0	22	0	21	0.615385	0	0	0	0	0	2	0	0	0	2	0	35	0	0	0	35	19	0	0	0	19	33	0
chr2_101450647	T	G	*	intron_splicing	True	False									strelka_WT_1,strelka_WT_2	59	0	0	26	33	74	0	0	42	32	0.511278	0	0	0	0	0	0	0	0	0	0	-1	82	0	0	0	82	71	0	0	0	71	90	0
chr2_103810071	A	T	*	intron_splicing	True	False									strelka_WT_2	29	14	0	0	15	14	8	0	0	6	0.488372	0	0	0	0	0	0	0	0	0	0	-1	0	0	0	0	0	3	3	0	0	0	1	1
chr2_104094967	C	G	*	intron_splicing	True	False									strelka_WT_1,strelka_WT_2	55	0	25	30	0	55	0	26	29	0	0.536364	0	0	0	0	0	0	0	0	0	0	-1	33	0	33	0	0	35	0	35	0	0	56	0
chr2_110501540	C	A	*	intron_splicing	True	False									strelka_WT_1	133	5	128	0	0	165	0	165	0	0	0.0167785	0	0	0	0	0	0	0	0	0	0	-1	140	0	140	0	0	150	0	150	0	0	186	1
chr2_111249496	G	A	*	intron_splicing	True	False									strelka_WT_2	177	70	1	106	0	245	109	0	136	0	0.424171	0	0	0	0	0	0	0	0	0	0	-1	266	0	0	266	0	270	0	0	270	0	234	0
chr2_111377051	A	T	*	intron_splicing	True	False									strelka_WT_2	37	23	0	0	14	37	19	0	0	18	0.432432	0	0	0	0	0	0	0	0	0	0	-1	49	48	0	0	1	71	71	0	0	0	64	64
chr2_111377054	T	G	*	intron_splicing	True	False									strelka_WT_2	38	0	0	13	25	38	0	0	19	19	0.421053	0	0	0	0	0	0	0	0	0	0	-1	49	0	0	0	49	67	0	0	0	67	62	0
chr2_118902845	C	A	*	intron_splicing	True	False									strelka_WT_2	25	11	14	0	0	33	18	15	0	0	0.5	0	0	0	0	0	0	0	0	0	0	-1	46	0	46	0	0	39	0	39	0	0	40	0
chr2_127573899	C	T	*	intron_splicing	True	False									strelka_WT_2	42	0	26	0	16	49	0	17	0	32	0.527473	3	0	2	0	1	7	0	2	0	5	0.6	35	0	35	0	0	26	0	26	0	0	15	0
chr2_130569937	G	T	*	intron_splicing	True	False									strelka_WT_2	32	0	0	16	16	37	0	0	9	28	0.637681	0	0	0	0	0	0	0	0	0	0	-1	39	0	0	39	0	39	0	0	39	0	56	0
chr2_14548359	C	T	*	intron_splicing	True	False									strelka_WT_2	53	0	36	0	17	54	0	33	1	20	0.345794	0	0	0	0	0	0	0	0	0	0	-1	67	0	67	0	0	34	0	34	0	0	68	0
chr2_149936934	C	G	*	intron_splicing	True	False									strelka_WT_1,strelka_WT_2	303	0	138	165	0	346	0	176	169	1	0.514638	0	0	0	0	0	0	0	0	0	0	-1	278	0	278	0	0	264	2	262	0	0	333	1
chr2_155448520	T	G	*	intron_splicing	True	False									strelka_WT_1,strelka_WT_2	149	0	0	93	56	146	0	0	83	63	0.59661	0	0	0	0	0	0	0	0	0	0	-1	70	0	0	1	69	66	0	0	0	66	59	0
chr2_156015568	C	G	*	intron_splicing	True	False									strelka_WT_1,strelka_WT_2	90	0	51	39	0	113	0	47	66	0	0.517241	5	0	5	0	0	4	0	4	0	0	0	38	0	38	0	0	43	0	43	0	0	71	0
chr2_156377186	T	A	*	intron_splicing	True	False									strelka_WT_1	184	12	0	0	172	229	11	0	0	218	0.0556901	4	0	0	0	4	8	0	0	0	8	0	116	5	0	0	111	105	6	1	2	96	135	4
chr2_156377202	T	A	*	intron_splicing	True	False									strelka_WT_1	143	9	0	0	134	172	8	0	0	164	0.0539683	1	0	0	0	1	3	0	0	0	3	0	85	8	0	0	77	82	3	0	0	79	72	3
chr2_15879231	T	A	*	intron_splicing	True	False									strelka_WT_2	13	10	0	0	3	8	7	0	0	1	0.809524	0	0	0	0	0	0	0	0	0	0	-1	13	0	0	0	13	16	0	0	0	16	8	0
chr2_161356343	G	A	*	intron_splicing	True	False									strelka_WT_2	101	50	0	51	0	125	58	0	67	0	0.477876	0	0	0	0	0	0	0	0	0	0	-1	172	1	0	171	0	177	1	0	176	0	205	0
chr2_164461104	C	G	*	intron_splicing	True	False									strelka_WT_1,strelka_WT_2	81	0	50	31	0	79	0	37	42	0	0.45625	0	0	0	0	0	0	0	0	0	0	-1	56	0	56	0	0	63	0	63	0	0	58	1
chr2_165140007	C	A	*	intron_splicing	True	False									strelka_WT_2	5	5	0	0	0	16	16	0	0	0	1	1	1	0	0	0	4	4	0	0	0	1	8	0	8	0	0	12	0	12	0	0	12	0
chr2_165618277	G	C	*	intron_splicing	True	False									strelka_WT_1,strelka_WT_2	419	0	165	254	0	545	1	253	291	0	0.43361	0	0	0	0	0	0	0	0	0	0	-1	328	0	1	327	0	292	1	1	287	3	360	0
chr2_167293396	G	T	*	intron_splicing	True	False									strelka_WT_2	48	0	0	25	23	62	0	0	26	36	0.536364	0	0	0	0	0	0	0	0	0	0	-1	72	0	0	72	0	47	0	0	47	0	56	0
chr2_172805272	C	T	*	intron_splicing	True	False									strelka_WT_1,strelka_WT_2	38	0	0	0	38	48	0	0	1	47	0.988372	0	0	0	0	0	0	0	0	0	0	-1	9	0	9	0	0	7	0	7	0	0	11	0
chr2_180558954	T	C	*	intron_splicing	True	False									strelka_WT_2	219	0	5	0	214	237	0	11	0	226	0.0350877	0	0	0	0	0	0	0	0	0	0	-1	234	0	1	2	231	247	0	0	2	245	286	1
chr2_181320584	C	A	*	intron_splicing	True	False									strelka_WT_2	47	18	29	0	0	59	23	36	0	0	0.386792	2	0	1	1	0	6	3	3	0	0	0.375	35	0	35	0	0	36	0	36	0	0	51	0
chr2_25486189	C	A	*	intron_splicing	True	False									strelka_WT_2	182	4	178	0	0	172	8	164	0	0	0.0338983	0	0	0	0	0	0	0	0	0	0	-1	75	4	69	0	2	61	7	54	0	0	100	7
chr2_26271750	G	C	*	intron_splicing	True	False									strelka_WT_1	226	0	30	196	0	293	0	35	258	0	0.125241	1	0	0	1	0	2	0	1	1	0	0.333333	174	0	0	174	0	135	0	1	134	0	130	0
chr2_26271888	A	T	*	intron_splicing	True	False									strelka_WT_1	212	194	0	0	18	236	222	1	0	13	0.0691964	2	2	0	0	0	3	3	0	0	0	0	205	203	1	1	0	158	155	1	0	2	178	176
chr2_26271889	C	T	*	intron_splicing	True	False									strelka_WT_1	231	0	199	0	32	254	0	230	0	24	0.115464	2	0	2	0	0	4	0	4	0	0	0	205	1	204	0	0	160	0	159	1	0	178	0
chr2_26271947	C	T	*	intron_splicing	True	False									strelka_WT_1,strelka_WT_2	271	0	230	0	41	256	0	222	0	34	0.142315	1	0	1	0	0	1	0	1	0	0	0	172	0	172	0	0	177	0	175	1	1	168	0
chr2_26271948	T	G	*	intron_splicing	True	False									strelka_WT_1	253	0	0	21	232	238	0	1	21	216	0.0855397	1	0	0	0	1	1	0	0	0	1	0	170	0	0	0	170	181	0	0	0	181	170	0
chr2_26272150	C	A	*	intron_splicing	True	False									strelka_WT_1	497	46	451	0	0	564	48	516	0	0	0.0885957	0	0	0	0	0	2	0	2	0	0	0	487	0	487	0	0	522	0	521	1	0	575	0
chr2_26272152	C	T	*	intron_splicing	True	False									strelka_WT_1,strelka_WT_2	519	0	444	0	75	609	0	514	0	95	0.150709	1	0	1	0	0	4	0	4	0	0	0	487	0	487	0	0	522	0	522	0	0	574	0
chr2_31278594	G	A	*	intron_splicing	True	False									strelka_WT_1,strelka_WT_2	146	34	0	112	0	151	36	0	115	0	0.23569	0	0	0	0	0	0	0	0	0	0	-1	116	0	0	116	0	105	0	0	105	0	162	0
chr2_32147737	G	T	*	intron_splicing	True	False									strelka_WT_2	83	0	0	83	0	92	0	0	88	4	0.0228571	18	0	0	18	0	17	0	0	17	0	0	65	0	0	65	0	79	1	0	78	0	83	0
chr2_32568078	T	C	*	intron_splicing	True	False									strelka_WT_1,strelka_WT_2	99	0	57	0	42	99	1	47	0	51	0.525253	7	0	4	0	3	9	0	6	0	3	0.625	34	0	0	0	34	32	0	0	0	32	24	0
chr2_34629336	C	A	*	intron_splicing	True	False									strelka_WT_1,strelka_WT_2	227	66	161	0	0	252	61	191	0	0	0.265136	97	29	68	0	0	210	66	144	0	0	0.309446	69	0	69	0	0	68	0	68	0	0	71	0
chr2_34629337	T	A	*	intron_splicing	True	False									strelka_WT_1,strelka_WT_2	226	68	0	0	158	256	60	0	0	196	0.26556	95	30	0	1	64	216	66	0	0	150	0.308682	69	0	0	0	69	68	0	0	0	68	71	0
chr2_34631045	A	T	*	intron_splicing	True	False									strelka_WT_1,strelka_WT_2	351	300	0	0	51	397	346	0	0	51	0.136364	138	105	0	0	33	277	208	0	0	69	0.245783	179	179	0	0	0	204	204	0	0	0	196	196
chr2_52580035	A	G	*	intron_splicing	True	False									strelka_WT_1,strelka_WT_2	228	111	0	117	0	269	130	1	138	0	0.513078	0	0	0	0	0	0	0	0	0	0	-1	151	151	0	0	0	151	151	0	0	0	145	144
chr2_5824123	G	A	*	intron_splicing	True	False									strelka_WT_1,strelka_WT_2	120	49	0	71	0	133	50	0	83	0	0.391304	0	0	0	0	0	0	0	0	0	0	-1	108	0	0	108	0	111	0	0	111	0	101	1
chr2_60373214	G	T	*	intron_splicing	True	False									strelka_WT_2	26	0	0	17	9	40	0	0	29	11	0.30303	0	0	0	0	0	0	0	0	0	0	-1	33	0	0	33	0	49	1	0	48	0	22	0
chr2_69013978	A	C	*	intron_splicing	True	False									strelka_WT_1	104	49	55	0	0	97	56	41	0	0	0.477612	0	0	0	0	0	0	0	0	0	0	-1	61	61	0	0	0	58	58	0	0	0	71	71
chr2_69337130	G	C	*	intron_splicing	True	False									strelka_WT_1,strelka_WT_2	86	0	50	36	0	87	0	47	40	0	0.560694	0	0	0	0	0	0	0	0	0	0	-1	61	0	0	61	0	70	0	0	70	0	66	0
chr2_76719505	A	T	*	intron_splicing	True	False									strelka_WT_2	181	168	0	0	13	175	151	0	0	24	0.103933	0	0	0	0	0	0	0	0	0	0	-1	120	120	0	0	0	136	136	0	0	0	101	101
chr2_82824449	A	T	*	intron_splicing	True	False									strelka_WT_2	42	24	0	0	18	47	21	0	0	26	0.494382	0	0	0	0	0	0	0	0	0	0	-1	44	44	0	0	0	23	23	0	0	0	41	41
chr2_86166162	T	G	*	intron_splicing	True	False									strelka_WT_2	121	0	0	4	117	124	0	0	19	105	0.0938776	12	0	0	0	12	10	0	0	0	10	0	132	0	0	0	132	105	0	0	0	105	101	0
chr2_90572776	A	C	*	intron_splicing	True	False									strelka_WT_2	111	87	23	0	1	98	73	25	0	0	0.229665	0	0	0	0	0	0	0	0	0	0	-1	96	96	0	0	0	81	81	0	0	0	53	52
chr2_98506635	T	C	*	intron_splicing	True	False									strelka_WT_1	2734	7	70	2	2655	5137	4	86	1	5046	0.0198196	0	0	0	0	0	0	0	0	0	0	-1	2808	7	69	1	2731	2367	8	61	1	2297	2492	6
chr2_98506843	A	C	*	intron_splicing	True	False									strelka_WT_1	8128	7965	123	0	40	13125	12850	225	4	46	0.0163742	11	11	0	0	0	5	3	2	0	0	0.125	2645	2573	57	2	13	2061	2009	46	0	6	2232	2170
chr3_100450894	A	C	*	intron_splicing	True	False									strelka_WT_1,strelka_WT_2	177	144	32	1	0	254	208	46	0	0	0.180974	0	0	0	0	0	0	0	0	0	0	-1	321	321	0	0	0	313	311	1	1	0	315	315
chr3_100726055	G	A	*	intron_splicing	True	False									strelka_WT_1,strelka_WT_2	130	84	0	46	0	146	99	0	47	0	0.663043	0	0	0	0	0	0	0	0	0	0	-1	52	0	0	52	0	58	0	0	58	0	56	0
chr3_105764887	G	T	*	intron_splicing	True	False									strelka_WT_1,strelka_WT_2	113	0	0	39	74	125	0	0	33	92	0.697479	0	0	0	0	0	0	0	0	0	0	-1	61	0	0	61	0	55	0	0	55	0	82	0
chr3_106302641	A	C	*	intron_splicing	True	False									strelka_WT_1,strelka_WT_2	193	1	192	0	0	218	0	218	0	0	0.997567	0	0	0	0	0	3	0	3	0	0	1	299	299	0	0	0	292	292	0	0	0	250	250
chr3_12384329	A	T	*	intron_splicing	True	False									strelka_WT_1	44	35	0	0	9	53	52	0	0	1	0.103093	0	0	0	0	0	0	0	0	0	0	-1	43	43	0	0	0	36	35	0	0	1	43	43
chr3_141577421	G	A	*	intron_splicing	True	False									strelka_WT_1,strelka_WT_2	19	19	0	0	0	33	33	0	0	0	1	0	0	0	0	0	0	0	0	0	0	-1	28	4	0	24	0	29	2	0	27	0	22	2
chr3_151856277	A	T	*	intron_splicing	True	False									strelka_WT_1,strelka_WT_2	199	0	0	0	199	194	0	0	1	193	0.997455	0	0	0	0	0	3	0	0	0	3	1	78	78	0	0	0	99	98	1	0	0	134	133
chr3_152036311	A	G	*	intron_splicing	True	False									strelka_WT_1,strelka_WT_2	293	201	0	92	0	346	229	0	117	0	0.327074	0	0	0	0	0	1	1	0	0	0	0	184	183	1	0	0	154	154	0	0	0	161	161
chr3_20122338	C	A	*	intron_splicing	True	False									strelka_WT_2	42	21	21	0	0	50	11	38	1	0	0.347826	0	0	0	0	0	0	0	0	0	0	-1	26	0	26	0	0	20	0	20	0	0	27	0
chr3_20151940	G	A	*	intron_splicing	True	False									strelka_WT_1,strelka_WT_2	135	135	0	0	0	183	183	0	0	0	1	0	0	0	0	0	0	0	0	0	0	-1	100	0	0	100	0	94	1	0	93	0	133	0
chr3_33948811	T	A	*	intron_splicing	True	False									strelka_WT_1	12	5	0	0	7	20	8	0	0	12	0.40625	0	0	0	0	0	0	0	0	0	0	-1	9	0	0	0	9	13	0	0	0	13	15	0
chr3_42166640	C	A	*	intron_splicing	True	False									strelka_WT_1,strelka_WT_2	110	37	73	0	0	142	51	90	0	1	0.349206	0	0	0	0	0	0	0	0	0	0	-1	89	0	89	0	0	90	0	89	0	1	86	0
chr3_43568168	C	A	*	intron_splicing	True	False									strelka_WT_1,strelka_WT_2	80	26	54	0	0	80	25	55	0	0	0.31875	0	0	0	0	0	1	0	1	0	0	0	50	1	46	2	1	42	0	40	2	0	64	0
chr3_53279216	C	G	*	intron_splicing	True	False									strelka_WT_1,strelka_WT_2	343	0	259	84	0	365	0	258	106	1	0.268362	3	0	1	2	0	4	0	3	1	0	0.428571	292	0	291	0	1	270	2	267	0	1	315	0
chr3_53649172	C	A	*	intron_splicing	True	False									strelka_WT_1	37	34	3	0	0	47	34	12	0	1	0.809524	0	0	0	0	0	0	0	0	0	0	-1	32	0	32	0	0	31	1	30	0	0	39	1
chr3_54510942	G	T	*	intron_splicing	True	False									strelka_WT_1,strelka_WT_2	168	0	0	125	43	177	0	0	111	66	0.315942	2	0	0	1	1	4	0	0	4	0	0.166667	182	0	0	182	0	194	0	0	194	0	228	0
chr3_65310442	G	C	*	intron_splicing	True	False									strelka_WT_1,strelka_WT_2	255	0	9	245	1	339	0	25	314	0	0.0572391	3	0	0	3	0	7	0	0	7	0	0	168	0	0	168	0	181	0	1	180	0	182	1
chr3_75046662	T	G	*	intron_splicing	True	False									strelka_WT_2	23	0	0	3	20	23	0	0	4	19	0.152174	0	0	0	0	0	0	0	0	0	0	-1	28	0	0	0	28	18	0	0	0	18	15	0
chr3_81730222	T	G	*	intron_splicing	True	False									strelka_WT_2	33	0	0	2	31	31	0	0	4	27	0.09375	0	0	0	0	0	0	0	0	0	0	-1	44	0	0	4	40	24	0	0	3	21	35	0
chr3_87797716	G	A	*	intron_splicing	True	False									strelka_WT_1	18	18	0	0	0	7	7	0	0	0	1	0	0	0	0	0	0	0	0	0	0	-1	5	0	0	5	0	6	0	0	6	0	1	0
chr3_89198141	C	G	*	intron_splicing	True	False									strelka_WT_1	193	0	150	43	0	219	0	190	29	0	0.174757	0	0	0	0	0	0	0	0	0	0	-1	55	0	55	0	0	87	0	87	0	0	68	0
chr3_90875431	C	T	*	intron_splicing	True	False									strelka_WT_2	38	0	36	0	2	32	0	27	0	5	0.1	0	0	0	0	0	0	0	0	0	0	-1	28	0	27	0	1	15	0	13	0	2	12	0
chr3_94046360	G	A	*	intron_splicing	True	False									strelka_WT_1,strelka_WT_2	74	55	0	19	0	69	44	0	25	0	0.692308	0	0	0	0	0	0	0	0	0	0	-1	31	0	0	31	0	18	0	0	18	0	17	0
chr4_108240154	G	A	*	intron_splicing	True	False									strelka_WT_1,strelka_WT_2	254	125	0	129	0	343	168	0	175	0	0.490787	0	0	0	0	0	1	0	0	1	0	0	230	0	0	230	0	187	0	0	187	0	239	0
chr4_11119955	T	A	*	intron_splicing	True	False									strelka_WT_1	242	36	0	0	206	307	31	0	0	276	0.12204	1	0	0	0	1	0	0	0	0	0	0	289	5	30	1	253	268	6	18	1	243	320	7
chr4_11120133	C	G	*	intron_splicing	True	False									strelka_WT_1	171	0	146	25	0	211	0	186	25	0	0.13089	1	0	1	0	0	1	0	1	0	0	0	157	0	157	0	0	180	0	180	0	0	160	0
chr4_114765665	G	A	*	intron_splicing	True	False									strelka_WT_1,strelka_WT_2	120	35	0	85	0	131	29	0	102	0	0.25498	0	0	0	0	0	0	0	0	0	0	-1	115	0	0	115	0	112	0	0	112	0	128	1
chr4_122866165	C	T	*	intron_splicing	True	False									strelka_WT_1,strelka_WT_2	311	0	225	0	86	289	0	219	0	70	0.26	0	0	0	0	0	0	0	0	0	0	-1	182	0	182	0	0	199	1	197	1	0	207	0
chr4_127790846	G	T	*	intron_splicing	True	False									strelka_WT_1,strelka_WT_2	92	0	0	0	92	108	0	0	0	108	1	0	0	0	0	0	0	0	0	0	0	-1	46	0	0	45	1	48	0	0	47	1	54	0
chr4_135063609	G	T	*	intron_splicing	True	False									strelka_WT_1,strelka_WT_2	22	0	0	8	14	22	0	0	13	9	0.522727	0	0	0	0	0	0	0	0	0	0	-1	13	0	0	13	0	10	0	0	10	0	6	0
chr4_135790072	G	T	*	intron_splicing	True	False									strelka_WT_1	85	0	0	77	8	66	0	0	62	4	0.0794702	0	0	0	0	0	0	0	0	0	0	-1	43	0	0	42	1	44	0	0	38	6	37	0
chr4_135790073	C	T	*	intron_splicing	True	False									strelka_WT_1	83	0	77	0	6	71	0	70	0	1	0.0454545	0	0	0	0	0	0	0	0	0	0	-1	42	0	42	0	0	42	0	38	0	4	35	0
chr4_136845279	C	A	*	intron_splicing	True	False									strelka_WT_2	81	0	80	1	0	74	4	70	0	0	0.0258065	0	0	0	0	0	0	0	0	0	0	-1	49	0	49	0	0	49	0	49	0	0	58	0
chr4_137120556	G	A	*	intron_splicing	True	False									strelka_WT_1	47	4	0	43	0	56	3	0	53	0	0.0679612	5	0	0	5	0	9	0	0	9	0	0	24	0	0	24	0	27	0	0	27	0	29	0
chr4_140374552	C	A	*	intron_splicing	True	False									strelka_WT_2	29	0	29	0	0	19	4	15	0	0	0.0833333	12	0	12	0	0	12	0	12	0	0	0	7	0	7	0	0	8	0	8	0	0	6	0
chr4_140964021	G	A	*	intron_splicing	True	False									strelka_WT_1,strelka_WT_2	50	36	0	14	0	25	10	0	15	0	0.613333	0	0	0	0	0	0	0	0	0	0	-1	17	0	0	17	0	19	0	0	19	0	24	0
chr4_143487910	C	A	*	intron_splicing	True	False									strelka_WT_1	82	5	71	1	5	73	8	54	1	10	0.083871	0	0	0	0	0	0	0	0	0	0	-1	28	0	28	0	0	39	0	39	0	0	37	0
chr4_143556311	G	C	*	intron_splicing	True	False									strelka_WT_1,strelka_WT_2	42	0	42	0	0	22	0	21	1	0	0.984375	0	0	0	0	0	0	0	0	0	0	-1	34	0	0	34	0	13	0	0	13	0	23	0
chr4_143970413	G	T	*	intron_splicing	True	False									strelka_WT_1,strelka_WT_2	13	0	0	5	8	16	0	0	4	12	0.689655	0	0	0	0	0	0	0	0	0	0	-1	22	0	0	22	0	13	0	0	13	0	14	0
chr4_145124669	G	T	*	intron_splicing	True	False									strelka_WT_2	1241	0	0	1198	43	1471	0	1	1410	60	0.0379794	0	0	0	0	0	0	0	0	0	0	-1	907	1	0	905	1	800	0	0	800	0	928	0
chr4_145165003	G	T	*	intron_splicing	True	False									strelka_WT_1	140	0	0	130	10	168	0	0	149	19	0.0941558	0	0	0	0	0	0	0	0	0	0	-1	250	2	0	243	5	214	1	0	207	6	259	3
chr4_145280526	A	C	*	intron_splicing	True	False									strelka_WT_1,strelka_WT_2	81	53	28	0	0	95	60	35	0	0	0.357955	0	0	0	0	0	0	0	0	0	0	-1	84	78	5	0	1	70	67	2	1	0	74	70
chr4_146319232	C	A	*	intron_splicing	True	False									strelka_WT_1,strelka_WT_2	127	22	105	0	0	166	31	135	0	0	0.180887	0	0	0	0	0	0	0	0	0	0	-1	52	0	52	0	0	58	0	58	0	0	60	0
chr4_147415982	C	T	*	intron_splicing	True	False									strelka_WT_1,strelka_WT_2	163	0	0	1	162	151	0	0	0	151	0.996815	0	0	0	0	0	0	0	0	0	0	-1	114	0	113	1	0	113	0	113	0	0	119	0
chr4_153370447	G	A	*	intron_splicing	True	False									strelka_WT_1,strelka_WT_2	312	161	0	151	0	446	215	0	231	0	0.496042	9	9	0	0	0	14	12	1	0	1	0.913043	397	0	0	397	0	377	0	0	377	0	426	0
chr4_154534353	C	G	*	intron_splicing	True	False									strelka_WT_1	11	0	6	5	0	13	0	6	7	0	0.5	1	0	0	1	0	0	0	0	0	0	1	9	0	9	0	0	10	0	10	0	0	12	0
chr4_15849733	A	T	*	intron_splicing	True	False									strelka_WT_1	82	39	1	0	42	87	47	0	0	40	0.485207	0	0	0	0	0	0	0	0	0	0	-1	136	136	0	0	0	115	115	0	0	0	111	111
chr4_25469075	T	A	*	intron_splicing	True	False									strelka_WT_1,strelka_WT_2	402	189	0	0	213	453	218	0	0	235	0.476023	78	0	0	0	78	122	0	1	0	121	0	1	0	0	0	1	5	0	0	0	5	3	0
chr4_41044917	C	G	*	intron_splicing	True	False									strelka_WT_1	224	0	182	42	0	220	0	174	46	0	0.198198	0	0	0	0	0	0	0	0	0	0	-1	89	0	89	0	0	91	0	91	0	0	89	0
chr4_46642666	A	T	*	intron_splicing	True	False									strelka_WT_1	57	50	0	0	7	69	63	0	0	6	0.103175	0	0	0	0	0	0	0	0	0	0	-1	20	20	0	0	0	23	22	0	0	1	31	26
chr4_47416515	T	C	*	intron_splicing	True	False									strelka_WT_1,strelka_WT_2	10	0	10	0	0	8	0	8	0	0	1	0	0	0	0	0	0	0	0	0	0	-1	13	0	0	0	13	14	0	0	0	14	10	0
chr4_49552541	A	C	*	intron_splicing	True	False									strelka_WT_1,strelka_WT_2	76	32	44	0	0	79	32	47	0	0	0.587097	0	0	0	0	0	0	0	0	0	0	-1	63	63	0	0	0	59	59	0	0	0	69	69
chr4_55542756	G	T	*	intron_splicing	True	False									strelka_WT_1,strelka_WT_2	222	0	0	202	20	223	0	0	216	7	0.0606742	1	0	0	1	0	1	0	0	1	0	0	93	0	0	93	0	111	0	1	110	0	92	0
chr4_55542758	G	A	*	intron_splicing	True	False									strelka_WT_1	210	13	0	197	0	224	2	0	218	4	0.0345622	1	0	0	1	0	0	0	0	0	0	0	91	0	0	91	0	109	0	0	109	0	94	0
chr4_55542869	C	T	*	intron_splicing	True	False									strelka_WT_1	251	0	242	0	9	290	0	283	0	7	0.0295749	1	0	1	0	0	0	0	0	0	0	0	163	0	163	0	0	194	0	194	0	0	183	0
chr4_57236679	A	C	*	intron_splicing	True	False									strelka_WT_1	28	10	18	0	0	26	14	12	0	0	0.555556	0	0	0	0	0	0	0	0	0	0	-1	23	23	0	0	0	26	26	0	0	0	19	19
chr4_60168128	T	A	*	intron_splicing	True	False									strelka_WT_1,strelka_WT_2	1689	107	0	1	1581	2058	125	0	1	1932	0.0619162	0	0	0	0	0	0	0	0	0	0	-1	12	0	0	0	12	10	0	0	1	9	9	0
chr4_60434913	T	C	*	intron_splicing	True	False									strelka_WT_1,strelka_WT_2	812	0	40	0	772	1045	0	55	2	988	0.0511578	0	0	0	0	0	0	0	0	0	0	-1	122	0	0	0	122	89	0	0	0	89	123	0
chr4_60593442	A	G	*	intron_splicing	True	False									strelka_WT_2	384	362	0	22	0	455	429	0	26	0	0.057211	0	0	0	0	0	0	0	0	0	0	-1	7	7	0	0	0	8	8	0	0	0	6	6
chr4_61232651	T	C	*	intron_splicing	True	False									strelka_WT_2	240	0	7	0	233	200	0	15	1	184	0.05	0	0	0	0	0	0	0	0	0	0	-1	26	0	0	1	25	34	0	2	0	32	23	0
chr4_61232701	G	C	*	intron_splicing	True	False									strelka_WT_1,strelka_WT_2	188	0	36	152	0	225	0	42	183	0	0.188862	0	0	0	0	0	0	0	0	0	0	-1	33	0	0	33	0	38	0	0	38	0	35	0
chr4_61256880	C	T	*	intron_splicing	True	False									strelka_WT_1	1146	0	1063	0	83	1358	0	1274	1	83	0.0662939	0	0	0	0	0	0	0	0	0	0	-1	71	0	71	0	0	65	0	65	0	0	57	0
chr4_61256914	T	G	*	intron_splicing	True	False									strelka_WT_1,strelka_WT_2	840	1	0	255	584	1055	0	0	323	732	0.305013	0	0	0	0	0	1	0	0	0	1	0	71	0	0	0	71	64	0	0	0	64	58	0
chr4_73159186	G	A	*	intron_splicing	True	False									strelka_WT_1,strelka_WT_2	49	14	0	35	0	62	6	0	56	0	0.18018	45	0	0	45	0	61	0	0	61	0	0	66	0	0	66	0	72	1	0	71	0	82	0
chr4_84650970	G	C	*	intron_splicing	True	False									strelka_WT_1,strelka_WT_2	46	0	20	26	0	61	0	35	26	0	0.514019	0	0	0	0	0	0	0	0	0	0	-1	90	0	0	90	0	71	0	0	71	0	67	0
chr5_113146135	C	T	*	intron_splicing	True	False									strelka_WT_2	60	0	42	0	18	70	0	46	0	24	0.323077	0	0	0	0	0	0	0	0	0	0	-1	24	0	24	0	0	22	0	22	0	0	32	0
chr5_114411484	C	T	*	intron_splicing	True	False									strelka_WT_1,strelka_WT_2	91	0	0	0	91	104	0	0	0	104	1	0	0	0	0	0	1	0	0	0	1	1	61	0	61	0	0	41	0	41	0	0	47	0
chr5_114709718	G	A	*	intron_splicing	True	False									strelka_WT_1	154	44	0	110	0	162	37	0	124	1	0.256329	0	0	0	0	0	0	0	0	0	0	-1	72	0	0	72	0	76	0	0	76	0	72	0
chr5_115692217	G	A	*	intron_splicing	True	False									strelka_WT_1	70	5	0	65	0	57	3	0	54	0	0.0629921	2	0	0	2	0	1	0	0	1	0	0	23	0	0	23	0	28	0	0	28	0	31	2
chr5_121209045	C	G	*	intron_splicing	True	False									strelka_WT_1	111	0	78	33	0	123	0	86	37	0	0.299145	0	0	0	0	0	1	0	0	1	0	1	92	0	91	1	0	75	0	72	3	0	81	0
chr5_121822559	G	T	*	intron_splicing	True	False									strelka_WT_1,strelka_WT_2	516	0	2	415	99	629	1	2	522	104	0.177293	5	0	0	5	0	3	0	0	2	1	0.125	325	1	10	314	0	307	0	12	294	1	373	0
chr5_123566537	C	G	*	intron_splicing	True	False									strelka_WT_1,strelka_WT_2	96	0	72	24	0	105	0	90	15	0	0.19403	0	0	0	0	0	7	0	7	0	0	0	25	0	25	0	0	46	0	46	0	0	52	0
chr5_127943142	G	C	*	intron_splicing	True	False									strelka_WT_1,strelka_WT_2	42	0	42	0	0	55	0	55	0	0	1	0	0	0	0	0	0	0	0	0	0	-1	28	0	0	28	0	29	0	0	29	0	27	0
chr5_131933599	A	G	*	intron_splicing	True	False									strelka_WT_2	120	97	0	23	0	157	129	0	28	0	0.184116	0	0	0	0	0	0	0	0	0	0	-1	70	70	0	0	0	81	80	0	1	0	72	72
chr5_135101208	C	T	*	intron_splicing	True	False									strelka_WT_1,strelka_WT_2	445	0	263	0	182	552	0	353	0	199	0.382146	11	0	6	0	5	20	0	9	0	11	0.516129	339	0	339	0	0	334	0	332	2	0	378	1
chr5_138335946	G	T	*	intron_splicing	True	False									strelka_WT_1	34	0	0	26	8	25	0	0	23	2	0.169492	0	0	0	0	0	0	0	0	0	0	-1	30	0	0	27	3	33	0	0	29	4	42	0
chr5_145642483	C	T	*	intron_splicing	True	False									strelka_WT_1,strelka_WT_2	79	0	41	0	38	83	0	34	0	49	0.537037	4	0	1	0	3	6	0	4	0	2	0.5	46	0	46	0	0	45	0	45	0	0	32	0
chr5_146574199	A	T	*	intron_splicing	True	False									strelka_WT_2	35	34	0	0	1	44	35	0	0	9	0.126582	0	0	0	0	0	0	0	0	0	0	-1	28	28	0	0	0	26	26	0	0	0	28	27
chr5_147296348	T	A	*	intron_splicing	True	False									strelka_WT_2	214	4	0	0	210	241	18	0	0	223	0.0483516	0	0	0	0	0	0	0	0	0	0	-1	86	0	0	0	86	80	1	0	0	79	83	0
chr5_147563458	C	T	*	intron_splicing	True	False									strelka_WT_1,strelka_WT_2	202	0	114	0	88	251	0	145	0	106	0.428256	0	0	0	0	0	0	0	0	0	0	-1	190	0	190	0	0	182	0	182	0	0	218	1
chr5_151463672	T	A	*	intron_splicing	True	False									strelka_WT_2	13	8	0	0	5	16	12	0	0	4	0.689655	0	0	0	0	0	0	0	0	0	0	-1	10	0	0	0	10	15	0	0	0	15	9	0
chr5_151608068	A	G	*	intron_splicing	True	False									strelka_WT_1,strelka_WT_2	37	0	0	37	0	20	0	0	20	0	1	1	0	0	1	0	4	0	0	4	0	1	27	27	0	0	0	26	26	0	0	0	31	31
chr5_151849652	C	G	*	intron_splicing	True	False									strelka_WT_2	28	0	20	8	0	22	0	13	9	0	0.34	1	0	0	1	0	4	0	4	0	0	0.2	11	0	11	0	0	22	0	22	0	0	21	0
chr5_22298282	C	G	*	intron_splicing	True	False									strelka_WT_1,strelka_WT_2	444	0	296	148	0	604	0	419	185	0	0.317748	0	0	0	0	0	0	0	0	0	0	-1	770	0	769	1	0	678	1	677	0	0	709	0
chr5_23909271	C	A	*	intron_splicing	True	False									strelka_WT_2	107	24	81	0	2	114	20	94	0	0	0.199095	1	0	1	0	0	2	1	1	0	0	0.333333	80	1	79	0	0	45	1	44	0	0	40	1
chr5_26444205	C	T	*	intron_splicing	True	False									strelka_WT_1,strelka_WT_2	283	0	208	0	75	344	0	260	0	84	0.253589	0	0	0	0	0	0	0	0	0	0	-1	121	0	121	0	0	129	0	129	0	0	132	0
chr5_38214131	C	T	*	intron_splicing	True	False									strelka_WT_2	50	0	41	0	9	42	0	30	0	12	0.228261	0	0	0	0	0	0	0	0	0	0	-1	15	0	15	0	0	22	0	21	1	0	23	0
chr5_48693806	G	A	*	intron_splicing	True	False									strelka_WT_1,strelka_WT_2	105	18	0	87	0	134	23	0	110	1	0.171548	0	0	0	0	0	0	0	0	0	0	-1	139	0	0	139	0	117	0	0	117	0	115	0
chr5_52974773	T	C	*	intron_splicing	True	False									strelka_WT_1,strelka_WT_2	85	0	18	0	67	89	0	17	0	72	0.201149	15	0	0	0	15	25	0	0	0	25	0	40	0	0	0	40	37	0	2	0	35	47	0
chr5_53174636	A	T	*	intron_splicing	True	False									strelka_WT_1	9	0	0	0	9	11	0	0	0	11	1	0	0	0	0	0	1	0	0	0	1	1	8	8	0	0	0	7	7	0	0	0	8	8
chr5_57652673	G	C	*	intron_splicing	True	False									strelka_WT_1,strelka_WT_2	72	0	19	53	0	72	0	24	48	0	0.298611	0	0	0	0	0	1	0	0	1	0	0	105	1	8	96	0	86	0	9	77	0	110	0
chr5_59903510	A	T	*	intron_splicing	True	False									strelka_WT_1,strelka_WT_2	20	11	0	0	9	21	11	0	0	10	0.463415	0	0	0	0	0	0	0	0	0	0	-1	37	37	0	0	0	34	34	0	0	0	39	39
chr5_69962122	T	G	*	intron_splicing	True	False									strelka_WT_2	60	0	0	27	33	77	0	0	44	33	0.518248	0	0	0	0	0	0	0	0	0	0	-1	57	0	0	0	57	66	0	0	1	65	57	0
chr5_73484631	A	C	*	intron_splicing	True	False									strelka_WT_1,strelka_WT_2	24	7	17	0	0	18	6	11	1	0	0.666667	0	0	0	0	0	0	0	0	0	0	-1	11	11	0	0	0	12	12	0	0	0	11	10
chr5_77635931	G	C	*	intron_splicing	True	False									strelka_WT_2	115	0	38	77	0	145	0	62	83	0	0.384615	0	0	0	0	0	0	0	0	0	0	-1	69	0	0	69	0	75	0	0	75	0	85	0
chr5_8180057	G	A	*	intron_splicing	True	False									strelka_WT_1,strelka_WT_2	597	123	0	473	1	686	112	0	574	0	0.183164	0	0	0	0	0	0	0	0	0	0	-1	465	0	0	465	0	383	0	0	383	0	413	1
chr5_86611445	C	A	*	intron_splicing	True	False									strelka_WT_1	78	4	72	1	1	127	1	126	0	0	0.0243902	0	0	0	0	0	0	0	0	0	0	-1	75	0	74	0	1	89	0	89	0	0	83	0
chr5_8732098	G	T	*	intron_splicing	True	False									strelka_WT_1,strelka_WT_2	31	0	0	12	19	26	0	0	12	14	0.578947	0	0	0	0	0	0	0	0	0	0	-1	24	0	0	24	0	22	0	0	22	0	18	0
chr6_105013470	C	A	*	intron_splicing	True	False									strelka_WT_1,strelka_WT_2	26	15	11	0	0	35	17	18	0	0	0.52459	0	0	0	0	0	1	0	1	0	0	0	35	0	35	0	0	30	0	30	0	0	32	0
chr6_10522689	G	T	*	intron_splicing	True	False									strelka_WT_1,strelka_WT_2	82	0	0	74	8	98	1	0	86	11	0.105556	0	0	0	0	0	0	0	0	0	0	-1	114	0	0	114	0	87	0	0	87	0	90	0
chr6_116186041	T	C	*	intron_splicing	True	False									strelka_WT_1,strelka_WT_2	197	0	112	0	85	168	0	74	1	93	0.509589	1	0	1	0	0	0	0	0	0	0	1	151	0	0	0	151	137	0	0	0	137	115	0
chr6_122578925	G	C	*	intron_splicing	True	False									strelka_WT_2	29	0	6	23	0	49	0	11	38	0	0.217949	0	0	0	0	0	0	0	0	0	0	-1	22	0	0	22	0	23	0	0	23	0	19	0
chr6_124032706	G	T	*	intron_splicing	True	False									strelka_WT_2	41	0	0	21	20	68	0	0	34	34	0.495413	0	0	0	0	0	0	0	0	0	0	-1	56	0	0	56	0	41	0	0	41	0	48	0
chr6_128927359	C	G	*	intron_splicing	True	False									strelka_WT_2	247	0	228	19	0	285	0	266	19	0	0.0714286	4	0	0	4	0	5	0	0	5	0	1	221	0	220	1	0	212	0	212	0	0	229	0
chr6_129326369	A	G	*	intron_splicing	True	False									strelka_WT_1,strelka_WT_2	91	71	0	20	0	127	97	0	30	0	0.229358	0	0	0	0	0	0	0	0	0	0	-1	135	135	0	0	0	157	157	0	0	0	173	173
chr6_133259845	T	G	*	intron_splicing	True	False									strelka_WT_1	36	0	0	26	10	32	0	0	14	18	0.588235	0	0	0	0	0	0	0	0	0	0	-1	31	0	0	0	31	9	0	0	0	9	27	0
chr6_140517354	A	C	*	intron_splicing	True	False									strelka_WT_1,strelka_WT_2	7	0	7	0	0	7	0	7	0	0	1	0	0	0	0	0	0	0	0	0	0	-1	265	265	0	0	0	214	214	0	0	0	255	255
chr6_140517355	T	C	*	intron_splicing	True	False									strelka_WT_1,strelka_WT_2	9	0	9	0	0	11	0	11	0	0	1	0	0	0	0	0	0	0	0	0	0	-1	267	0	0	0	267	215	0	0	0	215	256	0
chr6_146717196	T	A	*	intron_splicing	True	False									strelka_WT_2	15	1	0	0	14	23	4	0	0	19	0.131579	0	0	0	0	0	0	0	0	0	0	-1	8	0	0	0	8	13	1	0	0	12	15	0
chr6_146717197	T	A	*	intron_splicing	True	False									strelka_WT_2	15	1	0	0	14	23	4	0	0	19	0.131579	0	0	0	0	0	0	0	0	0	0	-1	7	0	0	0	7	13	1	0	0	12	14	0
chr6_149115511	A	C	*	intron_splicing	True	False									strelka_WT_1	31	22	9	0	0	35	29	6	0	0	0.227273	2	1	1	0	0	7	5	2	0	0	0.333333	18	18	0	0	0	39	39	0	0	0	23	23
chr6_19268249	C	G	*	intron_splicing	True	False									strelka_WT_1,strelka_WT_2	89	0	51	38	0	112	0	64	48	0	0.427861	3	0	3	0	0	1	0	1	0	0	0	137	0	137	0	0	150	0	150	0	0	134	0
chr6_23025410	C	A	*	intron_splicing	True	False									strelka_WT_2	45	5	40	0	0	38	12	26	0	0	0.204819	0	0	0	0	0	0	0	0	0	0	-1	58	0	57	0	1	33	0	33	0	0	44	0
chr6_29428243	G	A	*	intron_splicing	True	False									strelka_WT_1,strelka_WT_2	428	114	0	314	0	476	106	0	370	0	0.243363	0	0	0	0	0	0	0	0	0	0	-1	351	0	0	351	0	320	0	1	319	0	357	0
chr6_29876297	G	T	*	intron_splicing	True	False									strelka_WT_1	17	0	0	13	4	16	0	0	10	6	0.30303	0	0	0	0	0	0	0	0	0	0	-1	8	0	0	8	0	17	0	0	17	0	7	0
chr6_37869600	C	G	*	intron_splicing	True	False									strelka_WT_2	12	0	6	6	0	12	0	3	9	0	0.625	0	0	0	0	0	0	0	0	0	0	-1	22	0	22	0	0	22	0	22	0	0	29	0
chr6_39526357	G	C	*	intron_splicing	True	False									strelka_WT_1,strelka_WT_2	130	0	37	93	0	165	0	37	128	0	0.250847	0	0	0	0	0	0	0	0	0	0	-1	155	0	0	153	2	144	0	0	143	1	172	0
chr6_40914833	C	T	*	intron_splicing	True	False									strelka_WT_1,strelka_WT_2	276	0	210	0	66	355	0	277	0	78	0.228209	0	0	0	0	0	0	0	0	0	0	-1	361	1	359	1	0	315	0	314	0	1	360	0
chr6_41411049	A	T	*	intron_splicing	True	False									strelka_WT_2	93	50	0	0	43	111	68	0	0	43	0.421569	0	0	0	0	0	0	0	0	0	0	-1	107	107	0	0	0	68	68	0	0	0	97	97
chr6_41492655	C	A	*	intron_splicing	True	False									strelka_WT_1	43	11	32	0	0	64	17	47	0	0	0.261682	0	0	0	0	0	0	0	0	0	0	-1	43	0	43	0	0	50	0	50	0	0	39	0
chr6_65833015	C	A	*	intron_splicing	True	False									strelka_WT_1,strelka_WT_2	97	46	51	0	0	102	49	53	0	0	0.477387	0	0	0	0	0	0	0	0	0	0	-1	167	1	166	0	0	138	0	138	0	0	151	0
chr6_68016378	C	G	*	intron_splicing	True	False									strelka_WT_1,strelka_WT_2	335	0	245	90	0	444	0	325	118	1	0.267009	0	0	0	0	0	0	0	0	0	0	-1	220	0	220	0	0	218	1	217	0	0	193	0
chr6_69350256	G	T	*	intron_splicing	True	False									strelka_WT_1,strelka_WT_2	955	0	0	731	224	1159	0	0	903	256	0.227058	0	0	0	0	0	0	0	0	0	0	-1	1113	0	0	1113	0	996	0	0	996	0	1055	0
chr6_70213426	C	A	*	intron_splicing	True	False									strelka_WT_1	36	8	28	0	0	27	1	26	0	0	0.142857	0	0	0	0	0	0	0	0	0	0	-1	21	1	19	0	1	10	0	10	0	0	19	1
chr6_70833502	C	A	*	intron_splicing	True	False									strelka_WT_1,strelka_WT_2	38	24	14	0	0	70	36	34	0	0	0.555556	0	0	0	0	0	1	1	0	0	0	1	33	0	33	0	0	48	0	47	0	1	37	0
chr6_70839885	G	A	*	intron_splicing	True	False									strelka_WT_1,strelka_WT_2	11	7	0	4	0	12	6	0	6	0	0.565217	1	0	0	1	0	0	0	0	0	0	0	6	0	0	6	0	10	0	0	10	0	18	0
chr6_70839932	C	A	*	intron_splicing	True	False									strelka_WT_1,strelka_WT_2	24	15	9	0	0	34	17	17	0	0	0.551724	0	0	0	0	0	0	0	0	0	0	-1	21	0	21	0	0	15	0	15	0	0	20	0
chr6_72983476	G	T	*	intron_splicing	True	False									strelka_WT_1,strelka_WT_2	194	0	0	103	91	189	0	0	108	81	0.449086	0	0	0	0	0	0	0	0	0	0	-1	151	0	0	151	0	161	0	0	161	0	142	0
chr6_85676874	A	G	*	intron_splicing	True	False									strelka_WT_1,strelka_WT_2	95	15	0	80	0	81	12	0	69	0	0.846591	1	1	0	0	0	7	6	0	1	0	0.125	59	59	0	0	0	52	51	0	1	0	60	60
chr6_87416616	A	T	*	intron_splicing	True	False									strelka_WT_1,strelka_WT_2	25	21	0	0	4	29	22	0	0	7	0.203704	0	0	0	0	0	0	0	0	0	0	-1	21	21	0	0	0	29	29	0	0	0	21	20
chr6_94549090	G	C	*	intron_splicing	True	False									strelka_WT_1,strelka_WT_2	420	0	194	226	0	449	0	242	207	0	0.501726	0	0	0	0	0	0	0	0	0	0	-1	310	0	0	310	0	268	0	1	267	0	345	0
chr6_94559419	G	C	*	intron_splicing	True	False									strelka_WT_1	72	0	4	68	0	54	0	0	54	0	0.031746	1	0	0	1	0	1	0	0	1	0	0	18	0	0	18	0	22	0	4	18	0	15	0
chr6_94559421	A	C	*	intron_splicing	True	False									strelka_WT_1	73	67	4	1	1	56	56	0	0	0	0.0310078	1	1	0	0	0	1	1	0	0	0	0	20	20	0	0	0	23	21	2	0	0	17	16
chr7_100015055	C	A	*	intron_splicing	True	False									strelka_WT_2	81	41	39	1	0	70	40	29	1	0	0.536424	2	1	1	0	0	2	0	2	0	0	0.25	133	0	133	0	0	104	0	104	0	0	123	0
chr7_10593790	C	T	*	intron_splicing	True	False									strelka_WT_1	163	0	146	0	17	207	0	182	0	25	0.113514	0	0	0	0	0	0	0	0	0	0	-1	181	0	156	0	25	193	0	174	0	19	198	0
chr7_10593826	G	A	*	intron_splicing	True	False									strelka_WT_1	197	12	0	185	0	293	34	0	259	0	0.0938776	0	0	0	0	0	0	0	0	0	0	-1	264	35	0	229	0	273	24	0	249	0	281	38
chr7_11173475	A	C	*	intron_splicing	True	False									strelka_WT_1	42	37	5	0	0	51	41	7	2	1	0.129032	0	0	0	0	0	0	0	0	0	0	-1	45	45	0	0	0	62	62	0	0	0	56	55
chr7_113744229	T	C	*	intron_splicing	True	False									strelka_WT_1,strelka_WT_2	160	0	53	0	107	231	0	83	0	148	0.347826	6	0	0	0	6	15	0	0	0	15	0	189	0	2	0	187	168	0	1	1	166	192	0
chr7_119234886	G	A	*	intron_splicing	True	False									strelka_WT_1,strelka_WT_2	25	12	0	13	0	35	13	0	22	0	0.416667	4	3	0	1	0	12	8	0	4	0	0.6875	36	0	0	36	0	29	0	1	28	0	30	0
chr7_129434106	A	T	*	intron_splicing	True	False									strelka_WT_1	297	258	0	1	38	270	240	0	0	30	0.119929	0	0	0	0	0	0	0	0	0	0	-1	225	220	2	2	1	241	238	2	0	1	201	201
chr7_132905070	C	G	*	intron_splicing	True	False									strelka_WT_1	32	0	13	19	0	24	0	12	12	0	0.553571	0	0	0	0	0	0	0	0	0	0	-1	9	0	9	0	0	17	0	17	0	0	16	0
chr7_133705912	C	G	*	intron_splicing	True	False									strelka_WT_2	44	0	24	20	0	44	0	24	20	0	0.454545	1	0	1	0	0	1	0	0	1	0	0.5	28	0	28	0	0	28	0	28	0	0	22	0
chr7_13578799	A	G	*	intron_splicing	True	False									strelka_WT_2	99	98	0	1	0	117	112	0	5	0	0.0277778	0	0	0	0	0	0	0	0	0	0	-1	88	87	1	0	0	94	92	1	1	0	97	91
chr7_13582584	T	C	*	intron_splicing	True	False									strelka_WT_1,strelka_WT_2	6	0	6	0	0	13	0	13	0	0	1	0	0	0	0	0	0	0	0	0	0	-1	7	0	0	0	7	10	0	0	0	10	14	0
chr7_13591854	C	T	*	intron_splicing	True	False									strelka_WT_1,strelka_WT_2	45	0	0	0	45	43	0	0	0	43	1	1	0	0	0	1	1	0	0	0	1	1	27	0	27	0	0	25	0	25	0	0	33	0
chr7_13593720	A	T	*	intron_splicing	True	False									strelka_WT_1,strelka_WT_2	64	0	0	0	64	88	0	0	0	88	1	5	0	0	0	5	5	0	0	0	5	1	38	37	0	0	1	36	35	0	0	1	33	33
chr7_13622837	A	C	*	intron_splicing	True	False									strelka_WT_1,strelka_WT_2	55	0	55	0	0	76	0	76	0	0	1	6	0	6	0	0	10	0	10	0	0	1	33	33	0	0	0	41	41	0	0	0	46	46
chr7_13717750	T	G	*	intron_splicing	True	False									strelka_WT_1,strelka_WT_2	40	1	0	39	0	44	5	0	39	0	0.928571	0	0	0	0	0	0	0	0	0	0	-1	37	0	0	0	37	36	0	0	0	36	41	0
chr7_137323991	G	T	*	intron_splicing	True	False									strelka_WT_2	312	1	0	236	75	335	0	0	242	93	0.25966	5	0	0	0	5	4	0	0	0	4	1	195	2	0	190	3	179	1	0	174	4	232	1
chr7_137323993	G	C	*	intron_splicing	True	False									strelka_WT_2	287	16	60	210	1	307	21	71	215	0	0.220539	5	0	5	0	0	4	0	4	0	0	1	182	48	0	134	0	177	40	4	132	1	227	42
chr7_137326153	C	T	*	intron_splicing	True	False									strelka_WT_1	457	1	406	0	50	511	0	421	1	89	0.143595	6	0	0	0	6	15	0	1	0	14	0.952381	440	0	440	0	0	468	3	465	0	0	481	0
chr7_137326276	C	T	*	intron_splicing	True	False									strelka_WT_1	311	0	287	0	24	400	0	356	0	44	0.0956399	11	0	0	0	11	20	0	0	0	20	1	315	0	314	1	0	312	1	311	0	0	328	0
chr7_13735956	G	A	*	intron_splicing	True	False									strelka_WT_1,strelka_WT_2	58	58	0	0	0	66	66	0	0	0	1	0	0	0	0	0	0	0	0	0	0	-1	45	0	0	45	0	43	0	0	43	0	37	0
chr7_137372132	C	G	*	intron_splicing	True	False									strelka_WT_1	514	0	433	81	0	649	0	512	136	1	0.186586	5	0	0	5	0	8	1	0	7	0	0.923077	387	1	386	0	0	381	0	381	0	0	413	0
chr7_137372306	C	T	*	intron_splicing	True	False									strelka_WT_1	313	0	290	0	23	363	1	340	0	22	0.066568	1	0	1	0	0	0	0	0	0	0	0	201	0	200	0	1	195	1	193	1	0	175	0
chr7_137385890	C	T	*	intron_splicing	True	False									strelka_WT_1,strelka_WT_2	242	0	170	0	72	306	0	212	0	94	0.30292	12	0	1	0	11	10	0	0	0	10	0.954545	243	2	241	0	0	232	1	231	0	0	248	1
chr7_13829568	G	A	*	intron_splicing	True	False									strelka_WT_1,strelka_WT_2	35	35	0	0	0	31	31	0	0	0	1	0	0	0	0	0	0	0	0	0	0	-1	36	0	0	36	0	44	0	0	44	0	46	0
chr7_138332351	A	G	*	intron_splicing	True	False									strelka_WT_1	80	69	1	10	0	109	86	0	23	0	0.174603	0	0	0	0	0	0	0	0	0	0	-1	94	94	0	0	0	98	98	0	0	0	80	79
chr7_138704563	C	G	*	intron_splicing	True	False									strelka_WT_1,strelka_WT_2	29	0	13	16	0	34	0	15	19	0	0.555556	1	0	1	0	0	3	0	1	2	0	0.5	16	0	16	0	0	26	0	26	0	0	23	0
chr7_13929055	G	A	*	intron_splicing	True	False									strelka_WT_1,strelka_WT_2	17	17	0	0	0	33	33	0	0	0	1	0	0	0	0	0	1	1	0	0	0	1	27	0	0	27	0	17	0	1	16	0	13	0
chr7_14156135	C	T	*	intron_splicing	True	False									strelka_WT_1,strelka_WT_2	68	0	0	0	68	67	0	0	1	66	0.992593	0	0	0	0	0	0	0	0	0	0	-1	73	0	72	1	0	64	0	64	0	0	75	0
chr7_143849552	C	A	*	intron_splicing	True	False									strelka_WT_2	98	0	98	0	0	107	6	101	0	0	0.0292683	70	1	69	0	0	122	0	121	0	1	0.00520833	82	1	81	0	0	113	0	111	2	0	82	0
chr7_14398957	C	T	*	intron_splicing	True	False									strelka_WT_1,strelka_WT_2	62	0	0	0	62	76	0	0	0	76	1	0	0	0	0	0	0	0	0	0	0	-1	61	0	61	0	0	47	0	47	0	0	44	1
chr7_14434042	A	T	*	intron_splicing	True	False									strelka_WT_1,strelka_WT_2	10	0	0	0	10	22	0	0	0	22	1	0	0	0	0	0	0	0	0	0	0	-1	14	14	0	0	0	10	10	0	0	0	10	10
chr7_146826410	G	C	*	intron_splicing	True	False									strelka_WT_1,strelka_WT_2	60	0	30	30	0	81	0	47	34	0	0.546099	0	0	0	0	0	0	0	0	0	0	-1	82	0	0	82	0	73	0	0	73	0	95	0
chr7_149563421	A	G	*	intron_splicing	True	False									strelka_WT_1,strelka_WT_2	58	0	0	58	0	75	0	0	75	0	1	10	0	0	10	0	27	0	0	27	0	1	50	50	0	0	0	35	35	0	0	0	46	45
chr7_15168160	A	T	*	intron_splicing	True	False									strelka_WT_1,strelka_WT_2	30	11	0	0	19	30	13	0	0	17	0.6	0	0	0	0	0	0	0	0	0	0	-1	29	29	0	0	0	30	30	0	0	0	14	14
chr7_15168180	T	C	*	intron_splicing	True	False									strelka_WT_1,strelka_WT_2	35	0	35	0	0	41	0	41	0	0	1	0	0	0	0	0	0	0	0	0	0	-1	30	0	0	0	30	30	0	0	0	30	28	0
chr7_15174940	A	G	*	intron_splicing	True	False									strelka_WT_2	5	0	0	5	0	5	0	0	5	0	1	0	0	0	0	0	0	0	0	0	0	-1	7	7	0	0	0	4	4	0	0	0	5	5
chr7_15175129	T	C	*	intron_splicing	True	False									strelka_WT_1,strelka_WT_2	60	0	60	0	0	66	0	65	0	1	0.992063	0	0	0	0	0	0	0	0	0	0	-1	14	0	1	0	13	6	0	0	0	6	13	0
chr7_15175499	T	A	*	intron_splicing	True	False									strelka_WT_1	4	4	0	0	0	4	4	0	0	0	1	0	0	0	0	0	0	0	0	0	0	-1	13	0	0	0	13	10	0	0	0	10	3	0
chr7_15175506	C	T	*	intron_splicing	True	False									strelka_WT_1	4	0	0	0	4	5	0	0	0	5	1	0	0	0	0	0	0	0	0	0	0	-1	13	0	13	0	0	6	0	6	0	0	3	0
chr7_15177913	A	G	*	intron_splicing	True	False									strelka_WT_1,strelka_WT_2	107	0	0	107	0	131	4	0	127	0	0.983193	0	0	0	0	0	0	0	0	0	0	-1	73	68	5	0	0	74	68	6	0	0	71	68
chr7_15188487	C	T	*	intron_splicing	True	False									strelka_WT_1,strelka_WT_2	104	0	0	0	104	167	0	1	1	165	0.99262	0	0	0	0	0	0	0	0	0	0	-1	210	0	209	0	1	187	0	186	0	1	175	1
chr7_15194421	G	A	*	intron_splicing	True	False									strelka_WT_1,strelka_WT_2	26	26	0	0	0	41	41	0	0	0	1	0	0	0	0	0	0	0	0	0	0	-1	17	0	0	17	0	22	0	0	22	0	38	0
chr7_15201991	A	G	*	intron_splicing	True	False									strelka_WT_1,strelka_WT_2	27	0	0	27	0	16	0	0	16	0	1	0	0	0	0	0	0	0	0	0	0	-1	35	35	0	0	0	22	22	0	0	0	40	40
chr7_15219698	A	G	*	intron_splicing	True	False									strelka_WT_1,strelka_WT_2	197	0	0	197	0	255	0	0	255	0	1	0	0	0	0	0	0	0	0	0	0	-1	217	217	0	0	0	170	170	0	0	0	225	225
chr7_15220283	G	T	*	intron_splicing	True	False									strelka_WT_1,strelka_WT_2	12	0	0	2	10	27	0	0	5	22	0.820513	0	0	0	0	0	0	0	0	0	0	-1	12	0	0	12	0	18	0	0	18	0	16	0
chr7_15249168	G	A	*	intron_splicing	True	False									strelka_WT_1,strelka_WT_2	25	25	0	0	0	24	24	0	0	0	1	0	0	0	0	0	0	0	0	0	0	-1	34	0	0	34	0	24	0	0	24	0	25	0
chr7_15249266	T	C	*	intron_splicing	True	False									strelka_WT_1,strelka_WT_2	96	0	96	0	0	73	0	73	0	0	1	0	0	0	0	0	0	0	0	0	0	-1	115	1	0	0	114	103	0	0	0	103	107	0
chr7_15250252	C	A	*	intron_splicing	True	False									strelka_WT_1	9	9	0	0	0	7	7	0	0	0	1	0	0	0	0	0	0	0	0	0	0	-1	8	0	8	0	0	8	0	8	0	0	2	0
chr7_15279765	A	G	*	intron_splicing	True	False									strelka_WT_1,strelka_WT_2	399	0	0	399	0	407	1	0	405	1	0.997519	0	0	0	0	0	0	0	0	0	0	-1	195	194	1	0	0	168	168	0	0	0	188	186
chr7_15279956	G	T	*	intron_splicing	True	False									strelka_WT_1,strelka_WT_2	722	0	0	448	274	872	0	0	531	341	0.385822	0	0	0	0	0	0	0	0	0	0	-1	426	0	0	426	0	421	0	0	421	0	431	0
chr7_15280201	A	C	*	intron_splicing	True	False									strelka_WT_1,strelka_WT_2	42	36	6	0	0	36	27	9	0	0	0.192308	0	0	0	0	0	0	0	0	0	0	-1	30	30	0	0	0	25	25	0	0	0	26	26
chr7_15280202	A	C	*	intron_splicing	True	False									strelka_WT_1,strelka_WT_2	42	18	24	0	0	34	16	18	0	0	0.552632	0	0	0	0	0	0	0	0	0	0	-1	30	30	0	0	0	25	25	0	0	0	24	24
chr7_15280392	C	T	*	intron_splicing	True	False									strelka_WT_1,strelka_WT_2	164	0	80	0	84	163	0	84	0	79	0.498471	0	0	0	0	0	0	0	0	0	0	-1	61	0	61	0	0	45	0	45	0	0	39	0
chr7_15280420	G	A	*	intron_splicing	True	False									strelka_WT_1,strelka_WT_2	216	216	0	0	0	230	230	0	0	0	1	0	0	0	0	0	0	0	0	0	0	-1	109	0	0	109	0	79	0	0	79	0	75	0
chr7_15280469	T	G	*	intron_splicing	True	False									strelka_WT_1,strelka_WT_2	369	0	0	369	0	418	0	0	418	0	1	0	0	0	0	0	0	0	0	0	0	-1	230	0	0	0	230	180	1	0	0	179	212	0
chr7_15280492	A	C	*	intron_splicing	True	False									strelka_WT_1,strelka_WT_2	320	0	320	0	0	370	0	370	0	0	1	0	0	0	0	0	0	0	0	0	0	-1	285	285	0	0	0	226	226	0	0	0	288	288
chr7_15280602	C	A	*	intron_splicing	True	False									strelka_WT_1,strelka_WT_2	574	281	293	0	0	716	345	371	0	0	0.485271	0	0	0	0	0	0	0	0	0	0	-1	305	0	305	0	0	296	0	296	0	0	296	0
chr7_15280847	G	A	*	intron_splicing	True	False									strelka_WT_1,strelka_WT_2	1014	375	1	638	0	1270	527	0	743	0	0.394921	0	0	0	0	0	0	0	0	0	0	-1	123	0	0	123	0	128	0	0	128	0	91	0
chr7_15280888	C	T	*	intron_splicing	True	False									strelka_WT_1,strelka_WT_2	1024	1	612	0	411	1274	0	735	0	539	0.413403	0	0	0	0	0	0	0	0	0	0	-1	122	0	121	0	1	127	0	127	0	0	90	0
chr7_15353092	C	T	*	intron_splicing	True	False									strelka_WT_1	360	0	264	1	95	385	0	285	0	100	0.261745	0	0	0	0	0	0	0	0	0	0	-1	264	0	264	0	0	202	0	202	0	0	215	0
chr7_15363183	T	C	*	intron_splicing	True	False									strelka_WT_1	110	0	48	0	62	109	0	49	0	60	0.442922	0	0	0	0	0	0	0	0	0	0	-1	57	0	0	0	57	59	0	1	2	56	49	0
chr7_15363236	A	T	*	intron_splicing	True	False									strelka_WT_1,strelka_WT_2	186	94	0	0	92	206	97	0	0	109	0.512755	0	0	0	0	0	0	0	0	0	0	-1	105	105	0	0	0	99	99	0	0	0	126	126
chr7_15363259	G	T	*	intron_splicing	True	False									strelka_WT_1,strelka_WT_2	254	1	0	119	134	292	0	0	154	138	0.498168	0	0	0	0	0	0	0	0	0	0	-1	121	0	0	121	0	98	0	0	98	0	124	0
chr7_15363473	G	A	*	intron_splicing	True	False									strelka_WT_1,strelka_WT_2	528	238	0	290	0	614	275	1	338	0	0.449212	0	0	0	0	0	0	0	0	0	0	-1	489	0	3	485	1	453	0	0	453	0	461	0
chr7_15363488	A	T	*	intron_splicing	True	False									strelka_WT_1,strelka_WT_2	419	0	0	0	419	447	0	1	0	446	0.998845	0	0	0	0	0	0	0	0	0	0	-1	495	495	0	0	0	464	464	0	0	0	459	457
chr7_15363489	A	G	*	intron_splicing	True	False									strelka_WT_1,strelka_WT_2	427	0	1	425	1	451	0	1	450	0	0.996583	0	0	0	0	0	0	0	0	0	0	-1	488	487	1	0	0	457	456	0	1	0	456	456
chr7_15363584	G	A	*	intron_splicing	True	False									strelka_WT_1,strelka_WT_2	360	163	0	197	0	445	223	0	222	0	0.479503	0	0	0	0	0	0	0	0	0	0	-1	129	0	0	129	0	123	1	0	122	0	119	0
chr7_15363585	A	C	*	intron_splicing	True	False									strelka_WT_1,strelka_WT_2	362	195	167	0	0	431	211	219	1	0	0.486759	0	0	0	0	0	0	0	0	0	0	-1	127	127	0	0	0	121	121	0	0	0	120	120
chr7_15387036	C	T	*	intron_splicing	True	False									strelka_WT_1,strelka_WT_2	1115	0	712	0	403	1391	0	909	1	481	0.352753	0	0	0	0	0	0	0	0	0	0	-1	232	0	232	0	0	224	1	223	0	0	265	0
chr7_15387131	C	T	*	intron_splicing	True	False									strelka_WT_1,strelka_WT_2	951	2	528	0	421	1162	2	656	0	504	0.437766	0	0	0	0	0	0	0	0	0	0	-1	105	0	105	0	0	128	1	124	3	0	139	0
chr7_15423075	A	T	*	intron_splicing	True	False									strelka_WT_2	46	32	0	1	13	49	25	0	0	24	0.389474	0	0	0	0	0	0	0	0	0	0	-1	14	14	0	0	0	15	15	0	0	0	21	21
chr7_15423118	T	C	*	intron_splicing	True	False									strelka_WT_2	93	0	35	0	58	98	0	49	0	49	0.439791	0	0	0	0	0	0	0	0	0	0	-1	34	0	0	0	34	33	0	0	0	33	38	0
chr7_15442410	G	A	*	intron_splicing	True	False									strelka_WT_1	67	20	0	47	0	77	31	0	46	0	0.354167	0	0	0	0	0	0	0	0	0	0	-1	48	0	0	48	0	34	0	0	34	0	35	0
chr7_15442555	A	C	*	intron_splicing	True	False									strelka_WT_1,strelka_WT_2	56	0	56	0	0	85	0	85	0	0	1	0	0	0	0	0	0	0	0	0	0	-1	22	22	0	0	0	17	17	0	0	0	30	30
chr7_15442594	A	G	*	intron_splicing	True	False									strelka_WT_1,strelka_WT_2	60	0	0	60	0	93	0	0	93	0	1	0	0	0	0	0	0	0	0	0	0	-1	25	25	0	0	0	18	18	0	0	0	39	38
chr7_15452826	T	G	*	intron_splicing	True	False									strelka_WT_1,strelka_WT_2	161	0	0	78	83	177	0	0	75	102	0.452663	0	0	0	0	0	0	0	0	0	0	-1	76	0	0	0	76	67	0	0	0	67	78	0
chr7_15452992	C	T	*	intron_splicing	True	False									strelka_WT_1,strelka_WT_2	626	0	439	0	187	629	0	472	1	156	0.273307	0	0	0	0	0	0	0	0	0	0	-1	201	0	201	0	0	172	0	172	0	0	161	0
chr7_15453216	T	C	*	intron_splicing	True	False									strelka_WT_1,strelka_WT_2	463	2	461	0	0	491	0	491	0	0	0.997904	0	0	0	0	0	0	0	0	0	0	-1	247	0	0	0	247	262	0	1	0	261	316	0
chr7_15453236	A	T	*	intron_splicing	True	False									strelka_WT_1,strelka_WT_2	469	0	0	0	469	536	0	1	1	534	0.99801	0	0	0	0	0	0	0	0	0	0	-1	240	239	0	1	0	258	257	1	0	0	303	303
chr7_15453265	C	A	*	intron_splicing	True	False									strelka_WT_1,strelka_WT_2	488	228	259	1	0	572	268	304	0	0	0.467925	0	0	0	0	0	0	0	0	0	0	-1	259	0	255	0	4	293	0	293	0	0	327	1
chr7_15453279	G	T	*	intron_splicing	True	False									strelka_WT_1,strelka_WT_2	486	0	0	277	209	545	0	1	287	257	0.451988	0	0	0	0	0	0	0	0	0	0	-1	269	0	0	265	4	309	0	0	305	4	331	0
chr7_15453707	C	G	*	intron_splicing	True	False									strelka_WT_1,strelka_WT_2	96	0	45	51	0	135	0	80	55	0	0.458874	0	0	0	0	0	0	0	0	0	0	-1	35	0	35	0	0	35	0	35	0	0	45	0
chr7_15479270	C	T	*	intron_splicing	True	False									strelka_WT_1	27	0	10	0	17	32	0	18	0	14	0.525424	0	0	0	0	0	0	0	0	0	0	-1	15	0	15	0	0	11	0	11	0	0	16	0
chr7_15490756	G	T	*	intron_splicing	True	False									strelka_WT_1,strelka_WT_2	461	0	0	374	87	565	0	0	477	88	0.170565	0	0	0	0	0	0	0	0	0	0	-1	126	0	0	126	0	100	0	0	100	0	123	0
chr7_15490886	A	C	*	intron_splicing	True	False									strelka_WT_1,strelka_WT_2	578	438	139	0	1	642	493	149	0	0	0.236066	0	0	0	0	0	0	0	0	0	0	-1	140	140	0	0	0	121	121	0	0	0	163	163
chr7_15517775	A	G	*	intron_splicing	True	False									strelka_WT_1,strelka_WT_2	60	25	0	35	0	72	39	0	33	0	0.515152	0	0	0	0	0	0	0	0	0	0	-1	0	0	0	0	0	1	1	0	0	0	2	2
chr7_15518097	A	T	*	intron_splicing	True	False									strelka_WT_1,strelka_WT_2	273	0	0	0	273	369	0	0	1	368	0.998442	0	0	0	0	0	0	0	0	0	0	-1	264	261	1	1	1	218	216	1	0	1	251	248
chr7_15518279	C	T	*	intron_splicing	True	False									strelka_WT_1,strelka_WT_2	559	0	332	0	227	725	0	376	0	349	0.448598	0	0	0	0	0	0	0	0	0	0	-1	318	0	318	0	0	305	0	305	0	0	275	0
chr7_15518306	G	C	*	intron_splicing	True	False									strelka_WT_1,strelka_WT_2	263	0	262	1	0	340	0	340	0	0	0.998342	0	0	0	0	0	0	0	0	0	0	-1	226	0	0	226	0	208	0	0	208	0	193	0
chr7_15518849	A	G	*	intron_splicing	True	False									strelka_WT_1,strelka_WT_2	25	0	0	25	0	28	0	0	28	0	1	0	0	0	0	0	0	0	0	0	0	-1	11	11	0	0	0	12	12	0	0	0	8	8
chr7_15532998	C	G	*	intron_splicing	True	False									strelka_WT_1	15	0	0	15	0	6	0	0	5	1	0.952381	0	0	0	0	0	0	0	0	0	0	-1	9	0	9	0	0	6	0	6	0	0	14	0
chr7_15592141	G	T	*	intron_splicing	True	False									strelka_WT_1,strelka_WT_2	20	0	0	0	20	37	0	0	0	37	1	0	0	0	0	0	0	0	0	0	0	-1	11	0	0	11	0	13	0	0	13	0	6	0
chr7_15592679	C	T	*	intron_splicing	True	False									strelka_WT_1	364	0	239	0	125	498	0	325	0	173	0.345708	0	0	0	0	0	0	0	0	0	0	-1	288	1	286	1	0	251	0	250	1	0	248	0
chr7_15609047	G	C	*	intron_splicing	True	False									strelka_WT_1	39	0	24	15	0	31	0	15	16	0	0.557143	0	0	0	0	0	0	0	0	0	0	-1	15	0	0	15	0	7	0	0	7	0	7	0
chr7_15609179	C	T	*	intron_splicing	True	False									strelka_WT_1	92	0	66	0	26	81	0	54	0	27	0.306358	0	0	0	0	0	0	0	0	0	0	-1	44	0	44	0	0	17	1	16	0	0	36	0
chr7_15609306	G	A	*	intron_splicing	True	False									strelka_WT_1,strelka_WT_2	346	93	0	253	0	396	115	1	280	0	0.280323	0	0	0	0	0	0	0	0	0	0	-1	331	0	0	330	1	289	0	0	289	0	320	0
chr7_15609404	C	T	*	intron_splicing	True	False									strelka_WT_1	496	0	452	0	44	595	0	530	0	65	0.0999083	0	0	0	0	0	0	0	0	0	0	-1	600	2	598	0	0	472	1	469	1	1	557	1
chr7_15609418	T	G	*	intron_splicing	True	False									strelka_WT_1	489	0	0	43	446	571	0	0	59	512	0.0962264	0	0	0	0	0	0	0	0	0	0	-1	508	1	0	1	506	396	1	0	0	395	455	1
chr7_15609430	A	T	*	intron_splicing	True	False									strelka_WT_1	416	376	0	0	40	467	417	1	0	49	0.100793	0	0	0	0	0	0	0	0	0	0	-1	427	424	2	0	1	343	342	1	0	0	404	404
chr7_15609463	C	G	*	intron_splicing	True	False									strelka_WT_1,strelka_WT_2	131	0	2	129	0	138	0	1	137	0	0.988848	0	0	0	0	0	0	0	0	0	0	-1	301	0	301	0	0	261	0	261	0	0	281	1
chr7_15609991	G	T	*	intron_splicing	True	False									strelka_WT_1,strelka_WT_2	25	0	0	0	25	24	0	0	0	24	1	0	0	0	0	0	0	0	0	0	0	-1	9	0	0	9	0	9	0	0	9	0	15	0
chr7_15642069	C	A	*	intron_splicing	True	False									strelka_WT_1	1130	207	921	1	1	1315	245	1069	0	1	0.184867	0	0	0	0	0	0	0	0	0	0	-1	252	0	252	0	0	206	0	202	1	3	249	0
chr7_15642115	C	A	*	intron_splicing	True	False									strelka_WT_1,strelka_WT_2	777	320	456	0	1	828	332	494	0	2	0.406231	0	0	0	0	0	0	0	0	0	0	-1	281	0	281	0	0	273	0	273	0	0	286	0
chr7_15642734	T	C	*	intron_splicing	True	False									strelka_WT_1,strelka_WT_2	449	0	205	0	244	602	0	295	1	306	0.475737	0	0	0	0	0	0	0	0	0	0	-1	302	0	1	0	301	259	0	1	0	258	270	0
chr7_15643224	A	T	*	intron_splicing	True	False									strelka_WT_1	385	231	0	0	154	415	251	0	1	163	0.39625	0	0	0	0	0	0	0	0	0	0	-1	126	126	0	0	0	102	102	0	0	0	123	123
chr7_15703384	G	A	*	intron_splicing	True	False									strelka_WT_1,strelka_WT_2	114	24	0	90	0	128	15	0	111	2	0.161157	0	0	0	0	0	0	0	0	0	0	-1	65	0	0	65	0	62	0	0	62	0	52	0
chr7_15929490	G	A	*	intron_splicing	True	False									strelka_WT_1,strelka_WT_2	189	36	0	153	0	249	53	0	196	0	0.203196	0	0	0	0	0	0	0	0	0	0	-1	171	0	0	171	0	178	0	1	177	0	197	0
chr7_16066279	A	C	*	intron_splicing	True	False									strelka_WT_1,strelka_WT_2	150	95	55	0	0	150	94	55	0	1	0.366667	0	0	0	0	0	0	0	0	0	0	-1	40	40	0	0	0	29	29	0	0	0	33	33
chr7_16066447	C	A	*	intron_splicing	True	False									strelka_WT_1	259	59	200	0	0	338	81	257	0	0	0.234506	0	0	0	0	0	0	0	0	0	0	-1	26	0	26	0	0	12	0	12	0	0	27	0
chr7_16174785	C	G	*	intron_splicing	True	False									strelka_WT_1	41	0	0	41	0	37	0	0	37	0	1	0	0	0	0	0	0	0	0	0	0	-1	47	0	46	1	0	21	0	21	0	0	22	0
chr7_16211856	A	C	*	intron_splicing	True	False									strelka_WT_1	43	19	24	0	0	35	19	16	0	0	0.512821	0	0	0	0	0	0	0	0	0	0	-1	25	25	0	0	0	22	22	0	0	0	22	22
chr7_16485858	G	A	*	intron_splicing	True	False									strelka_WT_1	7	7	0	0	0	5	5	0	0	0	1	0	0	0	0	0	0	0	0	0	0	-1	12	0	0	12	0	6	0	0	6	0	17	0
chr7_16488106	A	C	*	intron_splicing	True	False									strelka_WT_1,strelka_WT_2	53	0	53	0	0	77	0	76	0	1	0.992308	0	0	0	0	0	0	0	0	0	0	-1	94	94	0	0	0	102	102	0	0	0	130	130
chr7_16489480	C	G	*	intron_splicing	True	False									strelka_WT_1,strelka_WT_2	16	0	0	16	0	31	0	0	31	0	1	0	0	0	0	0	0	0	0	0	0	-1	29	0	29	0	0	33	0	33	0	0	29	0
chr7_18267458	G	C	*	intron_splicing	True	False									strelka_WT_2	55	0	25	30	0	53	0	27	25	1	0.481481	0	0	0	0	0	0	0	0	0	0	-1	76	0	0	76	0	78	0	0	78	0	85	0
chr7_18343470	A	C	*	intron_splicing	True	False									strelka_WT_1,strelka_WT_2	18	6	12	0	0	22	8	14	0	0	0.65	0	0	0	0	0	0	0	0	0	0	-1	29	29	0	0	0	29	29	0	0	0	43	43
chr7_20000667	C	T	*	intron_splicing	True	False									strelka_WT_1	87	0	80	0	7	85	0	80	0	5	0.0697674	0	0	0	0	0	0	0	0	0	0	-1	53	0	53	0	0	86	0	86	0	0	67	0
chr7_24121026	A	G	*	intron_splicing	True	False									strelka_WT_2	87	53	0	34	0	87	48	0	39	0	0.41954	0	0	0	0	0	0	0	0	0	0	-1	42	42	0	0	0	40	39	0	1	0	52	51
chr7_24121189	C	G	*	intron_splicing	True	False									strelka_WT_1,strelka_WT_2	590	0	400	190	0	788	0	572	216	0	0.29463	0	0	0	0	0	0	0	0	0	0	-1	20	0	20	0	0	26	0	26	0	0	25	0
chr7_24121650	G	T	*	intron_splicing	True	False									strelka_WT_1,strelka_WT_2	191	0	0	165	26	260	0	0	223	37	0.13969	0	0	0	0	0	0	0	0	0	0	-1	74	0	0	74	0	65	0	0	65	0	72	0
chr7_24121656	C	T	*	intron_splicing	True	False									strelka_WT_1,strelka_WT_2	209	1	193	0	15	286	0	253	0	33	0.0969697	0	0	0	0	0	0	0	0	0	0	-1	70	0	70	0	0	63	0	63	0	0	65	0
chr7_24121711	G	A	*	intron_splicing	True	False									strelka_WT_1,strelka_WT_2	559	171	0	388	0	696	244	0	452	0	0.330677	0	0	0	0	0	0	0	0	0	0	-1	257	0	0	256	1	226	0	0	226	0	251	0
chr7_24121730	A	C	*	intron_splicing	True	False									strelka_WT_1,strelka_WT_2	562	350	212	0	0	686	406	279	1	0	0.393429	0	0	0	0	0	0	0	0	0	0	-1	388	388	0	0	0	357	355	2	0	0	361	360
chr7_24121984	C	T	*	intron_splicing	True	False									strelka_WT_1,strelka_WT_2	470	0	254	0	216	575	0	342	0	233	0.429665	0	0	0	0	0	0	0	0	0	0	-1	289	2	286	1	0	262	0	261	1	0	332	0
chr7_24122091	A	C	*	intron_splicing	True	False									strelka_WT_2	124	59	65	0	0	134	73	61	0	0	0.488372	0	0	0	0	0	0	0	0	0	0	-1	71	71	0	0	0	66	66	0	0	0	60	60
chr7_24122174	A	C	*	intron_splicing	True	False									strelka_WT_1	35	24	11	0	0	34	10	24	0	0	0.507246	0	0	0	0	0	0	0	0	0	0	-1	17	17	0	0	0	9	9	0	0	0	18	18
chr7_24125346	G	T	*	intron_splicing	True	False									strelka_WT_1,strelka_WT_2	144	2	0	65	77	182	0	1	96	85	0.496933	0	0	0	0	0	0	0	0	0	0	-1	47	0	0	47	0	75	0	0	75	0	56	0
chr7_24125348	C	G	*	intron_splicing	True	False									strelka_WT_1,strelka_WT_2	154	1	69	84	0	197	0	100	97	0	0.51567	0	0	0	0	0	0	0	0	0	0	-1	53	0	53	0	0	76	0	76	0	0	56	0
chr7_24125438	G	T	*	intron_splicing	True	False									strelka_WT_1,strelka_WT_2	278	0	0	129	149	357	0	0	193	164	0.492913	0	0	0	0	0	0	0	0	0	0	-1	202	0	0	202	0	208	1	0	207	0	185	0
chr7_24125726	C	T	*	intron_splicing	True	False									strelka_WT_2	77	0	45	0	32	82	0	39	0	43	0.471698	0	0	0	0	0	0	0	0	0	0	-1	25	0	25	0	0	27	0	27	0	0	26	0
chr7_24125737	C	T	*	intron_splicing	True	False									strelka_WT_2	70	0	40	0	30	59	0	28	0	31	0.472868	0	0	0	0	0	0	0	0	0	0	-1	24	0	24	0	0	28	0	26	2	0	25	0
chr7_24128007	C	A	*	intron_splicing	True	False									strelka_WT_2	252	110	142	0	0	295	148	147	0	0	0.471664	0	0	0	0	0	0	0	0	0	0	-1	169	0	169	0	0	114	0	114	0	0	158	0
chr7_24128022	T	C	*	intron_splicing	True	False									strelka_WT_1,strelka_WT_2	298	1	134	0	163	346	1	172	0	173	0.475155	0	0	0	0	0	0	0	0	0	0	-1	194	0	1	0	193	147	0	0	0	147	212	0
chr7_24128040	C	G	*	intron_splicing	True	False									strelka_WT_1,strelka_WT_2	331	0	188	143	0	405	0	225	180	0	0.438859	0	0	0	0	0	0	0	0	0	0	-1	233	0	232	0	1	178	0	178	0	0	246	0
chr7_24128265	C	A	*	intron_splicing	True	False									strelka_WT_1,strelka_WT_2	286	127	159	0	0	329	167	162	0	0	0.478049	0	0	0	0	0	0	0	0	0	0	-1	172	0	172	0	0	146	0	146	0	0	173	0
chr7_24128309	C	T	*	intron_splicing	True	False									strelka_WT_2	156	0	83	0	73	159	1	79	0	79	0.48254	0	0	0	0	0	0	0	0	0	0	-1	75	1	73	0	1	71	0	71	0	0	86	0
chr7_27734715	G	A	*	intron_splicing	True	False									strelka_WT_1,strelka_WT_2	83	35	0	48	0	106	58	0	48	0	0.492063	0	0	0	0	0	0	0	0	0	0	-1	60	0	0	60	0	67	0	0	67	0	50	0
chr7_28151328	A	C	*	intron_splicing	True	False									strelka_WT_1,strelka_WT_2	727	327	400	0	0	669	349	320	0	0	0.515759	0	0	0	0	0	0	0	0	0	0	-1	354	354	0	0	0	400	396	1	3	0	397	393
chr7_30800304	A	G	*	intron_splicing	True	False									strelka_WT_1	18	6	0	12	0	27	9	0	18	0	0.666667	0	0	0	0	0	0	0	0	0	0	-1	10	10	0	0	0	21	20	0	1	0	16	14
chr7_3122507	T	G	*	intron_splicing	True	False									strelka_WT_1,strelka_WT_2	21	0	0	21	0	14	0	0	14	0	1	0	0	0	0	0	0	0	0	0	0	-1	13	0	0	0	13	13	0	0	0	13	9	0
chr7_3128357	G	T	*	intron_splicing	True	False									strelka_WT_1,strelka_WT_2	544	0	0	16	528	618	0	0	15	603	0.973322	0	0	0	0	0	0	0	0	0	0	-1	903	0	0	903	0	840	0	0	839	1	919	1
chr7_3156385	G	A	*	intron_splicing	True	False									strelka_WT_1,strelka_WT_2	259	259	0	0	0	338	338	0	0	0	1	1	1	0	0	0	0	0	0	0	0	1	244	1	6	237	0	240	0	3	236	1	217	0
chr7_3157787	T	C	*	intron_splicing	True	False									strelka_WT_1,strelka_WT_2	33	0	33	0	0	33	0	33	0	0	1	0	0	0	0	0	0	0	0	0	0	-1	15	0	0	0	15	15	0	0	0	15	19	0
chr7_3157837	G	A	*	intron_splicing	True	False									strelka_WT_1,strelka_WT_2	43	43	0	0	0	48	48	0	0	0	1	0	0	0	0	0	1	1	0	0	0	1	36	0	0	36	0	43	0	0	43	0	41	0
chr7_3157885	A	C	*	intron_splicing	True	False									strelka_WT_1,strelka_WT_2	66	0	66	0	0	72	1	71	0	0	0.992754	0	0	0	0	0	0	0	0	0	0	-1	61	61	0	0	0	72	72	0	0	0	60	60
chr7_3158111	G	A	*	intron_splicing	True	False									strelka_WT_1,strelka_WT_2	96	96	0	0	0	122	122	0	0	0	1	0	0	0	0	0	0	0	0	0	0	-1	59	2	3	51	3	68	0	7	60	1	79	0
chr7_3233271	G	C	*	intron_splicing	True	False									strelka_WT_1,strelka_WT_2	269	0	268	1	0	291	1	290	0	0	0.996429	0	0	0	0	0	0	0	0	0	0	-1	208	2	0	206	0	256	0	1	255	0	231	0
chr7_3435263	T	C	*	intron_splicing	True	False									strelka_WT_1,strelka_WT_2	48	0	48	0	0	64	0	64	0	0	1	0	0	0	0	0	0	0	0	0	0	-1	21	0	0	0	21	31	0	0	0	31	29	0
chr7_3498677	G	C	*	intron_splicing	True	False									strelka_WT_1	11	0	11	0	0	18	0	18	0	0	1	0	0	0	0	0	0	0	0	0	0	-1	7	0	0	7	0	6	0	0	6	0	13	0
chr7_3670547	G	T	*	intron_splicing	True	False									strelka_WT_1	32	0	0	0	32	27	0	0	1	26	0.983051	0	0	0	0	0	0	0	0	0	0	-1	12	0	0	12	0	5	0	0	5	0	8	0
chr7_3671132	A	G	*	intron_splicing	True	False									strelka_WT_1,strelka_WT_2	302	14	0	288	0	342	20	0	322	0	0.947205	0	0	0	0	0	0	0	0	0	0	-1	31	31	0	0	0	37	37	0	0	0	47	47
chr7_3687268	C	T	*	intron_splicing	True	False									strelka_WT_1,strelka_WT_2	804	0	287	0	517	937	1	342	0	594	0.638139	0	0	0	0	0	0	0	0	0	0	-1	246	0	246	0	0	195	0	195	0	0	239	0
chr7_3691106	C	A	*	intron_splicing	True	False									strelka_WT_1,strelka_WT_2	578	195	382	0	1	665	223	442	0	0	0.336283	0	0	0	0	0	0	0	0	0	0	-1	30	0	30	0	0	15	0	15	0	0	12	0
chr7_3773088	A	C	*	intron_splicing	True	False									strelka_WT_1,strelka_WT_2	254	92	162	0	0	275	118	157	0	0	0.603025	0	0	0	0	0	0	0	0	0	0	-1	0	0	0	0	0	1	1	0	0	0	0	0
chr7_3773094	A	G	*	intron_splicing	True	False									strelka_WT_1,strelka_WT_2	245	83	0	162	0	261	107	1	153	0	0.62253	0	0	0	0	0	0	0	0	0	0	-1	0	0	0	0	0	1	1	0	0	0	0	0
chr7_3776886	C	A	*	intron_splicing	True	False									strelka_WT_1,strelka_WT_2	477	423	54	0	0	524	479	45	0	0	0.901099	0	0	0	0	0	0	0	0	0	0	-1	256	1	255	0	0	266	0	266	0	0	271	0
chr7_3792978	G	T	*	intron_splicing	True	False									strelka_WT_1,strelka_WT_2	121	0	0	46	75	109	0	1	49	59	0.582609	0	0	0	0	0	0	0	0	0	0	-1	18	0	0	18	0	13	0	0	13	0	16	0
chr7_3819973	A	G	*	intron_splicing	True	False									strelka_WT_1,strelka_WT_2	220	10	0	210	0	179	13	0	166	0	0.942356	0	0	0	0	0	0	0	0	0	0	-1	135	135	0	0	0	122	122	0	0	0	137	137
chr7_3845545	A	C	*	intron_splicing	True	False									strelka_WT_2	15	2	13	0	0	26	6	20	0	0	0.804878	0	0	0	0	0	0	0	0	0	0	-1	3	3	0	0	0	5	4	1	0	0	5	5
chr7_3845551	A	G	*	intron_splicing	True	False									strelka_WT_1,strelka_WT_2	102	36	0	66	0	96	35	0	61	0	0.641414	0	0	0	0	0	0	0	0	0	0	-1	26	26	0	0	0	32	32	0	0	0	22	22
chr7_3845579	C	T	*	intron_splicing	True	False									strelka_WT_1,strelka_WT_2	288	0	48	0	240	313	0	57	0	256	0.825291	0	0	0	0	0	0	0	0	0	0	-1	62	0	62	0	0	66	0	66	0	0	42	0
chr7_3848970	T	G	*	intron_splicing	True	False									strelka_WT_1,strelka_WT_2	1002	0	1	452	549	1246	2	1	586	657	0.461744	0	0	0	0	0	0	0	0	0	0	-1	561	0	1	0	560	513	0	3	4	506	491	0
chr7_3860626	A	T	*	intron_splicing	True	False									strelka_WT_1,strelka_WT_2	31	1	0	0	30	31	2	0	0	29	0.951613	0	0	0	0	0	0	0	0	0	0	-1	21	21	0	0	0	15	15	0	0	0	14	14
chr7_39049503	C	G	*	intron_splicing	True	False									strelka_WT_2	106	0	59	47	0	124	0	71	53	0	0.434783	1	0	1	0	0	11	0	7	4	0	0.333333	81	0	81	0	0	64	0	64	0	0	71	0
chr7_4233823	A	G	*	intron_splicing	True	False									strelka_WT_1	134	118	0	16	0	166	145	0	21	0	0.123333	0	0	0	0	0	0	0	0	0	0	-1	100	100	0	0	0	82	82	0	0	0	106	106
chr7_4233895	G	T	*	intron_splicing	True	False									strelka_WT_1,strelka_WT_2	169	0	0	117	52	216	0	0	156	60	0.290909	0	0	0	0	0	0	0	0	0	0	-1	75	0	0	75	0	72	0	0	72	0	97	0
chr7_4465347	T	A	*	intron_splicing	True	False									strelka_WT_1,strelka_WT_2	196	196	0	0	0	173	172	1	0	0	0.99729	0	0	0	0	0	0	0	0	0	0	-1	140	0	1	1	138	112	0	0	2	110	140	0
chr7_4472308	C	T	*	intron_splicing	True	False									strelka_WT_1,strelka_WT_2	48	0	0	0	48	52	0	0	0	52	1	0	0	0	0	0	0	0	0	0	0	-1	39	0	39	0	0	31	0	31	0	0	39	0
chr7_4472517	C	T	*	intron_splicing	True	False									strelka_WT_1,strelka_WT_2	34	0	0	0	34	29	0	0	0	29	1	0	0	0	0	0	0	0	0	0	0	-1	25	0	25	0	0	26	0	26	0	0	25	0
chr7_4472916	C	A	*	intron_splicing	True	False									strelka_WT_1,strelka_WT_2	87	86	1	0	0	78	77	1	0	0	0.987879	0	0	0	0	0	0	0	0	0	0	-1	78	0	78	0	0	67	0	67	0	0	70	0
chr7_4473214	C	G	*	intron_splicing	True	False									strelka_WT_1,strelka_WT_2	17	0	0	17	0	17	0	0	17	0	1	0	0	0	0	0	0	0	0	0	0	-1	8	0	8	0	0	13	0	13	0	0	15	0
chr7_4482526	C	T	*	intron_splicing	True	False									strelka_WT_1,strelka_WT_2	155	0	0	0	155	178	0	0	0	178	1	0	0	0	0	0	0	0	0	0	0	-1	134	0	134	0	0	124	0	124	0	0	104	0
chr7_4482696	T	C	*	intron_splicing	True	False									strelka_WT_1,strelka_WT_2	13	0	13	0	0	14	0	14	0	0	1	0	0	0	0	0	0	0	0	0	0	-1	8	0	0	0	8	7	0	0	0	7	7	0
chr7_4483055	C	T	*	intron_splicing	True	False									strelka_WT_1	12	0	0	0	12	6	0	0	0	6	1	0	0	0	0	0	0	0	0	0	0	-1	5	0	5	0	0	10	0	10	0	0	1	0
chr7_4483504	A	G	*	intron_splicing	True	False									strelka_WT_1,strelka_WT_2	148	0	0	148	0	120	0	0	120	0	1	0	0	0	0	0	0	0	0	0	0	-1	75	75	0	0	0	72	72	0	0	0	88	87
chr7_4483625	A	T	*	intron_splicing	True	False									strelka_WT_2	26	26	0	0	0	30	26	0	0	4	0.0714286	0	0	0	0	0	0	0	0	0	0	-1	30	30	0	0	0	14	14	0	0	0	26	26
chr7_4497378	A	T	*	intron_splicing	True	False									strelka_WT_1,strelka_WT_2	78	0	0	0	78	89	0	0	0	89	1	0	0	0	0	0	0	0	0	0	0	-1	68	68	0	0	0	79	78	1	0	0	65	65
chr7_4497379	T	A	*	intron_splicing	True	False									strelka_WT_1,strelka_WT_2	76	76	0	0	0	87	87	0	0	0	1	0	0	0	0	0	0	0	0	0	0	-1	69	1	0	0	68	78	0	1	0	77	64	0
chr7_4502331	C	A	*	intron_splicing	True	False									strelka_WT_1,strelka_WT_2	152	152	0	0	0	180	180	0	0	0	1	0	0	0	0	0	0	0	0	0	0	-1	121	0	121	0	0	117	0	117	0	0	146	0
chr7_4526958	C	T	*	intron_splicing	True	False									strelka_WT_1,strelka_WT_2	160	1	16	0	143	170	0	8	2	160	0.918182	0	0	0	0	0	0	0	0	0	0	-1	101	0	100	0	1	121	0	121	0	0	107	0
chr7_4592843	A	G	*	intron_splicing	True	False									strelka_WT_1,strelka_WT_2	190	0	0	190	0	211	0	0	211	0	1	2	0	0	2	0	3	0	0	3	0	1	185	183	0	2	0	205	197	6	2	0	220	217
chr7_4593086	G	T	*	intron_splicing	True	False									strelka_WT_1,strelka_WT_2	220	0	1	0	219	263	0	0	0	263	0.99793	1	0	0	0	1	1	0	0	0	1	1	166	0	1	165	0	173	0	0	173	0	184	0
chr7_4593965	G	A	*	intron_splicing	True	False									strelka_WT_1,strelka_WT_2	22	22	0	0	0	34	34	0	0	0	1	0	0	0	0	0	0	0	0	0	0	-1	22	1	0	21	0	17	0	0	17	0	20	0
chr7_4616555	C	G	*	intron_splicing	True	False									strelka_WT_1,strelka_WT_2	87	0	0	87	0	85	0	0	85	0	1	1	0	0	1	0	3	0	0	3	0	1	54	0	54	0	0	55	0	55	0	0	53	0
chr7_4646259	C	T	*	intron_splicing	True	False									strelka_WT_1,strelka_WT_2	19	0	1	0	18	21	0	0	0	21	0.975	1	0	0	0	1	1	0	0	0	1	1	21	0	21	0	0	20	0	20	0	0	21	0
chr7_4744780	C	G	*	intron_splicing	True	False									strelka_WT_2	2	0	0	2	0	7	0	0	7	0	1	280	0	0	280	0	402	0	1	401	0	0.998534	2	0	2	0	0	8	0	8	0	0	4	0
chr7_4744894	A	C	*	intron_splicing	True	False									strelka_WT_1,strelka_WT_2	12	0	11	0	1	16	2	12	1	1	0.821429	70	0	70	0	0	104	0	104	0	0	1	4	4	0	0	0	13	12	1	0	0	16	16
chr7_4745596	T	A	*	intron_splicing	True	False									strelka_WT_1,strelka_WT_2	357	357	0	0	0	411	411	0	0	0	1	44	44	0	0	0	120	120	0	0	0	1	357	0	0	1	356	347	0	2	0	345	342	0
chr7_4745903	T	A	*	intron_splicing	True	False									strelka_WT_1,strelka_WT_2	42	7	0	0	35	46	11	0	1	34	0.204545	5	1	0	0	4	18	1	0	0	17	0.0869565	45	0	0	0	45	39	0	0	0	39	36	1
chr7_4782315	C	T	*	intron_splicing	True	False									strelka_WT_2	77	1	51	0	25	92	1	48	0	43	0.402367	0	0	0	0	0	0	0	0	0	0	-1	25	0	25	0	0	21	0	21	0	0	22	0
chr7_4782621	G	T	*	intron_splicing	True	False									strelka_WT_1,strelka_WT_2	29	0	0	0	29	22	0	0	0	22	1	0	0	0	0	0	0	0	0	0	0	-1	25	0	0	25	0	14	0	0	14	0	12	0
chr7_4783422	A	G	*	intron_splicing	True	False									strelka_WT_1,strelka_WT_2	148	0	0	148	0	130	0	0	130	0	1	0	0	0	0	0	0	0	0	0	0	-1	75	75	0	0	0	91	90	1	0	0	81	76
chr7_4800935	C	A	*	intron_splicing	True	False									strelka_WT_2	2	1	1	0	0	5	5	0	0	0	0.857143	2	0	2	0	0	2	0	2	0	0	0	15	0	15	0	0	18	0	18	0	0	9	0
chr7_4800940	T	C	*	intron_splicing	True	False									strelka_WT_1,strelka_WT_2	12	0	11	0	1	24	0	24	0	0	0.972222	2	0	0	0	2	2	0	0	0	2	0	16	0	0	0	16	20	0	0	0	20	9	0
chr7_4842513	C	T	*	intron_splicing	True	False									strelka_WT_1,strelka_WT_2	8	0	0	0	8	14	1	2	0	11	0.863636	0	0	0	0	0	2	0	0	0	2	1	11	0	11	0	0	6	0	6	0	0	9	0
chr7_4842705	G	A	*	intron_splicing	True	False									strelka_WT_1,strelka_WT_2	194	194	0	0	0	203	203	0	0	0	1	1	1	0	0	0	1	1	0	0	0	1	197	0	0	196	1	205	0	0	205	0	187	0
chr7_4843311	C	T	*	intron_splicing	True	False									strelka_WT_1,strelka_WT_2	165	0	1	0	164	179	0	0	0	179	0.997093	0	0	0	0	0	2	0	0	0	2	1	79	0	79	0	0	98	0	98	0	0	111	0
chr7_4846856	A	C	*	intron_splicing	True	False									strelka_WT_1,strelka_WT_2	33	0	33	0	0	35	0	35	0	0	1	1	0	1	0	0	2	0	2	0	0	1	24	18	0	6	0	30	23	1	6	0	26	21
chr7_48505597	G	T	*	intron_splicing	True	False									strelka_WT_1,strelka_WT_2	301	0	0	224	77	298	0	1	227	70	0.245409	0	0	0	0	0	0	0	0	0	0	-1	546	0	4	542	0	476	0	0	476	0	623	0
chr7_48541328	T	A	*	intron_splicing	True	False									strelka_WT_2	240	26	0	0	214	285	34	0	1	250	0.114286	0	0	0	0	0	0	0	0	0	0	-1	99	4	1	4	90	115	2	1	0	112	118	2
chr7_49994198	T	C	*	intron_splicing	True	False									strelka_WT_1,strelka_WT_2	148	0	61	1	86	156	0	67	0	89	0.421053	0	0	0	0	0	0	0	0	0	0	-1	106	0	6	0	100	100	0	1	0	99	97	0
chr7_53152292	A	G	*	intron_splicing	True	False									strelka_WT_2	30	22	0	8	0	24	10	0	14	0	0.407407	0	0	0	0	0	0	0	0	0	0	-1	12	12	0	0	0	12	12	0	0	0	17	17
chr7_6016948	A	G	*	intron_splicing	True	False									strelka_WT_2	191	184	0	6	1	253	235	1	17	0	0.0518018	0	0	0	0	0	0	0	0	0	0	-1	279	275	2	0	2	200	195	1	3	1	257	252
chr7_6016949	T	A	*	intron_splicing	True	False									strelka_WT_2	129	9	0	0	120	173	19	0	0	154	0.0927152	0	0	0	0	0	0	0	0	0	0	-1	280	0	0	0	280	197	0	0	0	197	253	0
chr7_6468295	G	A	*	intron_splicing	True	False									strelka_WT_1,strelka_WT_2	11	11	0	0	0	15	15	0	0	0	1	0	0	0	0	0	0	0	0	0	0	-1	17	0	0	17	0	12	0	0	12	0	11	0
chr7_67433243	C	T	*	intron_splicing	True	False									strelka_WT_1,strelka_WT_2	89	0	59	0	30	94	0	68	0	26	0.306011	0	0	0	0	0	0	0	0	0	0	-1	79	0	79	0	0	76	0	76	0	0	94	0
chr7_67583398	C	A	*	intron_splicing	True	False									strelka_WT_1,strelka_WT_2	30	14	16	0	0	37	18	19	0	0	0.477612	0	0	0	0	0	0	0	0	0	0	-1	14	0	14	0	0	19	0	19	0	0	16	0
chr7_67714159	C	T	*	intron_splicing	True	False									strelka_WT_1,strelka_WT_2	28	0	13	0	15	54	0	31	0	23	0.463415	0	0	0	0	0	0	0	0	0	0	-1	23	0	23	0	0	15	0	15	0	0	19	0
chr7_7230760	C	G	*	intron_splicing	True	False									strelka_WT_1	65	0	33	32	0	60	0	37	23	0	0.44	2	0	0	2	0	8	0	7	1	0	0.3	11	0	10	1	0	9	0	8	1	0	11	0
chr7_7230789	C	A	*	intron_splicing	True	False									strelka_WT_1	66	40	26	0	0	62	36	26	0	0	0.59375	0	0	0	0	0	4	0	4	0	0	0	13	2	11	0	0	11	1	9	1	0	10	3
chr7_7230793	C	T	*	intron_splicing	True	False									strelka_WT_2	66	0	42	0	24	63	0	42	0	21	0.348837	0	0	0	0	0	4	0	0	0	4	1	13	0	11	0	2	11	0	9	0	2	10	0
chr7_7321053	T	A	*	intron_splicing	True	False									strelka_WT_1	104	20	0	0	84	79	8	0	1	70	0.153005	0	0	0	0	0	1	0	0	0	1	0	61	0	0	0	61	61	0	0	0	61	78	0
chr7_85622695	C	A	*	intron_splicing	True	False									strelka_WT_1,strelka_WT_2	124	53	71	0	0	118	49	69	0	0	0.421488	0	0	0	0	0	0	0	0	0	0	-1	156	0	156	0	0	119	0	119	0	0	143	1
chr7_8968000	T	A	*	intron_splicing	True	False									strelka_WT_2	293	146	0	0	147	380	169	1	0	210	0.468053	0	0	0	0	0	0	0	0	0	0	-1	1	0	0	0	1	0	0	0	0	0	0	0
chr7_89919738	C	T	*	intron_splicing	True	False									strelka_WT_2	54	0	11	0	43	65	0	13	0	52	0.798319	13	0	1	0	12	12	0	1	0	11	0.92	8	0	7	1	0	9	0	7	0	2	13	0
chr7_89920428	C	T	*	intron_splicing	True	False									strelka_WT_2	34	0	12	0	22	35	0	6	0	29	0.73913	2	0	1	0	1	2	0	1	0	1	0.5	6	0	6	0	0	11	0	10	0	1	14	0
chr7_89920498	C	T	*	intron_splicing	True	False									strelka_WT_1,strelka_WT_2	261	0	205	0	56	226	0	185	0	41	0.199179	11	0	10	0	1	24	0	20	0	4	0.142857	7	0	5	2	0	4	0	4	0	0	7	0
chr7_92299929	C	T	*	intron_splicing	True	False									strelka_WT_1,strelka_WT_2	251	1	136	0	114	312	0	157	0	155	0.477798	0	0	0	0	0	0	0	0	0	0	-1	277	0	277	0	0	248	0	248	0	0	254	0
chr7_97506591	C	A	*	intron_splicing	True	False									strelka_WT_1	16	10	6	0	0	10	2	8	0	0	0.461538	0	0	0	0	0	0	0	0	0	0	-1	26	0	26	0	0	20	0	20	0	0	30	0
chr8_112119152	A	C	*	intron_splicing	True	False									strelka_WT_2	10	7	3	0	0	15	6	8	0	1	0.44	8	4	4	0	0	14	11	3	0	0	0.318182	10	10	0	0	0	6	6	0	0	0	7	7
chr8_122692544	T	C	*	intron_splicing	True	False									strelka_WT_2	147	0	61	0	86	165	0	58	0	107	0.38141	0	0	0	0	0	0	0	0	0	0	-1	93	0	0	0	93	88	0	0	0	88	88	0
chr8_124451179	C	G	*	intron_splicing	True	False									strelka_WT_2	92	0	91	1	0	91	0	84	7	0	0.0437158	0	0	0	0	0	0	0	0	0	0	-1	41	0	40	0	1	32	1	30	1	0	51	0
chr8_131236994	A	G	*	intron_splicing	True	False									strelka_WT_1	39	18	0	21	0	46	35	0	11	0	0.376471	0	0	0	0	0	0	0	0	0	0	-1	31	31	0	0	0	22	22	0	0	0	32	32
chr8_16033594	A	C	*	intron_splicing	True	False									strelka_WT_1,strelka_WT_2	79	28	51	0	0	91	33	58	0	0	0.641176	0	0	0	0	0	0	0	0	0	0	-1	70	70	0	0	0	66	66	0	0	0	74	74
chr8_19712023	G	T	*	intron_splicing	True	False									strelka_WT_1	44	1	0	38	5	17	0	0	16	1	0.0983607	0	0	0	0	0	0	0	0	0	0	-1	13	0	0	13	0	21	1	0	19	1	16	2
chr8_19976985	G	A	*	intron_splicing	True	False									strelka_WT_1	4651	141	3	4504	3	5336	168	1	5163	4	0.0309402	3	0	0	3	0	2	0	0	2	0	0	23	1	0	22	0	26	1	0	25	0	24	0
chr8_19977004	G	A	*	intron_splicing	True	False									strelka_WT_1,strelka_WT_2	4096	140	0	3955	1	4721	146	0	4574	1	0.0324373	4	0	0	4	0	2	0	0	2	0	0	24	2	0	22	0	24	0	1	22	1	23	3
chr8_26168134	G	C	*	intron_splicing	True	False									strelka_WT_1,strelka_WT_2	175	0	29	146	0	192	0	29	163	0	0.158038	0	0	0	0	0	0	0	0	0	0	-1	54	0	1	52	1	56	0	0	56	0	66	0
chr8_3451765	A	T	*	intron_splicing	True	False									strelka_WT_1	146	133	1	1	11	146	131	2	0	13	0.0821918	2	2	0	0	0	7	6	0	1	0	0	66	61	3	1	1	46	41	4	0	1	64	53
chr8_35391132	T	C	*	intron_splicing	True	False									strelka_WT_1,strelka_WT_2	93	0	34	0	59	101	0	29	0	72	0.324742	0	0	0	0	0	0	0	0	0	0	-1	9	0	0	0	9	11	0	0	0	11	17	0
chr8_36116341	G	T	*	intron_splicing	True	False									strelka_WT_1,strelka_WT_2	38	0	0	14	24	46	0	0	16	30	0.642857	0	0	0	0	0	0	0	0	0	0	-1	31	0	0	31	0	27	0	0	27	0	34	0
chr8_44815034	C	G	*	intron_splicing	True	False									strelka_WT_1,strelka_WT_2	54	0	41	13	0	116	0	79	37	0	0.294118	0	0	0	0	0	0	0	0	0	0	-1	49	0	49	0	0	48	0	48	0	0	50	0
chr8_48713185	C	A	*	intron_splicing	True	False									strelka_WT_1,strelka_WT_2	74	13	60	0	1	76	16	60	0	0	0.193333	0	0	0	0	0	0	0	0	0	0	-1	57	0	56	0	1	47	0	47	0	0	64	0
chr8_53364131	G	A	*	intron_splicing	True	False									strelka_WT_1,strelka_WT_2	247	101	0	146	0	318	114	0	204	0	0.380531	0	0	0	0	0	0	0	0	0	0	-1	163	0	0	162	1	156	0	0	156	0	174	0
chr8_58652328	C	T	*	intron_splicing	True	False									strelka_WT_1,strelka_WT_2	126	0	102	0	24	169	0	114	0	55	0.267797	0	0	0	0	0	0	0	0	0	0	-1	165	0	164	1	0	132	0	131	1	0	158	0
chr8_64462783	T	A	*	intron_splicing	True	False									strelka_WT_1,strelka_WT_2	369	30	0	0	339	467	20	0	0	447	0.0598086	0	0	0	0	0	0	0	0	0	0	-1	220	0	0	0	220	218	0	0	0	218	232	0
chr8_64462785	T	A	*	intron_splicing	True	False									strelka_WT_1,strelka_WT_2	367	39	0	0	328	467	56	0	0	411	0.113909	0	0	0	0	0	0	0	0	0	0	-1	218	0	0	0	218	215	0	0	0	215	231	0
chr8_71589433	G	T	*	intron_splicing	True	False									strelka_WT_1,strelka_WT_2	120	0	0	90	30	159	0	0	130	29	0.21147	0	0	0	0	0	0	0	0	0	0	-1	88	0	0	88	0	90	0	0	90	0	104	0
chr8_72338080	C	A	*	intron_splicing	True	False									strelka_WT_1,strelka_WT_2	152	103	48	0	1	196	129	65	2	0	0.666667	4	0	4	0	0	11	3	8	0	0	0.2	77	0	74	3	0	62	0	61	1	0	66	0
chr8_72854339	G	A	*	intron_splicing	True	False									strelka_WT_1	25	7	0	18	0	30	7	0	23	0	0.254545	0	0	0	0	0	1	0	0	1	0	0	7	0	0	7	0	5	0	1	4	0	17	0
chr8_72915705	T	C	*	intron_splicing	True	False									strelka_WT_2	48	0	7	0	41	39	0	12	0	27	0.218391	1	0	0	0	1	1	0	0	0	1	0	28	0	10	1	17	18	0	11	0	7	20	0
chr8_73293375	T	A	*	intron_splicing	True	False									strelka_WT_1,strelka_WT_2	364	21	0	1	342	436	20	0	0	416	0.05125	11	5	0	0	6	6	0	0	0	6	0.294118	298	0	0	2	296	330	0	0	0	330	343	0
chr8_73293376	T	G	*	intron_splicing	True	False									strelka_WT_1,strelka_WT_2	365	0	0	27	338	444	0	0	30	414	0.0704574	11	0	0	5	6	7	0	0	0	7	0.277778	298	0	0	2	296	325	1	0	1	323	340	0
chr8_82179463	T	C	*	intron_splicing	True	False									strelka_WT_2	28	0	12	0	16	43	0	18	0	25	0.422535	0	0	0	0	0	4	0	1	0	3	0.25	21	0	0	0	21	13	0	0	0	13	24	0
chr8_88300280	G	T	*	intron_splicing	True	False									strelka_WT_1	56	0	0	35	21	64	0	0	42	22	0.358333	0	0	0	0	0	0	0	0	0	0	-1	17	0	0	17	0	27	0	0	27	0	30	0
chr8_88348453	G	C	*	intron_splicing	True	False									strelka_WT_1,strelka_WT_2	435	0	36	399	0	520	0	39	480	1	0.078534	29	0	0	29	0	46	0	0	46	0	0	346	0	0	346	0	331	0	1	329	1	353	0
chr8_93432072	C	G	*	intron_splicing	True	False									strelka_WT_1,strelka_WT_2	52	0	38	14	0	50	0	32	18	0	0.313725	0	0	0	0	0	0	0	0	0	0	-1	2	0	2	0	0	4	0	4	0	0	4	0
chr8_93609663	T	C	*	intron_splicing	True	False									strelka_WT_1,strelka_WT_2	275	0	172	0	103	382	0	263	0	119	0.6621	0	0	0	0	0	0	0	0	0	0	-1	224	0	3	0	221	163	0	2	0	161	222	0
chr8_94325286	C	T	*	intron_splicing	True	False									strelka_WT_1,strelka_WT_2	73	0	47	0	26	69	0	43	0	26	0.366197	1	0	1	0	0	2	0	2	0	0	0	10	0	10	0	0	6	0	6	0	0	13	0
chr8_random_339025	C	T	*	intergenic	True	False									strelka_WT_1,strelka_WT_2	66	0	40	0	26	50	0	37	0	13	0.336207	0	0	0	0	0	0	0	0	0	0	-1	37	1	36	0	0	39	0	39	0	0	42	0
chr8_random_809596	T	A	*	intergenic	True	False									strelka_WT_1,strelka_WT_2	306	14	0	0	292	360	14	1	0	345	0.042042	0	0	0	0	0	0	0	0	0	0	-1	139	0	0	0	139	106	0	0	0	106	107	0
chr9_105688666	C	A	*	intron_splicing	True	False									strelka_WT_2	115	0	115	0	0	113	0	113	0	0	0	0	0	0	0	0	0	0	0	0	0	-1	115	0	115	0	0	95	0	95	0	0	121	0
chr9_107429602	G	C	*	intron_splicing	True	False									strelka_WT_1,strelka_WT_2	300	0	236	64	0	310	0	252	58	0	0.8	0	0	0	0	0	0	0	0	0	0	-1	120	0	1	119	0	125	0	0	125	0	138	0
chr9_108849358	G	A	*	intron_splicing	True	False									strelka_WT_1,strelka_WT_2	220	91	0	129	0	232	105	0	127	0	0.433628	8	0	0	8	0	22	8	0	14	0	0.266667	130	0	0	130	0	142	0	3	139	0	164	0
chr9_109591084	C	A	*	intron_splicing	True	False									strelka_WT_1,strelka_WT_2	307	130	177	0	0	321	137	184	0	0	0.425159	0	0	0	0	0	0	0	0	0	0	-1	165	0	165	0	0	158	0	158	0	0	150	0
chr9_109792384	C	T	*	intron_splicing	True	False									strelka_WT_1,strelka_WT_2	85	0	16	3	66	71	1	10	0	60	0.807692	8	0	0	0	8	8	0	1	0	7	0.9375	40	0	40	0	0	60	0	59	0	1	76	0
chr9_110042195	T	C	*	intron_splicing	True	False									strelka_WT_1,strelka_WT_2	127	0	63	0	64	172	0	66	0	106	0.431438	0	0	0	0	0	0	0	0	0	0	-1	76	1	0	0	75	73	0	0	0	73	72	0
chr9_111135900	G	A	*	intron_splicing	True	False									strelka_WT_1	76	4	0	72	0	93	1	0	92	0	0.0295858	0	0	0	0	0	3	0	0	3	0	0	91	1	0	90	0	121	0	0	121	0	117	0
chr9_114887738	A	C	*	intron_splicing	True	False									strelka_WT_1	29	18	10	1	0	19	16	3	0	0	0.270833	0	0	0	0	0	0	0	0	0	0	-1	1	1	0	0	0	0	0	0	0	0	0	0
chr9_115999704	G	C	*	intron_splicing	True	False									strelka_WT_1,strelka_WT_2	75	0	18	57	0	66	0	15	50	1	0.234043	0	0	0	0	0	6	0	1	5	0	0.166667	30	0	0	30	0	37	0	0	37	0	54	0
chr9_118750112	G	T	*	intron_splicing	True	False									strelka_WT_1,strelka_WT_2	255	0	0	191	64	315	0	0	254	61	0.219298	0	0	0	0	0	0	0	0	0	0	-1	150	0	0	150	0	139	0	0	139	0	136	0
chr9_119150789	A	G	*	intron_splicing	True	False									strelka_WT_1	131	123	0	8	0	174	170	0	3	1	0.0360656	4	4	0	0	0	4	4	0	0	0	0	57	54	0	3	0	40	37	0	3	0	62	59
chr9_121669499	T	G	*	intron_splicing	True	False									strelka_WT_1,strelka_WT_2	34	0	0	30	4	36	0	0	32	4	0.885714	1	0	0	0	1	1	0	0	1	0	0.5	6	0	1	0	5	9	0	0	0	9	9	0
chr9_19123351	G	T	*	intron_splicing	True	False									strelka_WT_1,strelka_WT_2	430	0	0	346	84	494	1	1	414	78	0.175325	0	0	0	0	0	0	0	0	0	0	-1	304	1	4	298	1	259	0	1	258	0	322	0
chr9_20602975	C	G	*	intron_splicing	True	False									strelka_WT_1,strelka_WT_2	216	0	178	38	0	275	0	242	33	0	0.144603	0	0	0	0	0	0	0	0	0	0	-1	127	0	127	0	0	92	0	92	0	0	98	0
chr9_21992867	G	C	*	intron_splicing	True	False									strelka_WT_2	45	0	15	30	0	38	0	12	26	0	0.325301	0	0	0	0	0	0	0	0	0	0	-1	10	0	0	9	1	14	0	1	13	0	13	0
chr9_31178625	G	A	*	intron_splicing	True	False									strelka_WT_1,strelka_WT_2	47	47	0	0	0	34	34	0	0	0	1	0	0	0	0	0	2	2	0	0	0	1	19	0	0	17	2	27	0	0	27	0	19	0
chr9_35113068	C	T	*	intron_splicing	True	False									strelka_WT_1	3329	14	3249	10	56	6184	41	6040	22	81	0.0144013	3	0	3	0	0	2	0	2	0	0	0	1177	13	1125	4	35	956	5	926	6	19	969	3
chr9_36744256	C	A	*	intron_splicing	True	False									strelka_WT_2	32	20	12	0	0	44	26	18	0	0	0.605263	0	0	0	0	0	0	0	0	0	0	-1	10	0	10	0	0	11	0	11	0	0	6	0
chr9_37504563	T	C	*	intron_splicing	True	False									strelka_WT_1,strelka_WT_2	354	0	213	0	141	411	1	244	5	161	0.597386	568	1	0	1	566	1153	1	1	2	1149	0.000581058	80	0	0	0	80	62	0	0	2	60	83	0
chr9_39781994	G	T	*	intron_splicing	True	False									strelka_WT_1,strelka_WT_2	243	0	0	206	37	246	0	0	219	27	0.130879	0	0	0	0	0	0	0	0	0	0	-1	75	0	0	75	0	80	0	0	80	0	82	1
chr9_41841549	T	C	*	intron_splicing	True	False									strelka_WT_1,strelka_WT_2	43	0	43	0	0	63	0	63	0	0	1	0	0	0	0	0	0	0	0	0	0	-1	45	0	0	0	45	44	0	0	0	44	42	1
chr9_48823462	C	T	*	intron_splicing	True	False									strelka_WT_2	46	0	33	0	13	46	0	20	0	26	0.423913	0	0	0	0	0	2	0	2	0	0	0	37	0	37	0	0	32	0	32	0	0	41	0
chr9_49332014	A	G	*	intron_splicing	True	False									strelka_WT_1,strelka_WT_2	15	0	0	15	0	16	0	0	16	0	1	0	0	0	0	0	0	0	0	0	0	-1	15	15	0	0	0	28	28	0	0	0	15	15
chr9_54747915	G	A	*	intron_splicing	True	False									strelka_WT_1	178	11	0	167	0	225	6	0	219	0	0.0421836	0	0	0	0	0	2	0	0	2	0	0	112	0	0	112	0	123	0	0	123	0	111	0
chr9_54748251	C	T	*	intron_splicing	True	False									strelka_WT_1,strelka_WT_2	180	0	153	0	27	232	0	217	0	15	0.101942	0	0	0	0	0	0	0	0	0	0	-1	269	0	269	0	0	224	1	223	0	0	237	0
chr9_55302624	T	C	*	intron_splicing	True	False									strelka_WT_1,strelka_WT_2	44	0	44	0	0	49	0	49	0	0	1	4	0	4	0	0	15	0	15	0	0	1	65	0	0	0	65	79	0	0	0	79	67	0
chr9_59471705	A	T	*	intron_splicing	True	False									strelka_WT_1,strelka_WT_2	63	31	0	0	32	58	23	0	0	35	0.553719	0	0	0	0	0	1	0	0	0	1	1	54	54	0	0	0	58	57	0	0	1	72	72
chr9_61222302	T	A	*	intron_splicing	True	False									strelka_WT_1,strelka_WT_2	108	107	1	0	0	133	131	1	0	1	0.987552	1	1	0	0	0	1	1	0	0	0	1	76	0	2	3	71	104	0	2	0	102	98	0
chr9_64837915	G	T	*	intron_splicing	True	False									strelka_WT_1	14	0	0	4	10	9	0	0	4	5	0.652174	2	0	0	0	2	6	0	0	6	0	0.25	12	0	0	12	0	13	0	0	13	0	13	0
chr9_65587240	C	G	*	intron_splicing	True	False									strelka_WT_1,strelka_WT_2	78	0	50	28	0	88	1	41	46	0	0.445783	9	0	9	0	0	12	0	12	0	0	0	66	0	66	0	0	62	0	62	0	0	64	1
chr9_72186759	A	C	*	intron_splicing	True	False									strelka_WT_1,strelka_WT_2	147	0	147	0	0	187	0	187	0	0	1	0	0	0	0	0	0	0	0	0	0	-1	148	148	0	0	0	170	170	0	0	0	205	204
chr9_75364222	C	G	*	intron_splicing	True	False									strelka_WT_1,strelka_WT_2	253	2	141	109	1	243	0	135	108	0	0.4375	0	0	0	0	0	1	0	0	1	0	1	228	0	228	0	0	186	0	185	0	1	224	0
chrM_16075	A	G	*	intron	True	False									strelka_WT_1,strelka_WT_2	7708	956	1	6749	2	8654	974	1	7676	3	0.881616	0	0	0	0	0	0	0	0	0	0	-1	6430	6419	10	1	0	6384	6370	12	2	0	6203	6191
chrX_115943268	A	G	*	intron_splicing	True	False									strelka_WT_1,strelka_WT_2	50	35	0	15	0	67	52	0	15	0	0.25641	0	0	0	0	0	0	0	0	0	0	-1	59	58	0	1	0	61	61	0	0	0	73	73
chrX_12250373	G	A	*	intron_splicing	True	False									strelka_WT_1,strelka_WT_2	23	10	0	13	0	41	18	0	23	0	0.4375	3	2	0	1	0	2	2	0	0	0	0.8	32	0	0	32	0	19	0	0	19	0	25	0
chrX_132257855	T	A	*	intron_splicing	True	False									strelka_WT_2	64	0	0	0	64	88	4	0	0	84	0.0263158	0	0	0	0	0	0	0	0	0	0	-1	175	0	0	0	175	190	0	1	0	189	185	0
chrX_140243456	T	C	*	intron_splicing	True	False									strelka_WT_1,strelka_WT_2	18	0	18	0	0	30	0	30	0	0	1	0	0	0	0	0	0	0	0	0	0	-1	34	0	0	0	34	49	0	0	0	49	51	0
chrX_158278010	G	C	*	intron_splicing	True	False									strelka_WT_2	27	0	0	27	0	35	0	5	30	0	0.0806452	0	0	0	0	0	0	0	0	0	0	-1	49	0	0	49	0	32	0	0	32	0	34	0
chrX_159209121	A	T	*	intron_splicing	True	False									strelka_WT_1,strelka_WT_2	52	21	0	0	31	98	40	0	0	58	0.593333	0	0	0	0	0	0	0	0	0	0	-1	178	178	0	0	0	142	142	0	0	0	159	158
chrX_166414796	G	A	*	intron_splicing	True	False									strelka_WT_1,strelka_WT_2	394	259	0	135	0	546	386	0	160	0	0.68617	0	0	0	0	0	0	0	0	0	0	-1	91	0	0	91	0	114	0	0	114	0	129	0
chrX_166414973	T	C	*	intron_splicing	True	False									strelka_WT_1,strelka_WT_2	548	0	393	0	155	665	0	492	0	173	0.729596	0	0	0	0	0	1	0	1	0	0	1	105	0	0	0	105	163	0	1	0	162	182	0
chrX_166415056	G	A	*	intron_splicing	True	False									strelka_WT_1,strelka_WT_2	210	159	0	51	0	228	169	0	59	0	0.748858	0	0	0	0	0	1	1	0	0	0	1	34	0	0	34	0	50	0	0	50	0	67	0
chrX_166416135	G	A	*	intron_splicing	True	False									strelka_WT_1,strelka_WT_2	252	164	0	87	1	272	175	0	97	0	0.646947	0	0	0	0	0	1	0	0	1	0	0	19	0	0	19	0	25	0	0	25	0	34	0
chrX_166417527	T	C	*	intron_splicing	True	False									strelka_WT_1,strelka_WT_2	536	0	534	1	1	672	1	670	0	1	0.996689	1	0	1	0	0	1	0	1	0	0	1	66	0	0	0	66	95	0	0	0	95	118	0
chrX_166417553	G	T	*	intron_splicing	True	False									strelka_WT_1,strelka_WT_2	473	1	0	121	351	503	0	0	148	355	0.723361	2	0	0	0	2	2	0	0	0	2	1	43	0	0	43	0	69	0	0	69	0	90	0
chrX_166419609	A	G	*	intron_splicing	True	False									strelka_WT_1	185	116	0	69	0	179	103	0	76	0	0.398352	0	0	0	0	0	1	1	0	0	0	0	13	13	0	0	0	12	12	0	0	0	22	22
chrX_166419653	A	C	*	intron_splicing	True	False									strelka_WT_1,strelka_WT_2	310	96	214	0	0	291	81	210	0	0	0.705491	1	0	1	0	0	2	0	2	0	0	1	27	27	0	0	0	31	29	2	0	0	38	38
chrX_166419711	T	G	*	intron_splicing	True	False									strelka_WT_1,strelka_WT_2	676	0	0	499	177	709	0	0	516	193	0.732852	0	0	0	0	0	3	0	0	1	2	0.333333	63	0	0	0	63	65	0	0	0	65	86	0
chrX_166419725	C	G	*	intron_splicing	True	False									strelka_WT_1,strelka_WT_2	776	0	519	257	0	878	0	557	320	1	0.348851	1	0	0	1	0	4	0	1	3	0	0.8	75	0	75	0	0	76	1	74	1	0	109	0
chrX_166420056	G	T	*	intron_splicing	True	False									strelka_WT_1,strelka_WT_2	341	0	0	206	135	369	0	1	204	164	0.421127	6	0	0	6	0	3	0	0	3	0	0	22	0	0	22	0	34	0	0	34	0	49	0
chrX_166421666	C	T	*	intron_splicing	True	False									strelka_WT_1,strelka_WT_2	144	0	0	0	144	162	0	0	0	162	1	5	0	0	0	5	9	0	0	0	9	1	23	0	23	0	0	18	0	18	0	0	25	0
chrX_166421690	G	T	*	intron_splicing	True	False									strelka_WT_1,strelka_WT_2	199	1	0	61	137	222	0	2	66	154	0.691211	7	0	0	0	7	13	0	0	0	13	1	33	0	0	33	0	26	0	0	26	0	28	0
chrX_166421693	T	C	*	intron_splicing	True	False									strelka_WT_1	208	0	150	23	35	222	0	170	21	31	0.744186	7	0	7	0	0	13	0	13	0	0	1	21	1	0	3	17	14	0	0	2	12	21	0
chrX_166421813	G	T	*	intron_splicing	True	False									strelka_WT_1,strelka_WT_2	1177	1	0	743	433	1411	0	0	938	473	0.350077	6	0	0	6	0	13	0	0	13	0	0	141	2	0	139	0	179	0	0	179	0	257	0
chrX_166421882	T	G	*	intron_splicing	True	False									strelka_WT_1,strelka_WT_2	1710	0	1	1709	0	2035	2	0	2031	2	0.998665	5	0	0	5	0	18	0	0	18	0	1	306	0	0	0	306	360	0	1	0	359	534	0
chrX_166422056	C	G	*	intron_splicing	True	False									strelka_WT_1	601	0	305	296	0	736	0	370	364	2	0.493642	0	0	0	0	0	0	0	0	0	0	-1	104	0	104	0	0	111	0	111	0	0	122	0
chrX_166422066	T	G	*	intron_splicing	True	False									strelka_WT_1	376	0	0	138	238	457	0	0	160	297	0.357743	0	0	0	0	0	0	0	0	0	0	-1	85	0	0	0	85	83	0	0	0	83	86	0
chrX_166422128	T	G	*	intron_splicing	True	False									strelka_WT_1,strelka_WT_2	732	0	0	603	129	849	0	0	701	148	0.824794	0	0	0	0	0	1	0	0	0	1	0	44	0	0	0	44	54	0	0	0	54	90	0
chrX_166422159	T	C	*	intron_splicing	True	False									strelka_WT_1,strelka_WT_2	777	0	467	0	310	850	0	525	0	325	0.609711	0	0	0	0	0	1	0	0	0	1	0	63	0	0	0	63	63	0	0	0	63	112	0
chrX_166422226	T	G	*	intron_splicing	True	False									strelka_WT_1,strelka_WT_2	266	0	1	101	164	310	0	0	105	205	0.357639	0	0	0	0	0	2	0	0	0	2	0	38	0	0	0	38	29	0	0	0	29	49	0
chrX_166422232	G	A	*	intron_splicing	True	False									strelka_WT_1,strelka_WT_2	249	249	0	0	0	272	272	0	0	0	1	0	0	0	0	0	2	2	0	0	0	1	35	0	0	35	0	24	0	0	24	0	46	0
chrX_166422694	A	G	*	intron_splicing	True	False									strelka_WT_1,strelka_WT_2	271	214	0	57	0	250	208	0	42	0	0.190019	2	2	0	0	0	2	2	0	0	0	0	18	18	0	0	0	22	22	0	0	0	31	31
chrX_166422754	G	A	*	intron_splicing	True	False									strelka_WT_1,strelka_WT_2	490	209	0	281	0	569	293	0	276	0	0.474032	0	0	0	0	0	0	0	0	0	0	-1	38	0	0	38	0	45	0	1	44	0	80	3
chrX_166422755	A	G	*	intron_splicing	True	False									strelka_WT_1,strelka_WT_2	498	284	0	214	0	572	274	1	296	1	0.476636	0	0	0	0	0	0	0	0	0	0	-1	39	39	0	0	0	46	45	1	0	0	78	77
chrX_166422764	G	A	*	intron_splicing	True	False									strelka_WT_1,strelka_WT_2	568	317	0	240	11	604	361	0	237	6	0.578498	0	0	0	0	0	0	0	0	0	0	-1	39	0	0	39	0	47	0	0	43	4	78	0
chrX_166422850	C	T	*	intron_splicing	True	False									strelka_WT_1,strelka_WT_2	1861	0	1369	0	492	2085	0	1533	0	552	0.264572	0	0	0	0	0	2	0	0	0	2	1	190	0	190	0	0	277	0	277	0	0	345	1
chrX_166422863	C	G	*	intron_splicing	True	False									strelka_WT_1,strelka_WT_2	2273	0	1657	614	2	2593	1	1854	738	0	0.277846	0	0	0	0	0	2	0	0	2	0	1	234	0	234	0	0	344	0	344	0	0	432	1
chrX_166423141	T	C	*	intron_splicing	True	False									strelka_WT_1,strelka_WT_2	2788	1	1282	3	1502	3072	2	1434	0	1636	0.463481	1	0	0	0	1	4	0	0	0	4	0	395	0	1	1	393	539	0	3	4	532	763	1
chrX_166423146	A	G	*	intron_splicing	True	False									strelka_WT_1,strelka_WT_2	2787	1496	1	1290	0	3081	1669	2	1409	1	0.459952	1	1	0	0	0	4	4	0	0	0	0	378	377	0	1	0	507	506	0	1	0	711	707
chrX_166423160	T	G	*	intron_splicing	True	False									strelka_WT_1,strelka_WT_2	2631	0	0	1413	1218	2962	1	2	1616	1343	0.54157	0	0	0	0	0	4	0	0	3	1	0.75	325	0	0	0	325	425	0	1	0	424	632	0
chrX_166423300	A	G	*	intron_splicing	True	False									strelka_WT_1	423	201	0	220	2	442	253	1	184	4	0.467052	0	0	0	0	0	0	0	0	0	0	-1	37	27	0	7	3	59	55	0	2	2	94	74
chrX_166423306	T	C	*	intron_splicing	True	False									strelka_WT_1	292	1	148	2	141	314	0	150	2	162	0.491749	0	0	0	0	0	1	0	0	0	1	0	33	0	0	0	33	49	0	0	0	49	82	0
chrX_166424078	A	C	*	intron_splicing	True	False									strelka_WT_2	318	183	134	1	0	263	157	106	0	0	0.413081	10	10	0	0	0	9	9	0	0	0	0	16	16	0	0	0	28	27	1	0	0	41	40
chrX_166424973	G	T	*	intron_splicing	True	False									strelka_WT_1	271	0	0	154	117	272	0	0	145	127	0.449355	3	0	0	0	3	4	0	0	1	3	0.857143	7	0	0	4	3	7	0	0	2	5	16	0
chrX_166425377	T	C	*	intron_splicing	True	False									strelka_WT_1,strelka_WT_2	377	1	231	0	145	374	1	230	1	142	0.613848	0	0	0	0	0	4	0	0	0	4	0	21	0	0	0	21	38	0	0	0	38	34	0
chrX_166425378	C	A	*	intron_splicing	True	False									strelka_WT_1,strelka_WT_2	382	236	146	0	0	372	230	142	0	0	0.618037	0	0	0	0	0	4	0	4	0	0	0	21	0	21	0	0	41	0	41	0	0	34	0
chrX_166425478	A	C	*	intron_splicing	True	False									strelka_WT_1,strelka_WT_2	803	666	137	0	0	936	768	165	3	0	0.173663	0	0	0	0	0	3	3	0	0	0	0	67	64	2	1	0	109	102	7	0	0	129	127
chrX_166426688	A	G	*	intron_splicing	True	False									strelka_WT_1,strelka_WT_2	226	186	0	40	0	215	169	0	46	0	0.195011	0	0	0	0	0	1	1	0	0	0	0	16	16	0	0	0	30	30	0	0	0	53	52
chrX_166426726	G	A	*	intron_splicing	True	False									strelka_WT_1,strelka_WT_2	472	226	0	246	0	517	266	0	251	0	0.497472	1	1	0	0	0	1	1	0	0	0	1	27	0	0	27	0	37	0	0	37	0	74	0
chrX_166426779	T	C	*	intron_splicing	True	False									strelka_WT_1,strelka_WT_2	788	1	148	0	639	844	1	153	0	690	0.184436	1	0	0	0	1	1	0	0	0	1	0	32	0	0	0	32	44	0	0	0	44	84	0
chrX_18697825	C	T	*	intron_splicing	True	False									strelka_WT_1	7	0	0	0	7	14	0	0	0	14	1	0	0	0	0	0	0	0	0	0	0	-1	1	0	1	0	0	4	0	4	0	0	5	0
chrX_47140933	A	T	*	intron_splicing	True	False									strelka_WT_1	24	18	1	0	5	31	31	0	0	0	0.0909091	0	0	0	0	0	0	0	0	0	0	-1	56	55	0	0	1	24	24	0	0	0	44	43
chrX_49750383	C	A	*	intron_splicing	True	False									strelka_WT_2	20	0	20	0	0	35	3	32	0	0	0.0545455	0	0	0	0	0	0	0	0	0	0	-1	105	0	105	0	0	101	0	101	0	0	100	1
chrX_54313019	T	G	*	intron_splicing	True	False									strelka_WT_1,strelka_WT_2	34	0	0	34	0	66	0	0	66	0	1	0	0	0	0	0	0	0	0	0	0	-1	125	0	0	0	125	145	1	0	1	143	134	0
chrX_68618384	C	A	*	intron_splicing	True	False									strelka_WT_2	6	0	6	0	0	4	4	0	0	0	0.4	0	0	0	0	0	0	0	0	0	0	-1	3	0	3	0	0	3	0	3	0	0	3	0
chrX_7519146	C	T	*	intron_splicing	True	False									strelka_WT_1,strelka_WT_2	126	0	73	0	53	181	0	94	0	87	0.456026	0	0	0	0	0	0	0	0	0	0	-1	152	0	150	2	0	168	0	168	0	0	147	0
chrX_7616096	G	A	*	intron_splicing	True	False									strelka_WT_2	77	22	0	55	0	78	26	0	52	0	0.309677	1020	0	1	1019	0	1471	0	1	1469	1	0	76	2	0	74	0	71	3	0	68	0	82	7
chrX_82062836	G	T	*	intron_splicing	True	False									strelka_WT_2	13	0	0	12	1	15	0	0	8	7	0.285714	0	0	0	0	0	0	0	0	0	0	-1	23	0	0	23	0	25	0	0	25	0	28	0
chrX_93969218	G	T	*	intron_splicing	True	False									strelka_WT_1,strelka_WT_2	30	0	0	0	30	50	0	0	1	49	0.9875	0	0	0	0	0	0	0	0	0	0	-1	114	0	0	114	0	83	0	0	83	0	81	0
chrX_96341127	G	T	*	intron_splicing	True	False									strelka_WT_2	12	0	0	12	0	22	0	0	14	8	0.235294	0	0	0	0	0	0	0	0	0	0	-1	9	0	0	9	0	10	0	0	10	0	13	0
chr15_76780731	G	A	*	transcript	False	False	G195R G133R G132R	+	1110038F14Rik	uc007wmv.1 uc007wmw.1 uc011zvd.1	uc007wmv.1#exon.4 uc007wmw.1#exon.3 uc011zvd.1#exon.3	9.25675	9.2552800998 8.9951348805 9.5198262526	9.4400185902 9.4400185902 9.4400185902	strelka_WT_1,strelka_WT_2	85	23	0	62	0	79	30	0	49	0	0.323171	56	16	0	40	0	117	32	0	85	0	0.277457	64	0	0	64	0	64	0	0	64	0	79	0
chr5_30782914	C	T	*	transcript	False	False	P78S	+	1700001C02Rik	uc008wvm.1 uc008wvn.1	uc008wvm.1#exon.1 uc008wvn.1#exon.1	0	0	0.0 0.0	strelka_WT_1,strelka_WT_2	268	0	223	0	45	269	0	212	0	57	0.189944	0	0	0	0	0	0	0	0	0	0	-1	192	0	192	0	0	194	3	191	0	0	173	0
chr4_104621301	C	A	*	transcript	True	True		+	1700024P16Rik	uc008tyc.2 uc012dhw.1 uc012dhx.1 uc012dhy.1	uc008tyc.2#exon.2 uc012dhw.1#exon.2 uc012dhx.1#exon.2 uc012dhy.1#exon.2	0.187023	0.1884826361 0.1857508013 0.1839083842 0.1899498421	0.0713074298 0.0713074298 0.0713074298 0.0713074298	strelka_WT_1,strelka_WT_2	158	30	128	0	0	152	38	113	0	1	0.219355	1	0	1	0	0	3	1	2	0	0	0.25	156	0	155	1	0	133	0	133	0	0	164	0
chr1_69624486	C	T	*	transcript	False	False	D92N	-	Ikzf2	uc007bjd.2	uc007bjd.2#exon.3	0.466224	0.466224	0.513814	strelka_WT_1,strelka_WT_2	497	0	0	0	497	615	0	0	0	615	1	2	0	0	0	2	2	0	0	0	2	1	474	0	473	1	0	483	0	482	1	0	465	1
chr11_106890980	C	G	*	transcript	True	False		+	1810010H24Rik	uc007mab.2	uc007mab.2#exon.2	0.20891	0.20891	0.178173	strelka_WT_1,strelka_WT_2	159	1	103	55	0	180	0	136	44	0	0.292035	0	0	0	0	0	6	0	4	2	0	0.333333	77	0	76	1	0	68	1	65	2	0	74	0
chr7_20530081	C	T	*	transcript	False	False	R82H R44H	-	2210010C17Rik	uc009fnq.1 uc012fbk.1 uc009fnr.1	uc009fnq.1#exon.1 uc012fbk.1#exon.2 uc009fnr.1#exon.1	0.0224187	0.0347016949 0.0325543127 0.0	0.0 0.0 0.0	strelka_WT_2	102	0	102	0	0	100	0	95	0	5	0.0247525	0	0	0	0	0	0	0	0	0	0	-1	83	0	81	2	0	86	0	86	0	0	94	0
chr15_101392921	G	T	*	transcript	False	False	A112D	-	4732456N10Rik	uc007xto.1	uc007xto.1#exon.0	0.00514545	0.00514545	0	strelka_WT_1,strelka_WT_2	214	0	0	146	68	221	0	0	143	78	0.335632	0	0	0	0	0	0	0	0	0	0	-1	123	1	2	120	0	167	0	2	165	0	161	1
chr11_31865820	G	A	*	transcript	True	False		+	4930524B15Rik	uc007iiu.1	uc007iiu.1#exon.0	0	0	0	strelka_WT_1,strelka_WT_2	72	6	0	66	0	71	12	0	58	1	0.125874	0	0	0	0	0	0	0	0	0	0	-1	30	0	0	30	0	19	0	0	19	0	18	0
chr2_69625417	C	T	*	transcript	True	False		-	4930578N16Rik	uc008jyo.1 uc012bwr.1	uc008jyo.1#exon.1 uc012bwr.1#exon.1	1.23437	1.2311633516 1.2375856387	1.3502234601 1.4210144607	strelka_WT_1,strelka_WT_2	128	0	95	0	33	141	0	108	0	33	0.245353	7	0	5	0	2	10	0	8	0	2	0.235294	90	0	90	0	0	110	0	109	0	1	104	0
chr1_26740119	G	A	*	transcript	True	False		-	4931408C20Rik	uc007amz.2	uc007amz.2#exon.1	0	0	0	strelka_WT_1,strelka_WT_2	140	121	0	19	0	168	148	0	20	0	0.873377	0	0	0	0	0	0	0	0	0	0	-1	91	0	0	90	1	80	0	0	80	0	124	0
chr1_26741188	C	G	*	transcript	False	False	G585A	-	4931408C20Rik	uc007amz.2	uc007amz.2#exon.1	0	0	0	strelka_WT_1,strelka_WT_2	175	0	20	155	0	164	0	29	135	0	0.855457	0	0	0	0	0	0	0	0	0	0	-1	122	0	122	0	0	133	0	132	1	0	121	0
chr5_33751521	G	A	*	transcript	True	True		+	4933407H18Rik	uc008xar.1 uc012duq.1 uc008xas.2 uc012dur.1	uc008xar.1#exon.7 uc012duq.1#exon.7 uc008xas.2#exon.8 uc012dur.1#exon.8	2.295	1.3910744189 2.616227884 2.5791900272 2.5935154986	3.070676195 3.070676195 3.070676195 3.070676195	strelka_WT_1,strelka_WT_2	70	15	0	55	0	68	16	0	52	0	0.224638	18	5	0	13	0	15	2	0	13	0	0.212121	49	0	0	49	0	42	0	0	42	0	71	0
chr7_4474737	T	C	*	transcript	True	True		-	6030429G01Rik	uc009exw.1	uc009exw.1#exon.11	0	0	0	strelka_WT_1,strelka_WT_2	8	0	8	0	0	8	0	8	0	0	1	0	0	0	0	0	0	0	0	0	0	-1	12	0	0	0	12	16	0	0	0	16	13	0
chr7_4474744	T	C	*	transcript	True	True		-	6030429G01Rik	uc009exw.1	uc009exw.1#exon.11	0	0	0	strelka_WT_1,strelka_WT_2	8	0	8	0	0	10	0	10	0	0	1	0	0	0	0	0	0	0	0	0	0	-1	12	0	0	0	12	18	0	0	0	18	14	0
chr7_4474948	C	G	*	transcript	False	False	W577S	-	6030429G01Rik	uc009exw.1	uc009exw.1#exon.11	0	0	0	strelka_WT_1,strelka_WT_2	133	0	0	133	0	131	0	0	130	1	0.996212	0	0	0	0	0	0	0	0	0	0	-1	120	0	119	0	1	112	0	112	0	0	113	0
chr7_4475227	G	A	*	transcript	False	False	P484L	-	6030429G01Rik	uc009exw.1	uc009exw.1#exon.11	0	0	0	strelka_WT_1,strelka_WT_2	215	215	0	0	0	249	249	0	0	0	1	0	0	0	0	0	0	0	0	0	0	-1	176	0	0	176	0	187	0	0	187	0	164	0
chr7_4475369	C	A	*	transcript	False	False	A437S	-	6030429G01Rik	uc009exw.1	uc009exw.1#exon.11	0	0	0	strelka_WT_1,strelka_WT_2	139	139	0	0	0	167	166	0	1	0	0.996732	0	0	0	0	0	0	0	0	0	0	-1	90	0	89	1	0	98	0	97	1	0	129	0
chr7_4479132	A	C	*	transcript	False	False	S192A	-	6030429G01Rik	uc009exw.1	uc009exw.1#exon.5	0	0	0	strelka_WT_1,strelka_WT_2	192	0	192	0	0	200	0	200	0	0	1	0	0	0	0	0	0	0	0	0	0	-1	140	138	0	2	0	150	149	1	0	0	150	148
chr7_4482436	T	C	*	transcript	True	False		-	6030429G01Rik	uc009exw.1	uc009exw.1#exon.3	0	0	0	strelka_WT_1,strelka_WT_2	328	0	328	0	0	373	0	372	0	1	0.998573	0	0	0	0	0	0	0	0	0	0	-1	312	0	0	2	310	305	0	1	0	304	318	2
chr7_13845821	C	T	*	transcript	True	True		-	6330408A02Rik	uc009ffk.1 uc009ffl.1 uc012ezk.1	uc009ffk.1#exon.2 uc009ffl.1#exon.4 uc012ezk.1#exon.3	2.44316	2.2748295529 2.5005781408 2.5540575507	2.7166677398 3.1235902202 2.7166677398	strelka_WT_1,strelka_WT_2	266	0	0	0	266	285	0	0	0	285	1	23	0	0	0	23	37	0	0	0	37	1	241	0	241	0	0	235	0	234	1	0	269	0
chr7_13846025	T	C	*	transcript	True	True		-	6330408A02Rik	uc009ffk.1 uc009ffl.1 uc012ezk.1	uc009ffk.1#exon.2 uc009ffl.1#exon.4 uc012ezk.1#exon.3	2.44316	2.2748295529 2.5005781408 2.5540575507	2.7166677398 3.1235902202 2.7166677398	strelka_WT_1,strelka_WT_2	600	0	600	0	0	692	1	690	0	1	0.998452	23	0	23	0	0	39	0	39	0	0	1	755	0	0	2	753	714	0	0	0	714	824	0
chr7_13846111	G	T	*	transcript	True	True		-	6330408A02Rik	uc009ffk.1 uc009ffl.1 uc012ezk.1	uc009ffk.1#exon.2 uc009ffl.1#exon.4 uc012ezk.1#exon.3	2.44316	2.2748295529 2.5005781408 2.5540575507	2.7166677398 3.1235902202 2.7166677398	strelka_WT_1,strelka_WT_2	691	1	0	1	689	810	1	2	1	806	0.996003	12	0	0	0	12	19	0	0	0	19	1	853	2	16	832	3	808	0	13	787	8	915	0
chr7_13846728	A	G	*	transcript	True	True		-	6330408A02Rik	uc009ffk.1 uc012ezk.1 uc009ffl.1	uc009ffk.1#exon.2 uc012ezk.1#exon.3 uc009ffl.1#exon.3	2.44316	2.2748295529 2.5540575507 2.5005781408	2.7166677398 2.7166677398 1.6586050429	strelka_WT_1,strelka_WT_2	80	0	0	80	0	51	0	0	51	0	1	10	0	0	10	0	12	0	0	12	0	1	54	53	1	0	0	39	37	2	0	0	47	47
chr7_13854669	T	C	*	transcript	False	False	K201R	-	6330408A02Rik	uc009ffm.1	uc009ffm.1#exon.2	0.473206	0.473206	0.377062	strelka_WT_1,strelka_WT_2	53	0	53	0	0	80	0	80	0	0	1	1	0	1	0	0	0	0	0	0	0	1	87	0	0	0	87	65	0	0	0	65	53	0
chr7_149514253	C	A	*	transcript	True	True		-	6330512M04Rik	uc009kmt.1 uc012fxk.1	uc009kmt.1#exon.3 uc012fxk.1#exon.2	0.00292515	0.0058503 0.0	0.0 0.0	strelka_WT_1	26	18	8	0	0	27	10	17	0	0	0.528302	0	0	0	0	0	0	0	0	0	0	-1	10	0	10	0	0	22	0	22	0	0	35	0
chr1_90159086	T	A	*	transcript	True	True		-	A730008H23Rik Hjurp	uc011wow.1 uc007bym.2 uc007byn.2	uc011wow.1#exon.1 uc007bym.2#exon.7 uc007byn.2#exon.4	22.2183	21.803045433 22.5896660684 22.2623002911	21.6497883007 21.6497883007 21.6497883007	strelka_WT_2	26	3	0	0	23	37	8	0	0	29	0.174603	16	6	0	0	10	13	3	0	0	10	0.310345	37	1	0	0	36	33	4	0	0	29	27	2
chr1_90159110	T	C	*	transcript	True	True		-	A730008H23Rik Hjurp	uc011wow.1 uc007bym.2 uc007byn.2	uc011wow.1#exon.1 uc007bym.2#exon.7 uc007byn.2#exon.4	22.2183	21.803045433 22.5896660684 22.2623002911	21.6497883007 21.6497883007 21.6497883007	strelka_WT_2	33	0	5	0	28	37	0	10	0	27	0.214286	16	0	5	0	11	15	0	1	0	14	0.193548	45	0	1	1	43	31	0	3	0	28	34	0
chr1_90159111	G	A	*	transcript	True	True		-	A730008H23Rik Hjurp	uc011wow.1 uc007bym.2 uc007byn.2	uc011wow.1#exon.1 uc007bym.2#exon.7 uc007byn.2#exon.4	22.2183	21.803045433 22.5896660684 22.2623002911	21.6497883007 21.6497883007 21.6497883007	strelka_WT_2	33	5	0	28	0	37	10	0	27	0	0.214286	16	5	0	11	0	15	1	0	14	0	0.193548	46	0	1	45	0	31	4	0	27	0	34	0
chr1_90161817	G	C	*	transcript	False	False	P572A P648A P440A	-	A730008H23Rik Hjurp	uc011wow.1 uc007bym.2 uc007byn.2	uc011wow.1#exon.1 uc007bym.2#exon.7 uc007byn.2#exon.4	22.2183	21.803045433 22.5896660684 22.2623002911	21.6497883007 21.6497883007 21.6497883007	strelka_WT_1,strelka_WT_2	490	0	15	475	0	562	0	24	537	1	0.0370722	319	0	10	309	0	547	0	12	535	0	0.0254042	378	0	0	377	1	331	0	0	331	0	370	0
chr17_45654737	G	C	*	transcript	False	True	A697P A247P	+	Aars2	uc008cqr.1 uc012auc.1 uc008cqs.1	uc008cqr.1#exon.14 uc012auc.1#exon.11 uc008cqs.1#exon.5	2.93684	3.2127946812 3.2632800527 2.3344426624	3.7642313757 3.7642313757 3.7642313757	strelka_WT_1,strelka_WT_2	126	0	43	83	0	106	0	33	73	0	0.327586	24	0	6	18	0	31	0	8	23	0	0.254545	52	0	0	51	1	66	0	1	65	0	65	0
chr4_53088451	G	A	*	transcript	True	False		-	Abca1	uc008swu.1	uc008swu.1#exon.20	0.0389901	0.0389901	0.122893	strelka_WT_1,strelka_WT_2	128	128	0	0	0	124	124	0	0	0	1	0	0	0	0	0	0	0	0	0	0	-1	151	0	0	151	0	122	0	0	122	0	131	0
chr11_9422395	A	T	*	transcript	False	False	Q4266H	+	Abca13	uc007iaa.1	uc007iaa.1#exon.43	0	0	0	strelka_WT_1,strelka_WT_2	319	234	0	0	85	364	245	0	0	119	0.298682	0	0	0	0	0	0	0	0	0	0	-1	312	308	3	1	0	291	291	0	0	0	275	272
chr11_110019487	G	A	*	transcript	True	True		-	Abca9	uc007mdi.1	uc007mdi.1#exon.4	0	0	0	strelka_WT_1,strelka_WT_2	55	55	0	0	0	64	64	0	0	0	1	0	0	0	0	0	0	0	0	0	0	-1	76	1	1	74	0	67	0	0	67	0	93	0
chr17_33781849	A	T	*	transcript	False	False	Q385L Q572L	+	Pram1	uc008byz.1 uc008bzb.2 uc008bza.2	uc008byz.1#exon.5 uc008bzb.2#exon.5 uc008bza.2#exon.5	1.2834	2.1994142402 0.8292712885 0.821506119	1.1177439618 1.1177439618 1.1177439618	strelka_WT_1,strelka_WT_2	168	0	0	0	168	157	0	0	0	157	1	4	0	0	0	4	15	0	0	0	15	1	116	116	0	0	0	109	109	0	0	0	99	99
chr6_48857765	C	G	*	transcript	False	False	Y581-	+	Abp1	uc012elk.1 uc012ell.1 uc009bwb.2	uc012elk.1#exon.2 uc012ell.1#exon.2 uc009bwb.2#exon.1	0	0	0.0 0.0 0.0	strelka_WT_1,strelka_WT_2	130	0	106	24	0	183	0	142	41	0	0.207668	0	0	0	0	0	0	0	0	0	0	-1	91	0	91	0	0	110	0	110	0	0	109	1
chr12_116089572	T	C	*	transcript	True	True		-	abParts	uc011yvj.1	uc011yvj.1#exon.165	2.48306e-05	2.48306e-05	0	strelka_WT_1	3378	2	165	7	3204	4022	0	215	9	3798	0.0513514	0	0	0	0	0	0	0	0	0	0	-1	519	1	0	1	517	454	0	0	1	453	506	0
chr6_70167063	A	G	*	transcript	True	True		-	abParts	uc012enc.1	uc012enc.1#exon.15	0	0	0	strelka_WT_1,strelka_WT_2	223	176	0	47	0	290	214	0	75	1	0.237817	0	0	0	0	0	0	0	0	0	0	-1	250	250	0	0	0	273	271	0	1	1	230	230
chr6_88788249	G	A	*	transcript	True	False		-	Abtb1 BPOZ	uc009cvs.2 uc009cvt.2	uc009cvs.2#exon.9 uc009cvt.2#exon.9	3.50493	3.5063001109 3.5035606461	3.654442109 3.6005433971	strelka_WT_1,strelka_WT_2	170	72	0	98	0	173	88	1	84	0	0.466472	24	12	0	12	0	27	11	0	16	0	0.45098	120	1	0	119	0	121	1	1	119	0	132	2
chr5_122087284	T	C	*	transcript	True	False		-	Acad10 9330129D05Rik	uc012ecw.1 uc008zjz.1 uc008zka.1	uc012ecw.1#exon.9 uc008zjz.1#exon.9 uc008zka.1#exon.8	1.55318	1.6980130679 1.7914854477 1.1700496758	1.1663250999 1.1663250999 1.1663250999	strelka_WT_1,strelka_WT_2	156	1	58	0	97	229	0	80	0	149	0.358442	3	0	1	0	2	19	0	9	0	10	0.454545	82	0	1	0	81	88	0	0	1	87	86	0
chr15_99528495	G	T	*	transcript	True	False		+	Accn2	uc007xqa.1 uc011zzg.1 uc011zzh.1	uc007xqa.1#exon.8 uc011zzg.1#exon.6 uc011zzh.1#exon.4	0.863264	0.8270970377 0.7814487967 0.9812462867	0.5360846066 0.5360846066 0.5360846066	strelka_WT_1,strelka_WT_2	145	0	1	102	42	194	0	0	118	76	0.348083	3	0	0	2	1	2	0	0	1	1	0.4	222	0	2	219	1	178	0	0	178	0	216	0
chr13_12403150	G	C	*	transcript	False	False	N68K	-	Actn2	uc007pli.1 uc007plj.1	uc007pli.1#exon.1 uc007plj.1#exon.1	0	0	0.0 0.0	strelka_WT_1,strelka_WT_2	398	0	153	245	0	418	0	161	257	0	0.384804	0	0	0	0	0	0	0	0	0	0	-1	452	0	0	452	0	420	0	0	420	0	455	1
chr2_58135935	G	A	*	transcript	False	False	R322- R192-	-	Acvr1c	uc008jso.2 uc008jsp.2	uc008jso.2#exon.4 uc008jsp.2#exon.5	0.00213817	0.0021825443 0.0020937916	0.0 0.0	strelka_WT_1,strelka_WT_2	92	92	0	0	0	132	132	0	0	0	1	0	0	0	0	0	0	0	0	0	0	-1	104	0	0	104	0	162	0	0	162	0	175	0
chr8_41767035	G	C	*	transcript	False	False	A730P	+	Adam24	uc009lnb.1	uc009lnb.1#exon.1	0	0	0	strelka_WT_1,strelka_WT_2	167	0	26	141	0	191	0	18	173	0	0.122905	0	0	0	0	0	0	0	0	0	0	-1	119	0	0	119	0	102	0	0	102	0	139	0
chr14_69227967	G	T	*	transcript	False	True	L712I L400I	-	Adam28	uc007ult.1 uc007ulu.1 uc007ulv.1 uc007ulw.1 uc011znw.1	uc007ult.1#exon.19 uc007ulu.1#exon.18 uc007ulv.1#exon.19 uc007ulw.1#exon.19 uc011znw.1#exon.10	0	0	0.0 0.0 0.0 0.0 0.0	strelka_WT_1,strelka_WT_2	122	0	0	91	31	163	0	0	136	27	0.203509	0	0	0	0	0	0	0	0	0	0	-1	107	0	0	105	2	114	2	1	111	0	132	0
chr10_60676340	G	A	*	transcript	True	True		-	Adamts14	uc007ffu.1 uc011xes.1	uc007ffu.1#exon.12 uc011xes.1#exon.12	4.73627	4.73431578 4.7382283413	4.3927239254 4.3927239254	strelka_WT_1,strelka_WT_2	124	20	0	104	0	138	33	0	105	0	0.20229	17	5	0	12	0	25	6	0	19	0	0.261905	72	0	0	72	0	56	0	0	56	0	60	0
chr11_100556546	C	A	*	transcript	False	False	R654L	-	Dhx58	uc007llx.1	uc007llx.1#exon.12	1.68846	1.68846	1.60641	strelka_WT_1,strelka_WT_2	190	190	0	0	0	197	197	0	0	0	1	9	9	0	0	0	21	21	0	0	0	1	129	0	129	0	0	112	0	112	0	0	155	0
chr13_8569486	A	G	*	transcript	True	True		+	Adarb2 Adar3	uc007pkf.1 uc007pkg.1 uc007pkh.1	uc007pkf.1#exon.2 uc007pkg.1#exon.2 uc007pkh.1#exon.2	0.00437722	0.0 0.0131316671	0.0 0.0 0.0	strelka_WT_1,strelka_WT_2	180	147	0	33	0	191	142	0	49	0	0.221024	0	0	0	0	0	0	0	0	0	0	-1	105	91	8	6	0	90	80	6	4	0	107	100
chr19_54121530	C	T	*	transcript	False	False	P261L P276L	+	Adra2a	uc012bnl.1 uc008hxi.1	uc012bnl.1#exon.0 uc008hxi.1#exon.1	0.111865	0.1122552664 0.1114744365	0.1122552664 0.1213455745	strelka_WT_2	43	0	25	0	18	34	0	10	0	24	0.545455	0	0	0	0	0	2	0	2	0	0	0	14	0	14	0	0	12	0	12	0	0	7	0
chr5_113358718	C	T	*	transcript	False	False	E401K E288K	-	Adrbk2	uc008ytt.1 uc008ytu.1	uc008ytt.1#exon.13 uc008ytu.1#exon.13	0	0	0.0 0.0	strelka_WT_1,strelka_WT_2	413	0	345	0	68	541	1	459	0	81	0.156184	0	0	0	0	0	0	0	0	0	0	-1	423	0	423	0	0	414	0	414	0	0	456	0
chr4_125828902	T	C	*	transcript	False	False	E144G E409G E293G E115G	-	1700029G01Rik	uc008usq.2 uc008usr.2 uc008uss.2 uc008ust.2 uc008usu.1	uc008usq.2#exon.9 uc008usr.2#exon.9 uc008uss.2#exon.7 uc008ust.2#exon.13 uc008usu.1#exon.5	3.32347	3.393100929 3.187951688 3.3174135277 3.2151064575 3.5037813951	4.1678069429 4.1678069429 4.1678069429 4.1678069429 4.1678069429	strelka_WT_1,strelka_WT_2	146	0	146	0	0	204	0	204	0	0	1	12	0	12	0	0	35	0	35	0	0	1	133	0	0	0	133	167	0	2	0	165	131	0
chr4_132617488	G	A	*	transcript	False	False	R42Q	+	Ahdc1	uc008vcc.1 uc008vcd.1 uc008vce.1	uc008vcc.1#exon.5 uc008vcd.1#exon.5 uc008vce.1#exon.5	7.43053	8.0998820036 7.0896391378 7.1020663079	8.316759222 8.316759222 8.316759222	strelka_WT_1,strelka_WT_2	53	47	6	0	0	61	55	6	0	0	0.894737	10	10	0	0	0	23	22	1	0	0	0.969697	28	0	1	27	0	38	1	1	36	0	36	0
chrX_166423762	G	A	*	transcript	True	True		-	AK019053	uc009uyl.1	uc009uyl.1#exon.1	1.80525	1.80525	1.65665	strelka_WT_1,strelka_WT_2	280	141	1	138	0	273	147	0	126	0	0.520796	2	2	0	0	0	2	1	0	1	0	0.75	13	4	0	9	0	16	11	0	5	0	41	12
chrX_166424736	A	G	*	transcript	True	True		-	AK019053	uc009uyl.1	uc009uyl.1#exon.0	1.80525	1.80525	1.96063	strelka_WT_2	115	16	0	99	0	108	19	0	89	0	0.843049	12	0	0	12	0	14	2	0	12	0	0.923077	3	3	0	0	0	7	7	0	0	0	14	14
chrX_166423928	C	T	*	transcript	True	True		- +	AK019053 Mid1	uc009uyl.1 uc009uya.1 uc009uye.1 uc009uxz.1 uc009uyc.1 uc009uyd.1	uc009uyl.1#exon.1 uc009uya.1#exon.7 uc009uye.1#exon.7 uc009uxz.1#exon.7 uc009uyc.1#exon.7 uc009uyd.1#exon.7	2.7255	1.8052457875 3.0843241957 3.0440770251 2.8868941964 2.7750008497 2.757473602	1.6566515932 3.2067589747 3.2067589747 3.8936057508 3.8936057508 3.8936057508	strelka_WT_1,strelka_WT_2	728	0	395	0	333	797	1	416	0	380	0.467541	20	0	19	0	1	44	0	44	0	0	0.015625	47	0	47	0	0	71	0	71	0	0	96	0
chr13_25081946	C	T	*	transcript	False	True	R829W	- +	AK020095 Gpld1	uc007pwt.2 uc007pws.1	uc007pwt.2#exon.0 uc007pws.1#exon.25	5.3114	7.1901196279 3.4326759997	7.1901196279 8.165540945	strelka_WT_1,strelka_WT_2	257	0	1	1	255	259	0	0	1	258	0.994186	40	0	0	0	40	91	0	1	0	90	0.992366	237	1	236	0	0	207	0	207	0	0	260	0
chr13_56185574	G	T	*	transcript	False	True	P254T P250T P251T P253T	+ -	AK043531 H2afy	uc007qse.1 uc007qsf.2 uc007qsg.2 uc011yzz.1 uc011zaa.1	uc007qse.1#exon.2 uc007qsf.2#exon.6 uc007qsg.2#exon.6 uc011yzz.1#exon.6 uc011zaa.1#exon.6	45.7076	9.3590600986 55.5981885705 53.9650448002 55.6255518768 53.9900218698	11.719988827 77.5154150045 77.5154150045 77.5154150045 77.5154150045	strelka_WT_1,strelka_WT_2	220	0	1	124	95	298	0	1	187	110	0.395753	378	0	1	231	146	642	0	1	376	265	0.402941	262	2	1	259	0	279	0	2	274	3	293	0
chr7_13863749	A	C	*	transcript	True	True		-	AK132923	uc009ffn.1	uc009ffn.1#exon.0	0.374913	0.374913	0.392281	strelka_WT_1,strelka_WT_2	409	0	409	0	0	505	0	505	0	0	1	1	0	1	0	0	5	0	5	0	0	1	443	434	8	0	1	419	410	9	0	0	432	422
chr7_13863751	A	C	*	transcript	True	True		-	AK132923	uc009ffn.1	uc009ffn.1#exon.0	0.374913	0.374913	0.392281	strelka_WT_1,strelka_WT_2	411	1	410	0	0	500	0	500	0	0	0.998902	1	0	1	0	0	5	0	5	0	0	1	434	430	3	1	0	413	408	5	0	0	425	419
chr7_13862400	C	T	*	transcript	True	True		-	AK132923 6330408A02Rik	uc009ffn.1 uc009ffo.1	uc009ffn.1#exon.1 uc009ffo.1#exon.1	0.373537	0.3749130401 0.3721614958	0.3745848701 0.3745848701	strelka_WT_1,strelka_WT_2	115	0	0	0	115	118	1	0	0	117	0.995708	1	0	0	0	1	1	0	0	0	1	1	107	0	107	0	0	104	0	103	1	0	123	2
chr17_31091294	C	T	*	transcript	True	True		-	AK138161	uc008bue.1	uc008bue.1#exon.1	0.785267	0.785267	0	strelka_WT_1,strelka_WT_2	343	1	254	0	88	364	0	285	0	79	0.236209	0	0	0	0	0	0	0	0	0	0	-1	174	0	173	1	0	148	0	148	0	0	195	1
chrX_8828419	G	C	*	transcript	False	True	R257P	- +	AK156771 Lancl3	uc009spp.1 uc009spo.1	uc009spp.1#exon.2 uc009spo.1#exon.2	1.71179	0.7739786574 2.6496030936	1.0764870865 3.041567998	strelka_WT_1,strelka_WT_2	59	0	29	30	0	101	0	50	51	0	0.49375	9	0	7	2	0	17	0	9	8	0	0.615385	146	0	0	146	0	172	0	2	170	0	184	0
chr6_126816505	A	C	*	transcript	False	False	K690T	+	Akap3	uc009dvf.2	uc009dvf.2#exon.4	0.00587331	0.00587331	0.00790377	strelka_WT_1,strelka_WT_2	59	42	17	0	0	47	36	11	0	0	0.264151	0	0	0	0	0	0	0	0	0	0	-1	45	45	0	0	0	48	48	0	0	0	45	45
chr12_77428838	G	A	*	transcript	True	False		+	Akap5	uc007nya.2	uc007nya.2#exon.1	0.124488	0.124488	0.126359	strelka_WT_1,strelka_WT_2	41	41	0	0	0	57	57	0	0	0	1	3	3	0	0	0	1	1	0	0	0	1	67	2	0	65	0	60	0	0	60	0	54	1
chr11_61027095	G	T	*	transcript	True	False		+	Aldh3a1	uc007jhe.2 uc007jhd.2	uc007jhe.2#exon.2 uc007jhd.2#exon.2	0.68258	0.6571638226 0.7079955994	0.4748552312 0.4748552312	strelka_WT_1,strelka_WT_2	163	0	0	96	67	222	0	0	120	102	0.438961	1	0	0	1	0	2	0	0	1	1	0.333333	169	0	0	169	0	139	1	1	137	0	172	0
chrX_140785862	C	A	*	transcript	False	False	C131- C475-	+	Alg13	uc009umu.2 uc012hpw.1	uc009umu.2#exon.16 uc012hpw.1#exon.7	1.87909	1.8768941219 1.8812878615	2.3355372517 2.3355372517	strelka_WT_1	44	4	40	0	0	36	0	36	0	0	0.05	7	0	7	0	0	23	0	23	0	0	0	96	0	96	0	0	106	0	106	0	0	111	0
chr17_72401058	G	A	*	transcript	False	False	P439S	-	Alk	uc008dnc.1	uc008dnc.1#exon.4	0	0	0	strelka_WT_1,strelka_WT_2	75	11	0	64	0	107	22	0	85	0	0.181319	0	0	0	0	0	0	0	0	0	0	-1	86	0	0	85	1	80	0	0	80	0	76	0
chr10_69418816	C	A	*	transcript	False	False	A165D A1032D A1014D A993D A1011D A1042D A176D A105D	+	Ank3	uc007fne.1 uc007fnh.1 uc007fni.1 uc007fmw.1 uc007fmx.1 uc007fmy.1 uc007fmz.1 uc007fna.1 uc007fnb.1 uc007fnc.1 uc007fnj.1 uc007fnk.1	uc007fne.1#exon.27 uc007fnh.1#exon.5 uc007fni.1#exon.4 uc007fmw.1#exon.27 uc007fmx.1#exon.27 uc007fmy.1#exon.26 uc007fmz.1#exon.26 uc007fna.1#exon.25 uc007fnb.1#exon.25 uc007fnc.1#exon.2 uc007fnj.1#exon.4 uc007fnk.1#exon.4	1.30479	1.3426033204 1.1278706589 1.7214835366 1.2916558465 1.3118202021 1.318924634 1.3151654027 1.3025790172 1.32233324 1.1652443949 1.202011819 1.2357500176	1.1690615421 1.1690615421 1.1690615421 1.1690615421 1.1690615421 1.1690615421 1.1690615421 1.1690615421 1.1690615421 1.1690615421 1.1690615421 1.1690615421	strelka_WT_2	71	0	71	0	0	65	4	60	0	1	0.0294118	5	0	5	0	0	11	0	11	0	0	0	32	0	32	0	0	31	0	31	0	0	25	0
chr5_144651910	G	T	*	transcript	False	False	P372T	-	Ankrd61	uc009akv.1	uc009akv.1#exon.2	0.185681	0.185681	0.206455	strelka_WT_1,strelka_WT_2	245	0	0	199	46	284	0	0	237	47	0.175803	3	0	0	3	0	5	0	0	5	0	0	158	0	0	157	1	143	0	0	143	0	138	0
chr6_87420620	C	T	*	transcript	True	True		-	Arhgap25 mKIAA0053	uc009ctl.1 uc012eom.1 uc009ctm.1 uc009ctn.1	uc009ctl.1#exon.5 uc012eom.1#exon.5 uc009ctm.1#exon.5 uc009ctn.1#exon.4	0	0	0.0 0.0 0.0 0.0	strelka_WT_1,strelka_WT_2	190	0	132	0	58	183	0	148	0	35	0.24933	0	0	0	0	0	0	0	0	0	0	-1	146	0	144	2	0	172	0	171	1	0	181	0
chr10_126759860	C	G	*	transcript	False	False	T143R	+	Arhgap9	uc007hja.1	uc007hja.1#exon.1	0.0377078	0.0377078	0	strelka_WT_1,strelka_WT_2	168	0	134	34	0	168	0	133	34	1	0.202381	0	0	0	0	0	0	0	0	0	0	-1	117	0	117	0	0	119	0	119	0	0	126	0
chr6_43231457	C	T	*	transcript	False	False	R1347W R82W	+	Arhgef5	uc009bso.2 uc009bsn.1	uc009bso.2#exon.9 uc009bsn.1#exon.4	17.8196	25.7531925974 9.8860094739	26.1485137318 26.1485137318	strelka_WT_1	202	0	196	0	6	266	2	264	0	0	0.0128205	162	0	161	0	1	308	2	306	0	0	0.00212766	264	0	264	0	0	303	2	301	0	0	284	0
chr4_109652683	C	G	*	transcript	False	False	R73G	+	Dmrta2	uc008ucv.1	uc008ucv.1#exon.1	9.79135	9.79135	10.1217	strelka_WT_1,strelka_WT_2	65	0	0	65	0	68	0	0	68	0	1	69	0	0	69	0	96	0	0	96	0	1	24	0	24	0	0	19	0	19	0	0	18	0
chr11_43035690	G	A	*	transcript	False	False	R854H	+	Atp10b	uc007imk.1	uc007imk.1#exon.13	0.00547089	0.00547089	0	strelka_WT_1,strelka_WT_2	57	21	0	36	0	91	27	0	64	0	0.324324	0	0	0	0	0	0	0	0	0	0	-1	52	0	1	51	0	28	1	0	26	1	30	0
chr7_3155865	G	A	*	transcript	True	True		-	AU018091	uc009euk.1	uc009euk.1#exon.11	1.55874	1.55874	1.3711	strelka_WT_1,strelka_WT_2	23	23	0	0	0	17	17	0	0	0	1	4	3	0	1	0	7	7	0	0	0	0.909091	17	0	0	17	0	12	0	0	12	0	34	0
chr10_92937273	G	A	*	transcript	False	False	V420I	+	Lta4h	uc007gur.1	uc007gur.1#exon.12	21.094	21.094	24.9179	strelka_WT_1,strelka_WT_2	135	135	0	0	0	187	187	0	0	0	1	122	122	0	0	0	203	203	0	0	0	1	175	0	0	173	2	197	0	1	196	0	171	0
chr3_69379048	T	A	*	transcript	False	False	D267V	-	B3galnt1	uc008pmj.1	uc008pmj.1#exon.2	0.00994028	0.00994028	0.0106459	strelka_WT_1,strelka_WT_2	139	40	0	0	99	188	63	1	0	124	0.314985	1	0	0	0	1	0	0	0	0	0	0	118	0	0	0	118	114	0	0	0	114	120	0
chr11_3032305	G	A	*	transcript	True	True		-	BC049259 Sfi1	uc007hrv.1 uc007hrs.1 uc007hrt.1	uc007hrv.1#exon.1 uc007hrs.1#exon.20 uc007hrt.1#exon.31	3.82671	3.1419619766 4.3284029334 4.0097602774	4.2407599095 10.2294009728 10.2294009728	strelka_WT_1	2530	47	0	2483	0	2816	63	2	2748	3	0.0205761	61	0	0	61	0	106	4	0	102	0	0.0239521	1714	45	4	1661	4	1632	49	0	1581	2	1875	50
chr6_132390665	G	A	*	transcript	True	True		-	BC069935	uc009eje.1	uc009eje.1#exon.1	0	0	0	strelka_WT_1,strelka_WT_2	437	105	0	332	0	578	152	0	426	0	0.253202	0	0	0	0	0	0	0	0	0	0	-1	685	0	0	685	0	665	0	0	664	1	685	0
chr5_64041611	C	T	*	transcript	True	True		-	BC079612	uc008xmc.1	uc008xmc.1#exon.0	0	0	0	strelka_WT_2	51	0	39	0	12	44	0	36	2	6	0.189474	0	0	0	0	0	0	0	0	0	0	-1	27	0	27	0	0	31	0	30	1	0	29	0
chr10_70421592	T	C	*	transcript	False	False	M79V M161V	-	Bicc1	uc007fof.1 uc007fog.1 uc007foh.1	uc007fof.1#exon.4 uc007fog.1#exon.4 uc007foh.1#exon.4	0.0122224	0.0125683198 0.0122030797 0.0118957941	0.0 0.0 0.0	strelka_WT_1,strelka_WT_2	287	0	131	0	156	325	0	117	0	208	0.405229	0	0	0	0	0	0	0	0	0	0	-1	188	1	6	2	179	185	1	5	0	179	200	0
chr14_47005611	G	A	*	transcript	False	False	H51Y	-	Bmp4	uc007thd.1 uc011zjm.1	uc007thd.1#exon.2 uc011zjm.1#exon.1	0	0	0.0 0.0	strelka_WT_1,strelka_WT_2	189	74	1	114	0	202	86	1	115	0	0.409207	0	0	0	0	0	0	0	0	0	0	-1	97	1	1	95	0	99	0	0	99	0	85	0
chr10_85427982	G	C	*	transcript	False	False	S415R	-	Bpil2	uc007gnj.2	uc007gnj.2#exon.12	0	0	0	strelka_WT_1,strelka_WT_2	257	0	97	160	0	284	0	92	192	0	0.349353	0	0	0	0	0	0	0	0	0	0	-1	222	0	0	222	0	242	0	0	242	0	267	0
chr17_32343891	C	T	*	transcript	True	True		-	Brd4	uc008bwc.2	uc008bwc.2#exon.12	30.6917	30.6917	3.78169	strelka_WT_1,strelka_WT_2	294	0	248	0	46	373	0	315	0	58	0.155922	19	0	18	0	1	45	0	42	0	3	0.0625	203	0	203	0	0	147	0	147	0	0	198	0
chr11_64994416	C	T	*	transcript	False	False	E784K E736K E3K E749K	-	BSAC2A Myocd	uc007jkx.1 uc007jky.1 uc007jkz.1 uc011xwi.1	uc007jkx.1#exon.0 uc007jky.1#exon.12 uc007jkz.1#exon.11 uc011xwi.1#exon.12	0	0	0.0 0.0 0.0 0.0	strelka_WT_1,strelka_WT_2	93	0	0	0	93	109	0	0	0	109	1	0	0	0	0	0	0	0	0	0	0	-1	86	0	86	0	0	123	0	123	0	0	109	0
chr9_108017194	C	T	*	transcript	False	False	G1230S	-	Bsn	uc009rov.1	uc009rov.1#exon.4	0.7302	0.7302	0.346634	strelka_WT_1,strelka_WT_2	418	0	360	1	57	491	0	423	0	68	0.137514	2	0	2	0	0	8	0	8	0	0	0	188	1	183	4	0	164	0	163	1	0	174	1
chr4_138919162	T	C	*	transcript	False	True	F433S	+	C230096C10Rik	uc008vmf.1 uc008vmg.1 uc008vmh.1 uc012dnt.1	uc008vmf.1#exon.11 uc008vmg.1#exon.11 uc008vmh.1#exon.11 uc012dnt.1#exon.6	8.48783	4.5992188581 9.9285677528 9.9412994589 9.4822284295	9.0293951873 9.0293951873 9.0293951873 9.0293951873	strelka_WT_1,strelka_WT_2	298	0	69	0	229	333	0	86	1	246	0.245642	50	0	6	0	44	77	0	13	1	63	0.149606	218	1	6	2	209	214	1	6	2	205	184	0
chr3_94167943	C	T	*	transcript	True	False		+	C2cd4d	uc012ctl.1	uc012ctl.1#exon.1	0	0	0	strelka_WT_2	38	0	31	0	7	27	0	20	0	7	0.215385	0	0	0	0	0	0	0	0	0	0	-1	2	0	2	0	0	5	0	4	1	0	4	0
chr12_11248447	C	G	*	transcript	False	False	K707N K372N K780N	-	Gen1	uc007nav.1 uc007naw.1 uc011yke.1	uc007nav.1#exon.13 uc007naw.1#exon.12 uc011yke.1#exon.11	5.21697	5.1818802968 5.2341265709 5.2348948809	5.550937885 5.550937885 5.550937885	strelka_WT_1,strelka_WT_2	191	0	0	191	0	257	0	0	256	1	0.997768	24	0	0	24	0	56	0	0	56	0	1	227	0	226	0	1	190	0	190	0	0	259	0
chr7_3158069	A	G	*	transcript	False	False	F551L	-	AU018091	uc009euk.1	uc009euk.1#exon.9	1.55874	1.55874	1.85118	strelka_WT_1,strelka_WT_2	91	0	0	91	0	98	1	0	97	0	0.994709	10	0	0	10	0	16	0	0	16	0	1	103	103	0	0	0	90	89	1	0	0	123	121
chr8_125152597	C	A	*	transcript	True	True		-	Cbfa2t3	uc009ntl.2 uc009ntm.2 uc009ntn.2	uc009ntl.2#exon.11 uc009ntm.2#exon.10 uc009ntn.2#exon.11	0.0086607	0.0086240241 0.0087126388 0.0086454433	0.0064702855 0.0064702855 0.0064702855	strelka_WT_1	70	23	47	0	0	75	29	46	0	0	0.358621	0	0	0	0	0	0	0	0	0	0	-1	24	0	24	0	0	27	0	27	0	0	33	0
chr18_74458942	G	A	*	transcript	False	True	V83I	+	Ccdc11	uc008fpl.2 uc008fpm.2	uc008fpl.2#exon.2 uc008fpm.2#exon.1	0.00894735	0.0084263191 0.0094683799	0.0115021985 0.0115021985	strelka_WT_1,strelka_WT_2	38	12	0	26	0	46	13	0	33	0	0.297619	0	0	0	0	0	0	0	0	0	0	-1	54	0	0	54	0	53	0	0	53	0	49	0
chr8_98064829	C	A	*	transcript	False	False	Y174-	+	Ccdc113	uc009myn.1	uc009myn.1#exon.3	0	0	0	strelka_WT_1	71	6	65	0	0	65	10	55	0	0	0.117647	0	0	0	0	0	0	0	0	0	0	-1	20	0	20	0	0	25	0	25	0	0	29	0
chr8_98064830	A	T	*	transcript	False	False	I175F	+	Ccdc113	uc009myn.1	uc009myn.1#exon.3	0	0	0	strelka_WT_1	69	63	0	0	6	65	54	1	0	10	0.119403	0	0	0	0	0	0	0	0	0	0	-1	20	20	0	0	0	25	25	0	0	0	29	28
chr9_37121811	C	G	*	transcript	False	False	-531Y	-	Ccdc15	uc009ouo.1	uc009ouo.1#exon.7	1.82964	1.82964	0.301985	strelka_WT_1,strelka_WT_2	84	0	29	55	0	114	0	33	80	1	0.681818	0	0	0	0	0	1	0	0	1	0	1	30	0	30	0	0	22	0	22	0	0	38	0
chr7_16861028	G	T	*	transcript	False	False	S535-	-	Ccdc9	uc009fhn.1	uc009fhn.1#exon.10	15.7485	15.7485	16.3372	strelka_WT_2	77	0	0	77	0	88	0	0	84	4	0.0242424	95	0	0	95	0	194	0	0	194	0	0	75	0	0	75	0	74	0	0	74	0	74	0
chr8_106661702	C	T	*	transcript	True	False		+	Cdh5	uc009mzx.2	uc009mzx.2#exon.8	0	0	0	strelka_WT_1,strelka_WT_2	208	0	140	0	68	260	1	167	0	92	0.34188	0	0	0	0	0	0	0	0	0	0	-1	175	1	174	0	0	145	0	145	0	0	154	0
chr3_108195111	C	A	*	transcript	True	True		-	Celsr2	uc008qyx.1 uc008qyy.1	uc008qyx.1#exon.33 uc008qyy.1#exon.33	3.11773	3.1184819492 3.1169817186	4.5772026555 4.6919626565	strelka_WT_1,strelka_WT_2	137	15	122	0	0	165	30	135	0	0	0.149007	38	8	30	0	0	41	7	33	0	1	0.189873	90	1	88	1	0	86	1	85	0	0	99	0
chr3_108195692	C	T	*	transcript	True	True		-	Celsr2	uc008qyz.1	uc008qyz.1#exon.17	3.5016	3.5016	3.16951	strelka_WT_1	50	0	31	0	19	42	0	23	0	19	0.413043	9	0	5	0	4	23	0	13	0	10	0.4375	22	0	22	0	0	15	0	15	0	0	39	0
chr1_74617544	G	A	*	transcript	False	False	R1119C R884C R1222C	-	Zfp142	uc007bml.1 uc007bmm.1 uc007bmn.1	uc007bml.1#exon.5 uc007bmm.1#exon.6 uc007bmn.1#exon.6	6.29402	6.4449612188 6.2682814283 6.1688070335	8.0541238738 8.0541238738 8.0541238738	strelka_WT_1,strelka_WT_2	174	174	0	0	0	189	187	1	1	0	0.99449	37	36	0	1	0	64	64	0	0	0	0.990099	107	0	0	107	0	77	0	0	76	1	107	0
chr7_4846963	A	G	*	transcript	False	False	S195G	+	Isoc2a	uc012ewz.1	uc012ewz.1#exon.5	2.03828	2.03828	1.25378	strelka_WT_1,strelka_WT_2	53	0	0	53	0	60	0	1	59	0	0.99115	12	0	0	12	0	14	0	0	14	0	1	57	56	0	1	0	42	41	0	1	0	73	73
chr16_33496705	G	A	*	transcript	False	False	G554E	+	Zfp148	uc007zab.1 uc007zac.1	uc007zab.1#exon.8 uc007zac.1#exon.8	9.93705	9.9080932709 9.9660164033	9.1645326186 9.1645326186	strelka_WT_1,strelka_WT_2	55	40	0	15	0	83	62	0	21	0	0.73913	98	80	2	16	0	114	81	0	33	0	0.759434	47	0	0	47	0	33	0	0	33	0	60	0
chr4_151747596	C	A	*	transcript	False	False	L1021M	+	Chd5	uc008wai.1 uc012dqc.1	uc008wai.1#exon.19 uc012dqc.1#exon.19	0.119468	0.1187652831 0.120171464	0.135997314 0.135997314	strelka_WT_2	252	0	252	0	0	331	7	324	0	0	0.0120069	1	0	1	0	0	3	0	3	0	0	0	154	0	154	0	0	161	0	161	0	0	166	0
chrX_82956439	T	C	*	transcript	False	False	K505R K511R K533R	-	Gyk	uc009trv.1 uc009trw.1 uc009trx.1 uc009try.1	uc009trv.1#exon.17 uc009trw.1#exon.17 uc009trx.1#exon.18 uc009try.1#exon.18	12.7959	12.7839072597 12.9476514919 12.741066372 12.7108652778	21.8009261481 21.8009261481 21.8009261481 21.8009261481	strelka_WT_1,strelka_WT_2	136	0	99	0	37	186	0	125	0	61	0.695652	121	0	76	0	45	200	0	127	0	73	0.632399	285	0	0	2	283	219	0	0	1	218	259	0
chr7_13618020	A	T	*	transcript	True	False		-	Chmp2a	uc009ffc.2	uc009ffc.2#exon.2	44.3975	44.3975	63.2486	strelka_WT_1,strelka_WT_2	236	0	0	0	236	290	0	1	0	289	0.998099	410	0	0	0	410	555	0	0	0	555	1	241	240	0	1	0	235	232	2	1	0	260	260
chr9_54882695	G	T	*	transcript	False	False	T186N T367N	-	Chrnb4	uc009prz.1 uc009psa.1	uc009prz.1#exon.0 uc009psa.1#exon.4	0	0	0.0 0.0	strelka_WT_1,strelka_WT_2	78	0	0	55	23	66	0	0	50	16	0.270833	0	0	0	0	0	0	0	0	0	0	-1	64	0	0	64	0	48	0	0	48	0	69	0
chr1_89104152	G	A	*	transcript	True	True		+	Chrng	uc007bwi.1	uc007bwi.1#exon.3	0	0	0	strelka_WT_1,strelka_WT_2	353	183	0	169	1	382	203	1	178	0	0.52517	0	0	0	0	0	0	0	0	0	0	-1	189	0	0	189	0	214	0	0	213	1	203	0
chr18_15876474	C	T	*	transcript	True	True		-	Chst9	uc008edv.1 uc008edw.1	uc008edv.1#exon.0 uc008edw.1#exon.1	0	0	0.0 0.0	strelka_WT_1,strelka_WT_2	112	0	89	0	23	133	0	107	0	26	0.2	0	0	0	0	0	0	0	0	0	0	-1	126	1	125	0	0	129	1	128	0	0	106	0
chr17_33954687	G	A	*	transcript	False	False	R7H R195H	+	Kank3	uc012apm.1 uc008bzq.1	uc012apm.1#exon.2 uc008bzq.1#exon.2	21.0772	17.1462041207 25.0081206822	17.7986308756 17.7986308756	strelka_WT_1,strelka_WT_2	76	54	0	22	0	70	44	1	25	0	0.671233	50	43	0	7	0	100	77	0	23	0	0.8	16	0	0	16	0	16	0	0	16	0	13	0
chr7_20006880	G	A	*	transcript	True	True		+	Ckm	uc009flu.1	uc009flu.1#exon.7	0.0572904	0.0572904	0.0271385	strelka_WT_2	7	7	0	0	0	18	18	0	0	0	1	0	0	0	0	0	0	0	0	0	0	-1	3	0	0	3	0	4	0	0	4	0	4	0
chr6_85767671	G	A	*	transcript	False	False	S100F	-	Cml5	uc009cqg.2	uc009cqg.2#exon.2	0	0	0	strelka_WT_1,strelka_WT_2	161	79	0	82	0	178	71	0	107	0	0.442478	0	0	0	0	0	0	0	0	0	0	-1	195	0	0	195	0	160	0	1	159	0	160	1
chr8_97772916	C	A	*	transcript	False	False	M1075I	-	Cngb1	uc009myb.2	uc009myb.2#exon.29	0.00305225	0.00305225	0	strelka_WT_1,strelka_WT_2	436	130	306	0	0	456	131	323	1	1	0.292601	0	0	0	0	0	0	0	0	0	0	-1	245	0	243	2	0	292	0	292	0	0	319	0
chr8_97772917	A	T	*	transcript	False	False	M1075K	-	Cngb1	uc009myb.2	uc009myb.2#exon.29	0.00305225	0.00305225	0	strelka_WT_1,strelka_WT_2	433	304	0	0	129	459	332	0	1	126	0.285874	0	0	0	0	0	0	0	0	0	0	-1	239	232	3	2	2	288	279	5	1	3	314	312
chr19_5098249	A	C	*	transcript	False	True	F5C	-	Cnih2	uc008gce.1 uc012bgt.1	uc008gce.1#exon.0 uc012bgt.1#exon.0	0.44162	0.4462133034 0.4370275981	0.0 0.0	strelka_WT_1,strelka_WT_2	169	126	43	0	0	171	128	43	0	0	0.252941	0	0	0	0	0	0	0	0	0	0	-1	81	80	1	0	0	82	78	3	1	0	71	71
chr6_106303683	A	G	*	transcript	False	False	N90D	+	Cntn4	uc009dcr.2 uc009dcv.2 uc009dcs.2 uc009dct.1 uc009dcu.1 uc012epu.1	uc009dcr.2#exon.6 uc009dcv.2#exon.6 uc009dcs.2#exon.3 uc009dct.1#exon.3 uc009dcu.1#exon.3 uc012epu.1#exon.5	0	0	0.0 0.0 0.0 0.0 0.0 0.0	strelka_WT_1,strelka_WT_2	132	93	0	39	0	150	115	0	35	0	0.262411	0	0	0	0	0	0	0	0	0	0	-1	172	169	3	0	0	146	142	4	0	0	155	153
chr5_72710816	C	A	*	transcript	False	False	L754F L820F	-	Corin	uc008xrj.2 uc008xrk.2	uc008xrj.2#exon.16 uc008xrk.2#exon.16	0	0	0.0 0.0	strelka_WT_2	170	0	170	0	0	216	6	210	0	0	0.015544	0	0	0	0	0	0	0	0	0	0	-1	141	0	141	0	0	140	1	139	0	0	145	0
chr2_130217030	G	T	*	transcript	False	False	L625I	-	Cpxm1	uc008mir.2	uc008mir.2#exon.12	0.0225571	0.0225571	0	strelka_WT_1,strelka_WT_2	167	0	1	83	83	218	0	0	121	97	0.467532	0	0	0	0	0	1	0	0	1	0	0	194	0	0	194	0	206	0	0	206	0	215	0
chr18_61269381	C	A	*	transcript	True	True		+	Csf1r	uc008fbo.1 uc008fbp.1 uc008fbn.1 uc012bdo.1	uc008fbo.1#exon.1 uc008fbp.1#exon.1 uc008fbn.1#exon.2 uc012bdo.1#exon.1	0.00734134	0.008859104 0.0106609133 0.0048765081 0.0049688322	0.0732421275 0.0732421275 0.0732421275 0.0732421275	strelka_WT_1,strelka_WT_2	268	65	203	0	0	278	78	200	0	0	0.261905	1	0	1	0	0	0	0	0	0	0	0	276	0	273	0	3	256	2	250	2	2	335	0
chr15_47460793	G	T	*	transcript	False	False	P3166T P2219T	-	Csmd3	uc007vqr.1 uc007vqu.2	uc007vqr.1#exon.41 uc007vqu.2#exon.58	0	0	0.0 0.0	strelka_WT_1	47	0	0	43	4	59	0	0	59	0	0.0377358	0	0	0	0	0	0	0	0	0	0	-1	63	0	0	63	0	66	0	0	65	1	85	0
chr14_56719575	C	G	*	transcript	False	False	S133T	-	Ctsg	uc007ubn.1	uc007ubn.1#exon.3	0	0	0	strelka_WT_1,strelka_WT_2	390	0	233	157	0	436	0	222	214	0	0.449153	0	0	0	0	0	0	0	0	0	0	-1	260	0	258	1	1	245	0	241	2	2	262	1
chr1_80279217	G	A	*	transcript	True	False		-	Cul3	uc007brc.1 uc007brd.1	uc007brc.1#exon.7 uc007brd.1#exon.8	45.6793	46.6868575792 44.6717229132	50.8710024138 50.8710024138	strelka_WT_1,strelka_WT_2	91	7	0	84	0	132	19	0	113	0	0.116592	281	34	0	247	0	440	58	0	382	0	0.127601	184	0	0	184	0	158	0	0	158	0	175	1
chr19_47972620	G	C	*	transcript	False	False	A15G	-	Itprip	uc008hvu.1 uc008hvv.1	uc008hvu.1#exon.1 uc008hvv.1#exon.1	14.9954	14.988360595 15.0024214646	15.4703609921 15.4860510304	strelka_WT_1,strelka_WT_2	262	0	147	114	1	242	0	137	105	0	0.563492	73	0	37	36	0	149	0	75	74	0	0.504505	174	0	1	173	0	197	0	2	195	0	182	0
chr19_39587788	A	G	*	transcript	False	False	S99G	+	Cyp2c39	uc008hkb.2	uc008hkb.2#exon.1	0.00172989	0.00172989	0	strelka_WT_1,strelka_WT_2	224	121	0	103	0	333	161	0	172	0	0.493716	0	0	0	0	0	0	0	0	0	0	-1	311	311	0	0	0	304	304	0	0	0	309	309
chr3_17997613	C	T	*	transcript	False	False	G145D	-	Cyp7b1	uc008orm.2	uc008orm.2#exon.2	0.643666	0.643666	1.02955	strelka_WT_1	88	0	84	0	4	145	0	144	1	0	0.0171674	6	0	6	0	0	7	0	7	0	0	0	89	0	89	0	0	98	1	97	0	0	112	0
chr9_72793204	G	C	*	transcript	False	False	G289A	+	Pygo1	uc009qqi.1	uc009qqi.1#exon.2	0.091721	0.091721	0.118734	strelka_WT_1,strelka_WT_2	202	0	107	95	0	213	0	123	90	0	0.554217	0	0	0	0	0	1	0	1	0	0	1	120	1	1	118	0	94	0	0	94	0	108	0
chr14_46249266	C	G	*	transcript	False	True	D318H	-	Ddhd1	uc007tgx.1 uc007tgy.1 uc007tgz.1 uc007tha.1	uc007tgx.1#exon.1 uc007tgy.1#exon.1 uc007tgz.1#exon.1 uc007tha.1#exon.1	3.54563	3.5373259121 3.5694524962 3.5295904396 3.5461398615	4.431982158 4.431982158 4.431982158 4.431982158	strelka_WT_1,strelka_WT_2	138	1	57	80	0	204	0	114	90	0	0.497076	15	0	11	4	0	28	0	13	15	0	0.44186	222	1	221	0	0	199	0	199	0	0	243	0
chr8_19295100	A	T	*	transcript	False	False	K24N	+	Defb3	uc009lao.1	uc009lao.1#exon.1	0	0	0	strelka_WT_1,strelka_WT_2	93	78	0	0	15	103	90	0	0	13	0.142857	0	0	0	0	0	0	0	0	0	0	-1	105	105	0	0	0	60	60	0	0	0	62	62
chr1_89812128	A	T	*	transcript	True	False		+	Dgkd	uc011wos.1	uc011wos.1#exon.4	26.9275	26.9275	27.1413	strelka_WT_1,strelka_WT_2	258	204	0	0	54	318	262	1	0	55	0.189236	136	115	0	0	21	259	205	0	0	54	0.189873	252	249	2	0	1	225	225	0	0	0	283	283
chr14_8721663	T	A	*	transcript	False	False	L500Q	+	Flnb	uc007sek.1	uc007sek.1#exon.9	25.2831	25.2831	16.7911	strelka_WT_1,strelka_WT_2	112	58	0	0	54	97	51	0	0	46	0.521531	80	18	0	0	62	124	22	0	0	102	0.196078	76	0	0	0	76	63	0	0	0	63	80	0
chr5_123962607	G	C	*	transcript	False	True	A209G	-	Diablo	uc012edg.1 uc008znx.1	uc012edg.1#exon.5 uc008znx.1#exon.5	9.80588	7.1717259082 12.44003022	10.442471071 10.442471071	strelka_WT_1,strelka_WT_2	387	0	77	310	0	383	0	62	321	0	0.180519	119	0	20	99	0	223	0	36	187	0	0.163743	278	0	0	278	0	305	0	0	305	0	295	0
chr14_118899278	A	T	*	transcript	False	False	I1140K I1215K I1172K	-	Abcc4	uc011zpz.1 uc007uyv.2 uc011zqa.1	uc011zpz.1#exon.28 uc007uyv.2#exon.28 uc011zqa.1#exon.27	5.42301	5.3695618365 5.3912823065 5.5081970861	7.8313384759 7.8313384759 7.8313384759	strelka_WT_1,strelka_WT_2	96	44	0	0	52	130	66	0	0	64	0.513274	34	19	0	0	15	67	39	1	0	27	0.415842	102	102	0	0	0	113	113	0	0	0	121	121
chr1_46419815	T	G	*	transcript	False	True	S3989A	+	Dnahc7b	uc007awx.2 uc007awz.2	uc007awx.2#exon.64 uc007awz.2#exon.15	0.00551559	0.0021476747 0.0088834978	0.0 0.0	strelka_WT_1,strelka_WT_2	402	2	0	57	343	569	0	0	70	499	0.130793	0	0	0	0	0	0	0	0	0	0	-1	165	1	0	0	164	139	0	1	0	138	140	1
chr17_30805232	G	A	*	transcript	True	False		+	Dnahc8	uc008bua.1 uc008bub.1	uc008bua.1#exon.13 uc008bub.1#exon.13	0.00135	0.0014042111 0.0012957875	0.0 0.0	strelka_WT_1,strelka_WT_2	419	185	0	234	0	557	256	0	301	0	0.451844	0	0	0	0	0	0	0	0	0	0	-1	140	0	0	140	0	186	0	0	186	0	200	0
chr17_30878284	C	A	*	transcript	True	False		+	Dnahc8	uc008bua.1 uc008bub.1	uc008bua.1#exon.46 uc008bub.1#exon.46	0.00135	0.0014042111 0.0012957875	0.0 0.0	strelka_WT_1,strelka_WT_2	326	141	185	0	0	419	192	226	0	1	0.44698	0	0	0	0	0	0	0	0	0	0	-1	142	0	142	0	0	110	0	110	0	0	128	0
chr17_30881475	T	C	*	transcript	True	False		+	Dnahc8	uc008bua.1 uc008bub.1	uc008bua.1#exon.48 uc008bub.1#exon.48	0.00135	0.0014042111 0.0012957875	0.1166448697 0.1166448697	strelka_WT_1,strelka_WT_2	305	0	158	0	147	379	0	179	0	200	0.49269	1	0	0	0	1	0	0	0	0	0	0	115	0	1	1	113	144	0	0	0	144	133	0
chr17_30884865	A	G	*	transcript	True	False		+	Dnahc8	uc008bua.1 uc008bub.1	uc008bua.1#exon.51 uc008bub.1#exon.51	0.00135	0.0014042111 0.0012957875	0.0 0.0	strelka_WT_1,strelka_WT_2	464	251	0	213	0	622	323	0	299	0	0.471455	0	0	0	0	0	0	0	0	0	0	-1	157	156	1	0	0	140	138	1	0	1	155	155
chr17_30899635	C	T	*	transcript	True	False		+	Dnahc8	uc008bua.1 uc008bub.1	uc008bua.1#exon.61 uc008bub.1#exon.61	0.00135	0.0014042111 0.0012957875	0.0 0.0	strelka_WT_1,strelka_WT_2	402	0	204	0	198	584	0	325	1	258	0.462475	0	0	0	0	0	0	0	0	0	0	-1	182	2	180	0	0	167	0	166	1	0	179	0
chr17_30937448	G	T	*	transcript	True	False		+	Dnahc8	uc008bua.1 uc008bub.1	uc008bua.1#exon.76 uc008bub.1#exon.76	0.00135	0.0014042111 0.0012957875	0.0 0.0	strelka_WT_1,strelka_WT_2	186	0	0	101	85	230	0	0	134	96	0.435096	0	0	0	0	0	0	0	0	0	0	-1	56	0	0	56	0	59	0	0	59	0	89	0
chr17_30940095	T	C	*	transcript	True	True		+	Dnahc8	uc008bua.1 uc008bub.1 uc008buc.1	uc008bua.1#exon.77 uc008bub.1#exon.77 uc008buc.1#exon.0	0.0009	0.0014042111 0.0012957875 0.0	0.0 0.0 0.0	strelka_WT_1,strelka_WT_2	479	0	227	1	251	595	0	299	0	296	0.489758	0	0	0	0	0	0	0	0	0	0	-1	179	0	0	0	179	153	0	0	0	153	161	0
chr17_30991771	G	T	*	transcript	True	False		+	Dnahc8	uc008bub.1	uc008bub.1#exon.89	0.00129579	0.00129579	0	strelka_WT_1,strelka_WT_2	246	2	0	121	123	307	0	0	169	138	0.471971	0	0	0	0	0	0	0	0	0	0	-1	86	0	0	86	0	71	0	0	71	0	87	0
chr10_80251808	C	T	*	transcript	False	True	S1122L S906L S863L S1013L	+	Dot1l	uc007gel.1 uc011xiu.1 uc007gen.1 uc007geo.1 uc007gem.1	uc007gel.1#exon.23 uc011xiu.1#exon.20 uc007gen.1#exon.16 uc007geo.1#exon.0 uc007gem.1#exon.23	9.32121	10.1373548827 10.0723729672 9.3149269154 9.2287481448 7.8526443824	11.7988505593 11.7988505593 11.7988505593 11.7988505593 11.7988505593	strelka_WT_1,strelka_WT_2	425	0	397	0	28	399	0	379	0	20	0.0582524	79	0	76	0	3	150	0	141	0	9	0.0524017	309	0	308	0	1	283	0	283	0	0	317	0
chr6_54484482	A	C	*	transcript	False	False	C89G	-	Scrn1	uc009bzw.1	uc009bzw.1#exon.2	11.0839	11.0839	14.2803	strelka_WT_1,strelka_WT_2	340	172	168	0	0	419	198	220	0	1	0.511199	78	42	36	0	0	111	57	54	0	0	0.47619	291	284	7	0	0	297	290	6	1	0	368	361
chr17_56351065	C	T	*	transcript	False	True	D54N	-	Dpp9	uc008dbh.2 uc008dbi.2	uc008dbh.2#exon.2 uc008dbi.2#exon.2	16.9911	23.8216135261 10.1606782585	22.4882858929 22.4882858929	strelka_WT_1,strelka_WT_2	116	1	92	0	23	134	0	108	0	26	0.196	150	0	128	0	22	260	0	205	0	55	0.187805	49	0	49	0	0	53	0	53	0	0	56	0
chr15_54907767	G	T	*	transcript	False	False	R445S R382S	-	Dscc1	uc007vrw.1 uc011zsy.1	uc007vrw.1#exon.8 uc011zsy.1#exon.9	3.6567	3.8366039248 3.4767989026	2.6145841504 2.6145841504	strelka_WT_2	54	0	0	54	0	72	0	0	68	4	0.031746	26	0	0	26	0	52	0	0	52	0	0	62	0	0	62	0	55	0	0	55	0	60	0
chr5_136502423	C	T	*	transcript	False	True	P365L	+	Dtx2	uc008zzm.1 uc008zzn.1 uc012eer.1	uc008zzm.1#exon.5 uc008zzn.1#exon.5 uc012eer.1#exon.6	5.65087	5.7022049436 5.7017240153 5.5486904111	5.5689810859 5.5689810859 5.5689810859	strelka_WT_1,strelka_WT_2	576	0	0	1	575	638	0	2	0	636	0.997529	33	0	0	0	33	46	0	0	0	46	1	313	0	313	0	0	304	0	303	1	0	365	0
chr17_26645198	A	G	*	transcript	False	False	C24R	-	Dusp1	uc008bee.2	uc008bee.2#exon.0	7.06924	7.06924	4.62817	strelka_WT_1,strelka_WT_2	131	72	1	58	0	151	91	1	59	0	0.414894	19	14	0	5	0	25	16	0	9	0	0.318182	44	42	2	0	0	31	30	1	0	0	41	39
chr12_111888093	A	G	*	transcript	False	False	Y3123C	+	Dync1h1	uc007pbo.1	uc007pbo.1#exon.47	33.932	33.932	34.0293	strelka_WT_1,strelka_WT_2	136	75	1	60	0	148	84	0	64	0	0.43662	154	96	0	58	0	245	142	1	102	0	0.401003	69	68	1	0	0	65	61	3	1	0	106	104
chr10_80641426	C	T	*	transcript	True	False		+	Eef2	uc007gge.2	uc007gge.2#exon.3	871.419	871.419	907.568	strelka_WT_1	803	0	786	0	17	860	1	847	0	12	0.0174384	3638	2	3627	2	7	5488	0	5483	1	4	0.00120535	375	0	365	8	2	349	0	338	5	6	356	1
chr13_31067303	A	T	*	transcript	True	True		+	EG432743	uc011yxy.1	uc011yxy.1#exon.0	0.0213158	0.0213158	0.0213158	strelka_WT_2	17	16	0	0	1	21	16	0	0	5	0.157895	0	0	0	0	0	0	0	0	0	0	-1	24	24	0	0	0	20	20	0	0	0	20	20
chr14_48847138	C	T	*	transcript	True	True		+	EG624367	uc011zjq.1	uc011zjq.1#exon.2	0.0497524	0.0497524	0.0739351	strelka_WT_1,strelka_WT_2	646	0	309	1	336	754	0	407	0	347	0.487857	0	0	0	0	0	0	0	0	0	0	-1	844	2	838	3	1	773	1	772	0	0	942	2
chr13_120283770	G	C	*	transcript	True	True		+	EG633640	uc007rzm.1	uc007rzm.1#exon.1	0.0124565	0.0124565	0.0131591	strelka_WT_1	150	0	22	128	0	140	0	21	119	0	0.148276	0	0	0	0	0	0	0	0	0	0	-1	124	0	0	124	0	70	0	0	70	0	113	0
chr13_120283889	C	T	*	transcript	True	True		+	EG633640	uc007rzm.1	uc007rzm.1#exon.1	0.0124565	0.0124565	0.0131591	strelka_WT_2	517	0	441	0	76	601	0	523	0	78	0.137746	0	0	0	0	0	0	0	0	0	0	-1	632	3	619	7	3	384	0	382	2	0	561	2
chr13_120283890	G	C	*	transcript	True	True		+	EG633640	uc007rzm.1	uc007rzm.1#exon.1	0.0124565	0.0124565	0.0131591	strelka_WT_2	554	0	75	479	0	623	0	77	546	0	0.129142	0	0	0	0	0	0	0	0	0	0	-1	660	1	11	646	2	391	0	7	384	0	569	0
chr18_35023072	G	T	*	transcript	False	False	R418I	+	Egr1	uc008elt.1	uc008elt.1#exon.1	60.5137	60.5137	66.0984	strelka_WT_2	81	0	0	62	19	113	1	0	69	43	0.319588	490	0	0	376	114	747	0	0	570	177	0.235247	56	0	0	56	0	74	0	0	74	0	67	0
chr4_41585847	G	T	*	transcript	False	False	L10I	-	Enho	uc008sjd.2	uc008sjd.2#exon.1	0.0601596	0.0601596	0.0874347	strelka_WT_1,strelka_WT_2	100	0	0	47	53	92	0	0	43	49	0.53125	1	0	0	0	1	2	0	0	2	0	0.333333	64	0	0	64	0	51	0	0	51	0	44	0
chr11_30848435	G	A	*	transcript	False	False	R205-	-	Erlec1	uc007iic.1	uc007iic.1#exon.6	4.86558	4.86558	12.9281	strelka_WT_1,strelka_WT_2	133	42	0	91	0	167	70	0	97	0	0.373333	85	4	0	81	0	141	8	0	133	0	0.0530973	160	0	0	160	0	143	0	0	143	0	163	0
chr4_151497564	G	T	*	transcript	True	True		-	Espn	uc008vzu.1	uc008vzu.1#exon.6	1.25374	1.25374	0.149101	strelka_WT_1,strelka_WT_2	120	0	0	59	61	124	0	0	61	63	0.508197	0	0	0	0	0	2	0	0	2	0	0	62	0	0	62	0	85	0	0	85	0	88	0
chr5_37702928	G	A	*	transcript	False	True	R647C	-	Evc	uc008xfn.2 uc008xfo.2	uc008xfn.2#exon.0 uc008xfo.2#exon.13	3.1258	2.9578719365 3.2937351622	1.0546180538 3.541072891	strelka_WT_1,strelka_WT_2	305	55	0	250	0	329	55	1	273	0	0.173502	20	9	0	11	0	35	8	0	27	0	0.309091	278	0	0	278	0	247	0	0	247	0	268	0
chr19_37624935	G	A	*	transcript	True	True		+	Exoc6	uc008hiq.1 uc008hir.1	uc008hiq.1#exon.0 uc008hir.1#exon.0	6.17476	6.1933816357 6.1561466552	3.2302747499 3.2302747499	strelka_WT_1,strelka_WT_2	231	149	0	82	0	228	155	0	73	0	0.662309	4	3	0	1	0	5	2	0	3	0	0.555556	59	0	0	59	0	57	0	2	55	0	47	0
chr8_13034938	G	C	*	transcript	False	False	V322L	+	F7	uc009kwr.2	uc009kwr.2#exon.7	0	0	0	strelka_WT_1,strelka_WT_2	249	0	34	215	0	309	0	38	271	0	0.129032	0	0	0	0	0	0	0	0	0	0	-1	174	0	0	173	1	136	0	0	134	2	201	1
chr15_97215846	C	T	*	transcript	True	True		+	Fam113b	uc007xku.1 uc007xkt.2	uc007xku.1#exon.1 uc007xkt.2#exon.5	5.77682	6.2149558236 5.3386819273	6.6199260044 6.5792417173	strelka_WT_1,strelka_WT_2	58	0	43	0	15	64	0	38	0	26	0.336066	21	0	13	0	8	35	0	24	0	11	0.339286	38	1	36	1	0	33	0	33	0	0	32	0
chr13_48997625	G	T	*	transcript	False	False	Q652K	-	Fam120a	uc007qio.1	uc007qio.1#exon.10	50.9987	50.9987	55.1338	strelka_WT_1,strelka_WT_2	196	0	0	0	196	217	0	0	0	217	1	231	0	0	0	231	362	0	0	0	362	1	173	0	0	173	0	146	0	0	146	0	161	0
chr10_20067923	C	T	*	transcript	True	True		+	Fam54a	uc007enz.2	uc007enz.2#exon.0	3.75711	3.75711	0.063411	strelka_WT_1	28	0	23	0	5	16	0	16	0	0	0.113636	0	0	0	0	0	1	0	1	0	0	0	3	0	3	0	0	7	0	6	0	1	2	0
chrX_161434818	C	A	*	transcript	True	False		+	Fancb	uc009uwa.2 uc009uvz.2	uc009uwa.2#exon.8 uc009uvz.2#exon.8	3.56652	3.6442185458 3.4888216165	2.9122351263 2.9122351263	strelka_WT_2	30	0	30	0	0	42	4	38	0	0	0.0555556	13	0	13	0	0	16	0	16	0	0	0	53	0	53	0	0	56	0	56	0	0	51	1
chr12_66206188	G	T	*	transcript	False	False	E811- E70-	+	Fancm	uc007nrf.1 uc011ymf.1	uc007nrf.1#exon.13 uc011ymf.1#exon.13	2.2647	2.2694233817 2.2599847993	2.3614503561 2.3614503561	strelka_WT_1,strelka_WT_2	79	0	0	56	23	85	0	0	64	21	0.268293	8	0	0	8	0	19	0	0	16	3	0.111111	87	0	0	87	0	83	0	0	83	0	105	0
chr6_92745950	T	G	*	transcript	False	False	I623L I1245L	-	Adamts9	uc009czb.2 uc009czc.2	uc009czb.2#exon.25 uc009czc.2#exon.12	1.0038	1.0506386614 0.9569607919	1.1789140294 1.1789140294	strelka_WT_1,strelka_WT_2	182	0	0	109	73	178	0	0	75	103	0.511111	5	0	0	3	2	17	0	0	6	11	0.409091	145	0	0	0	145	109	0	0	0	109	122	0
chr7_19722149	G	T	*	transcript	True	False		+	Fbxo46	uc009fkt.2	uc009fkt.2#exon.1	4.50179	4.50179	4.58737	strelka_WT_1,strelka_WT_2	378	0	0	281	97	383	0	1	282	100	0.25887	30	0	0	25	5	46	0	0	39	7	0.157895	249	0	1	247	1	214	0	1	213	0	226	0
chr7_19722350	G	A	*	transcript	True	False		+	Fbxo46	uc009fkt.2	uc009fkt.2#exon.1	4.50179	4.50179	4.58737	strelka_WT_1,strelka_WT_2	322	80	0	242	0	347	95	0	252	0	0.261584	31	10	0	21	0	50	15	0	34	1	0.308642	203	0	1	202	0	216	0	2	214	0	197	0
chr9_109225536	A	G	*	transcript	True	True		-	Fbxw28	uc009rsg.2	uc009rsg.2#exon.9	0.0327704	0.0327704	0	strelka_WT_1	109	91	0	18	0	67	50	0	17	0	0.198864	0	0	0	0	0	0	0	0	0	0	-1	20	20	0	0	0	20	17	3	0	0	34	33
chr10_93498777	C	G	*	transcript	True	True		+	Fgd6	uc011xlz.1	uc011xlz.1#exon.0	3.91381	3.91381	1.47392	strelka_WT_1,strelka_WT_2	33	0	22	11	0	27	0	14	13	0	0.4	0	0	0	0	0	0	0	0	0	0	-1	4	0	4	0	0	12	0	12	0	0	4	0
chr7_80598051	T	C	*	transcript	False	False	D1357G	-	Chd2	uc009hrd.2	uc009hrd.2#exon.31	13.6322	13.6322	13.3725	strelka_WT_1,strelka_WT_2	97	0	49	0	48	104	0	53	0	51	0.507463	61	0	26	0	35	81	0	34	0	47	0.422535	56	0	0	0	56	75	0	2	1	72	76	0
chr11_49439506	C	A	*	transcript	False	False	C206-	+	Flt4	uc007iqu.2	uc007iqu.2#exon.4	0.00563108	0.00563108	0	strelka_WT_1,strelka_WT_2	324	58	264	0	2	329	53	276	0	0	0.169985	0	0	0	0	0	0	0	0	0	0	-1	158	0	158	0	0	185	0	185	0	0	199	0
chr11_49439512	C	A	*	transcript	True	False		+	Flt4	uc007iqu.2	uc007iqu.2#exon.4	0.00563108	0.00563108	0	strelka_WT_1,strelka_WT_2	312	59	253	0	0	328	53	275	0	0	0.175	0	0	0	0	0	0	0	0	0	0	-1	162	1	161	0	0	183	0	182	1	0	195	2
chr1_164818940	G	C	*	transcript	False	False	F69L	-	Fmo2	uc007dhc.1 uc007dha.1 uc007dhb.1	uc007dhc.1#exon.2 uc007dha.1#exon.1 uc007dhb.1#exon.2	0	0	0.0 0.0 0.0	strelka_WT_1,strelka_WT_2	182	0	53	129	0	215	0	45	170	0	0.246851	0	0	0	0	0	0	0	0	0	0	-1	106	0	0	106	0	127	0	0	127	0	131	0
chr4_114598036	G	C	*	transcript	True	False		-	Foxe3	uc008uef.1	uc008uef.1#exon.0	0	0	0	strelka_WT_1,strelka_WT_2	40	0	11	29	0	59	0	12	47	0	0.232323	0	0	0	0	0	0	0	0	0	0	-1	3	0	0	3	0	7	0	0	7	0	6	0
chr7_51878529	C	G	*	transcript	False	False	R1415P R1448P R1407P	-	Myh14	uc009gqi.1 uc012fjt.1 uc009gqj.1	uc009gqi.1#exon.29 uc012fjt.1#exon.30 uc009gqj.1#exon.31	13.1943	13.3115718419 13.0612567548 13.210098873	11.2604741135 11.2604741135 11.2604741135	strelka_WT_1,strelka_WT_2	133	0	65	68	0	134	0	66	67	1	0.505618	53	0	27	26	0	90	0	50	40	0	0.461538	73	0	66	6	1	63	1	56	6	0	62	0
chrX_166416471	G	A	*	transcript	True	True		-	G530011O06Rik	uc009uyi.1	uc009uyi.1#exon.0	0.433507	0.433507	1.00074	strelka_WT_1,strelka_WT_2	1565	1019	0	546	0	1775	1176	0	599	0	0.657186	3	1	0	2	0	4	2	0	2	0	0.428571	158	1	0	156	1	172	1	1	170	0	247	0
chrX_166416500	T	A	*	transcript	True	True		-	G530011O06Rik	uc009uyi.1	uc009uyi.1#exon.0	0.433507	0.433507	1.00074	strelka_WT_1,strelka_WT_2	1361	1221	3	2	135	1575	1426	5	4	140	0.901567	7	4	0	0	3	1	0	0	0	1	0.5	132	0	0	1	131	132	0	1	0	131	191	0
chrX_166416503	G	C	*	transcript	True	True		-	G530011O06Rik	uc009uyi.1	uc009uyi.1#exon.0	0.433507	0.433507	1.00074	strelka_WT_1,strelka_WT_2	1362	1	1233	127	1	1598	2	1461	133	2	0.910135	8	0	5	3	0	1	0	0	1	0	0.555556	126	0	3	123	0	132	0	4	127	1	184	0
chrX_166416566	G	A	*	transcript	True	True		-	G530011O06Rik	uc009uyi.1	uc009uyi.1#exon.0	0.433507	0.433507	1.00074	strelka_WT_1,strelka_WT_2	1094	270	0	824	0	1183	284	1	898	0	0.243303	2	0	0	2	0	4	0	0	4	0	0	98	0	0	98	0	110	2	0	108	0	167	1
chr4_47004245	G	C	*	transcript	False	False	P18A	-	Gabbr2	uc008sug.1	uc008sug.1#exon.0	0	0	0	strelka_WT_1,strelka_WT_2	21	0	7	14	0	27	0	15	12	0	0.458333	0	0	0	0	0	0	0	0	0	0	-1	3	0	0	3	0	1	0	0	1	0	1	0
chr2_70412582	T	A	*	transcript	True	True		+	Gad1	uc008jzj.1	uc008jzj.1#exon.4	0	0	0	strelka_WT_1,strelka_WT_2	15	15	0	0	0	17	16	1	0	0	0.96875	0	0	0	0	0	0	0	0	0	0	-1	20	0	0	0	20	16	0	0	0	16	10	0
chr13_60277326	C	G	*	transcript	False	False	G326R	-	Gas1	uc007qvi.2	uc007qvi.2#exon.0	0.178463	0.178463	0.178463	strelka_WT_1,strelka_WT_2	51	0	42	9	0	56	0	38	18	0	0.252336	1	0	1	0	0	1	0	1	0	0	0	8	0	8	0	0	8	0	8	0	0	11	0
chr18_11054111	C	T	*	transcript	True	False		+	Gata6	uc008ebj.1 uc008ebk.1	uc008ebj.1#exon.1 uc008ebk.1#exon.1	0	0	0.0 0.0	strelka_WT_1,strelka_WT_2	73	0	68	0	5	68	0	63	0	5	0.070922	0	0	0	0	0	0	0	0	0	0	-1	31	1	29	0	1	27	0	25	2	0	22	0
chr15_12079934	A	C	*	transcript	False	False	K411T	+	Zfr	uc007vhk.2	uc007vhk.2#exon.7	34.3936	34.3936	40.4035	strelka_WT_1,strelka_WT_2	218	109	109	0	0	298	147	151	0	0	0.503876	162	105	57	0	0	257	157	100	0	0	0.374702	162	162	0	0	0	149	149	0	0	0	143	141
chr2_163277319	G	T	*	transcript	True	True		+	Gdap1l1	uc012ciq.1 uc008nst.2 uc008nsu.2	uc012ciq.1#exon.4 uc008nst.2#exon.4 uc008nsu.2#exon.4	0.0528279	0.0547100108 0.0509032786 0.0528705551	0.2382598252 0.2382598252 0.2382598252	strelka_WT_2	228	0	0	226	2	270	1	0	261	8	0.0200803	2	0	0	2	0	3	0	0	3	0	0	227	0	0	225	2	214	0	0	213	1	199	0
chr6_135028930	C	A	*	transcript	False	False	F119L	+	Gprc5a	uc009ele.2	uc009ele.2#exon.1	30.5281	30.5281	28.6647	strelka_WT_1,strelka_WT_2	193	86	107	0	0	227	125	102	0	0	0.502381	114	65	49	0	0	164	83	81	0	0	0.532374	162	0	161	0	1	166	1	165	0	0	171	1
chr2_155330450	A	T	*	transcript	False	False	W222R	-	Ggt7	uc012chc.1 uc008nkr.2	uc012chc.1#exon.3 uc008nkr.2#exon.3	0.0659693	0.1000188434 0.031919711	0.0 0.0	strelka_WT_1,strelka_WT_2	221	131	1	1	88	249	145	0	0	104	0.408511	0	0	0	0	0	1	1	0	0	0	0	230	228	2	0	0	222	219	1	2	0	175	174
chr1_120734056	A	C	*	transcript	False	False	N980K	-	Gli2	uc007cim.1	uc007cim.1#exon.13	0	0	0	strelka_WT_1,strelka_WT_2	904	421	480	1	2	1041	468	569	2	2	0.539332	0	0	0	0	0	0	0	0	0	0	-1	497	486	6	4	1	558	545	4	7	2	486	474
chr19_28740597	G	C	*	transcript	False	True	H11Q	-	Glis3	uc008hci.1 uc008hcj.1	uc008hci.1#exon.1 uc008hcj.1#exon.1	3.56943	3.5197507541 3.6191144897	2.9750225818 2.9750225818	strelka_WT_1,strelka_WT_2	226	0	63	163	0	261	0	66	195	0	0.264887	23	0	2	21	0	21	0	6	15	0	0.181818	171	0	0	170	1	164	0	0	164	0	156	0
chr17_31038817	A	C	*	transcript	True	True		+	Glp1r	uc008bud.1	uc008bud.1#exon.0	0.00561787	0.00561787	0	strelka_WT_1,strelka_WT_2	191	94	97	0	0	230	107	122	0	1	0.52019	0	0	0	0	0	0	0	0	0	0	-1	33	31	1	1	0	18	17	1	0	0	34	33
chr15_103393864	G	A	*	transcript	False	False	T45I T43I	-	Glycam1	uc007xyk.1 uc012aal.1	uc007xyk.1#exon.2 uc012aal.1#exon.2	0	0	0.0 0.0	strelka_WT_1,strelka_WT_2	75	24	0	51	0	92	29	0	63	0	0.317365	0	0	0	0	0	0	0	0	0	0	-1	92	0	0	92	0	71	0	0	71	0	66	0
chr18_5520723	G	A	*	transcript	True	True		-	Gm10125	uc008dyv.2	uc008dyv.2#exon.5	0	0	0	strelka_WT_2	27	8	0	19	0	22	4	0	18	0	0.244898	0	0	0	0	0	0	0	0	0	0	-1	32	0	0	32	0	36	0	1	34	1	32	0
chr8_20019791	G	A	*	transcript	True	False		-	Gm10348	uc009lbg.1	uc009lbg.1#exon.0	2.19162	2.19162	2.19162	strelka_WT_2	536	19	0	517	0	591	22	0	569	0	0.0363798	4	0	0	4	0	5	0	0	5	0	0	47	3	0	44	0	46	3	0	43	0	39	1
chr4_146955476	G	T	*	transcript	False	False	E53-	+	Gm13154	uc008vsy.2	uc008vsy.2#exon.4	0.15668	0.15668	0.133912	strelka_WT_1,strelka_WT_2	1477	0	1	1441	35	1940	0	1	1905	34	0.0201932	0	0	0	0	0	0	0	0	0	0	-1	2347	0	0	2344	3	2102	0	3	2094	5	2322	2
chrX_123595093	C	A	*	transcript	True	False		+	Gm382	uc009uer.1	uc009uer.1#exon.2	0	0	0	strelka_WT_1	36	4	32	0	0	47	0	47	0	0	0.0481928	0	0	0	0	0	0	0	0	0	0	-1	114	0	113	0	1	83	0	83	0	0	111	0
chr7_48298278	C	A	*	transcript	False	False	P101T	+	Gm4884	uc009glj.1	uc009glj.1#exon.2	0	0	0	strelka_WT_1,strelka_WT_2	718	29	689	0	0	851	45	806	0	0	0.0471638	0	0	0	0	0	0	0	0	0	0	-1	168	1	167	0	0	175	0	175	0	0	206	2
chr1_28833783	G	A	*	transcript	True	False		-	Gm597	uc007anb.1	uc007anb.1#exon.1	0	0	0	strelka_WT_1,strelka_WT_2	236	24	0	212	0	288	38	0	250	0	0.118321	0	0	0	0	0	0	0	0	0	0	-1	265	1	0	264	0	233	1	0	232	0	248	0
chr19_31005289	T	C	*	transcript	True	True		-	Gm6642	uc012bkk.1	uc012bkk.1#exon.1	0	0	0	strelka_WT_1,strelka_WT_2	25	0	7	0	18	35	0	8	0	27	0.25	0	0	0	0	0	0	0	0	0	0	-1	28	0	0	0	28	19	0	0	0	19	33	0
chr17_43448176	C	G	*	transcript	False	False	I785M	+	Gpr110	uc008coz.2	uc008coz.2#exon.11	0.00032357	0.00032357	0	strelka_WT_1,strelka_WT_2	205	0	140	65	0	251	0	172	79	0	0.315789	0	0	0	0	0	0	0	0	0	0	-1	121	0	121	0	0	128	0	127	1	0	148	0
chr7_65913912	C	T	*	transcript	False	False	T30M	+	Atp10a	uc009hef.2	uc009hef.2#exon.0	3.16258	3.16258	1.33546	strelka_WT_1,strelka_WT_2	113	1	54	0	58	111	1	59	0	51	0.486607	4	0	3	0	1	8	0	5	0	3	0.333333	26	0	26	0	0	27	0	27	0	0	36	0
chr12_114094083	C	T	*	transcript	True	True		-	Gpr132	uc007pfk.1	uc007pfk.1#exon.1	0.000774763	0.000774763	0	strelka_WT_1,strelka_WT_2	124	0	110	0	14	140	0	124	0	16	0.113636	0	0	0	0	0	0	0	0	0	0	-1	83	0	83	0	0	79	0	79	0	0	78	0
chr1_137057585	G	A	*	transcript	True	False		-	Gpr37l1	uc007csv.2	uc007csv.2#exon.1	0	0	0	strelka_WT_1,strelka_WT_2	66	65	0	1	0	56	43	0	13	0	0.885246	0	0	0	0	0	0	0	0	0	0	-1	13	0	0	13	0	18	0	1	17	0	12	0
chrX_156930543	C	A	*	transcript	False	False	T886N T875N T888N T899N T885N T902N	+	Gpr64	uc009utd.1 uc009ute.1 uc009utf.1 uc009utg.1 uc009uth.1 uc009uti.1	uc009utd.1#exon.26 uc009ute.1#exon.25 uc009utf.1#exon.25 uc009utg.1#exon.24 uc009uth.1#exon.26 uc009uti.1#exon.25	0.00403914	0.0040060354 0.0040420254 0.0040498219 0.0040760287 0.0040136935 0.0040472197	0.0382869631 0.0382869631 0.0382869631 0.0382869631 0.0382869631 0.0382869631	strelka_WT_2	103	1	102	0	0	80	4	76	0	0	0.0273224	0	0	0	0	0	0	0	0	0	0	-1	163	0	163	0	0	163	0	163	0	0	161	0
chrX_132335478	G	T	*	transcript	False	False	K627N	+	Gprasp1	uc009uhn.1 uc009uho.1 uc009uhp.1 uc009uhq.1	uc009uhn.1#exon.10 uc009uho.1#exon.9 uc009uhp.1#exon.9 uc009uhq.1#exon.9	4.05032	3.9951983125 4.0154588371 4.0826029153 4.1080240609	3.8248838612 3.8248838612 3.8248838612 3.8248838612	strelka_WT_2	54	0	0	54	0	73	0	0	69	4	0.0314961	21	0	0	21	0	28	0	0	28	0	0	123	1	0	121	1	121	1	0	120	0	111	0
chr2_172279595	G	T	*	transcript	False	False	F269L	-	Gcnt7	uc012cko.1 uc008ocx.1	uc012cko.1#exon.0 uc008ocx.1#exon.1	0.0372081	0.0374744053 0.0369417455	0.072539228 0.072539228	strelka_WT_1,strelka_WT_2	332	0	0	183	149	387	0	0	187	200	0.485396	0	0	0	0	0	1	0	0	0	1	1	624	1	0	621	2	610	0	0	610	0	635	0
chr11_98316386	G	A	*	transcript	True	True		+	Grb7	uc007lgk.1 uc011yeb.1	uc007lgk.1#exon.14 uc011yeb.1#exon.13	9.88367	10.1269937168 9.6403460491	10.2048270454 10.2048270454	strelka_WT_1	314	112	0	201	1	355	127	0	228	0	0.35725	67	22	0	45	0	97	26	0	71	0	0.292683	263	0	0	262	1	258	0	0	258	0	243	0
chr14_35840023	T	C	*	transcript	False	False	F205S	+	Grid1	uc007tbj.1	uc007tbj.1#exon.3	0	0	0	strelka_WT_1	127	0	5	0	122	167	0	0	1	166	0.0170068	0	0	0	0	0	0	0	0	0	0	-1	98	0	0	1	97	101	0	3	0	98	102	1
chr5_144149121	G	A	*	transcript	False	False	E766K E938K E759K	+	Grid2ip	uc009akd.1 uc009ake.1 uc009akf.1	uc009akd.1#exon.15 uc009ake.1#exon.14 uc009akf.1#exon.14	0.0100054	0.0088683789 0.0106528229 0.0104950482	0.0 0.0 0.0	strelka_WT_1,strelka_WT_2	271	37	0	234	0	311	45	0	266	0	0.140893	0	0	0	0	0	0	0	0	0	0	-1	133	0	2	131	0	122	1	1	119	1	135	0
chr5_35087999	G	T	*	transcript	False	False	A416S	+	Grk4	uc008xcz.1	uc008xcz.1#exon.11	0.244995	0.244995	0.135621	strelka_WT_1	117	0	1	110	6	108	0	0	108	0	0.0266667	1	0	0	1	0	4	0	0	4	0	0	102	0	0	102	0	90	0	0	90	0	131	1
chr11_98534399	C	T	*	transcript	False	False	H289Y	+	Gsdma	uc007lgv.1	uc007lgv.1#exon.8	0.00603079	0.00603079	0	strelka_WT_1,strelka_WT_2	229	0	223	0	6	248	0	237	0	11	0.0356394	0	0	0	0	0	0	0	0	0	0	-1	126	0	126	0	0	131	0	131	0	0	162	1
chrM_1575	T	C	*	transcript	True	True		- +	GU332589 AK018753	uc012hdk.1 uc009vew.1	uc012hdk.1#exon.0 uc009vew.1#exon.0	0	0	0.0 0.0	strelka_WT_1,strelka_WT_2	68	1	67	0	0	83	0	83	0	0	0.993377	0	0	0	0	0	0	0	0	0	0	-1	208	2	0	0	206	202	5	0	0	197	146	5
chr1_93283836	A	C	*	transcript	False	False	I7S I127S	-	Ilkap	uc007cak.1 uc007cal.1 uc011wpg.1 uc007cam.1	uc007cak.1#exon.4 uc007cal.1#exon.4 uc011wpg.1#exon.3 uc007cam.1#exon.4	22.784	14.3740916283 31.3112279434 19.312334665 26.1383385632	40.5768191469 40.5768191469 9.6675846571 40.5768191469	strelka_WT_1,strelka_WT_2	112	67	45	0	0	142	67	75	0	0	0.472441	166	77	89	0	0	323	155	168	0	0	0.525562	83	82	0	1	0	110	109	0	0	1	82	78
chr14_56852822	G	A	*	transcript	False	False	P33S	-	Gzmc	uc007ubu.2	uc007ubu.2#exon.1	0	0	0	strelka_WT_1,strelka_WT_2	176	90	0	86	0	235	111	0	124	0	0.489051	0	0	0	0	0	0	0	0	0	0	-1	163	0	0	163	0	144	0	0	144	0	135	0
chrX_108785008	G	T	*	transcript	False	False	C30-	-	Hdx	uc009udb.1	uc009udb.1#exon.1	0	0	0	strelka_WT_1,strelka_WT_2	48	0	0	33	15	63	0	0	42	21	0.324324	0	0	0	0	0	0	0	0	0	0	-1	127	0	0	127	0	132	0	0	132	0	125	0
chrX_108785009	C	T	*	transcript	False	False	C30Y	-	Hdx	uc009udb.1	uc009udb.1#exon.1	0	0	0	strelka_WT_1,strelka_WT_2	44	0	30	0	14	63	0	42	0	21	0.327103	0	0	0	0	0	0	0	0	0	0	-1	127	1	126	0	0	133	0	133	0	0	124	0
chr1_90146848	C	T	*	transcript	False	False	T1030M	+	Heatr7b1	uc011wov.1	uc011wov.1#exon.29	1.06497	1.06497	0	strelka_WT_1,strelka_WT_2	508	0	434	0	74	585	1	483	0	101	0.16011	0	0	0	0	0	0	0	0	0	0	-1	374	1	372	0	1	353	0	353	0	0	388	1
chr6_38671493	G	T	*	transcript	False	False	P712T P739T P704T P711T	-	Hipk2	uc009bkw.2 uc009bkx.2 uc009bky.2 uc009bkz.2	uc009bkw.2#exon.9 uc009bkx.2#exon.9 uc009bky.2#exon.9 uc009bkz.2#exon.9	3.69076	3.7662471138 3.6441478657 3.677094433 3.6755395907	3.0787746817 3.0458993564 3.0787746817 3.0458993564	strelka_WT_2	91	0	0	91	0	113	0	0	108	5	0.0245098	15	0	0	15	0	22	0	0	22	0	0	77	1	0	76	0	72	1	0	71	0	111	1
chr4_122866286	C	T	*	transcript	False	False	A61V	+	Hpcal4	uc008uox.1	uc008uox.1#exon.3	0	0	0	strelka_WT_1,strelka_WT_2	579	0	436	0	143	619	1	471	1	146	0.241235	0	0	0	0	0	0	0	0	0	0	-1	498	0	497	1	0	504	0	502	2	0	510	0
chr7_4616455	A	G	*	transcript	True	False		-	Hspbp1	uc009eyc.1 uc009eyd.1	uc009eyc.1#exon.4 uc009eyd.1#exon.4	20.8945	20.8828839893 20.9061115404	25.0874850789 25.0874850789	strelka_WT_1,strelka_WT_2	133	0	0	133	0	131	0	0	131	0	1	73	0	0	73	0	117	0	0	117	0	1	152	151	1	0	0	184	183	1	0	0	185	185
chr4_137120314	G	T	*	transcript	True	False		+	Hspg2	uc008vjc.2 uc008vjf.2	uc008vjc.2#exon.86 uc008vjf.2#exon.26	24.0454	19.9983341629 28.0925587826	40.8895753448 40.8895753448	strelka_WT_1,strelka_WT_2	74	0	1	63	10	80	0	0	57	23	0.214286	213	1	0	166	46	327	0	0	254	73	0.22037	55	0	0	55	0	56	0	0	55	1	51	0
chrX_54319994	C	A	*	transcript	True	False		+	Htatsf1	uc009tgw.2 uc009tgy.2	uc009tgw.2#exon.9 uc009tgy.2#exon.8	14.1847	14.0390699879 14.3302303745	15.8239792757 15.8239792757	strelka_WT_1	77	6	71	0	0	82	0	82	0	0	0.0377358	105	0	105	0	0	193	0	193	0	0	0	220	0	218	2	0	239	0	238	0	1	233	0
chr4_151671500	C	T	*	transcript	False	False	R7W	+	Icmt	uc008wad.1	uc008wad.1#exon.0	9.57459	9.57459	1.99713	strelka_WT_2	22	0	10	1	11	20	0	6	0	14	0.595238	5	0	2	0	3	6	0	4	0	2	0.454545	1	0	1	0	0	0	0	0	0	0	0	0
chr2_162855566	C	T	*	transcript	True	False		+	Ift52	uc008nsi.1 uc008nsj.1 uc008nsk.1	uc008nsi.1#exon.6 uc008nsj.1#exon.6 uc008nsk.1#exon.6	10.4961	9.6876246154 11.1411765675 10.6593919423	11.3973977729 11.3973977729 11.3973977729	strelka_WT_1,strelka_WT_2	128	0	92	0	36	158	0	122	1	35	0.248252	64	0	52	0	12	108	0	89	0	19	0.180233	117	1	116	0	0	88	0	88	0	0	90	0
chr16_22161360	C	T	*	transcript	False	True	G66E	-	Igf2bp2	uc007ysa.1 uc007ysb.1	uc007ysa.1#exon.0 uc007ysb.1#exon.1	29.4296	30.9378479421 27.9214108039	15.4447139081 22.7532072156	strelka_WT_2	67	0	63	0	4	130	0	121	0	9	0.0659898	129	0	114	0	15	213	0	193	0	20	0.102339	126	0	125	0	1	118	0	118	0	0	183	0
chrX_47136310	C	T	*	transcript	False	False	V720I V1262I	-	Igsf1	uc009tdg.2 uc009tdh.2	uc009tdg.2#exon.9 uc009tdh.2#exon.18	0	0	0.0 0.0	strelka_WT_1,strelka_WT_2	115	0	0	0	115	140	0	0	0	140	1	0	0	0	0	0	0	0	0	0	0	-1	264	1	256	7	0	252	0	247	4	1	297	0
chr1_174427085	C	G	*	transcript	False	True	S813R	+	Igsf9	uc007dqn.2 uc011wwm.1 uc011wwn.1	uc007dqn.2#exon.18 uc011wwm.1#exon.17 uc011wwn.1#exon.18	13.6649	13.790355095 13.6634947232 13.5408650548	16.7575027388 16.7575027388 16.7575027388	strelka_WT_1,strelka_WT_2	465	0	194	270	1	527	0	209	317	1	0.591734	73	0	32	41	0	113	0	54	59	0	0.537634	230	1	228	0	1	249	1	246	2	0	252	1
chr13_13729819	C	T	*	transcript	False	False	S850F	+	Lyst	uc007pmi.1 uc007pmj.1	uc007pmi.1#exon.5 uc007pmj.1#exon.5	1.37462	0.9412726903 1.8079691993	1.3167598888 1.3167598888	strelka_WT_1,strelka_WT_2	211	0	111	0	100	268	0	153	0	115	0.448852	10	0	7	0	3	10	0	7	0	3	0.3	251	0	251	0	0	230	0	230	0	0	213	0
chr14_15184485	G	T	*	transcript	True	False		+	Il3ra	uc007sgm.1 uc011zgb.1	uc007sgm.1#exon.9 uc011zgb.1#exon.6	0.844927	0.8187566149 0.8710979324	1.0548999624 1.0548999624	strelka_WT_1,strelka_WT_2	353	0	0	0	353	393	1	0	0	392	0.99866	7	0	0	0	7	9	0	0	0	9	1	293	6	13	274	0	271	7	13	251	0	266	16
chr9_108416286	G	T	*	transcript	False	False	E530D E361D	+	Qars	uc009rpz.2 uc009rpy.2 uc009rqa.2	uc009rpz.2#exon.16 uc009rpy.2#exon.16 uc009rqa.2#exon.12	33.2921	28.9014010349 35.6893928411 35.2856262698	40.5157471662 40.5157471662 40.5157471662	strelka_WT_1,strelka_WT_2	568	0	0	347	221	612	0	1	330	281	0.425424	219	0	0	126	93	399	1	0	225	173	0.430421	454	1	1	451	1	463	0	1	461	1	417	0
chr1_52846523	C	T	*	transcript	True	False		-	Inpp1	uc007ayo.2	uc007ayo.2#exon.5	4.56338	4.56338	4.73525	strelka_WT_1,strelka_WT_2	154	0	106	0	48	203	0	148	0	55	0.288515	20	0	18	0	2	43	0	32	0	11	0.206349	126	0	126	0	0	97	0	96	1	0	123	0
chr1_89616020	C	T	*	transcript	True	True		+	Inpp5d Ship	uc007bxd.2 uc007bxc.2 uc007bxf.2 uc007bxe.2 uc007bxg.2 uc007bxh.2	uc007bxd.2#exon.27 uc007bxc.2#exon.26 uc007bxf.2#exon.26 uc007bxe.2#exon.27 uc007bxg.2#exon.22 uc007bxh.2#exon.21	0.0228121	0.020823869 0.0219655187 0.0219788716 0.0207670925 0.0250804197 0.0262565315	0.0260860345 0.0260860345 0.0260860345 0.0260860345 0.0260860345 0.0260860345	strelka_WT_2	105	0	74	0	31	126	0	79	0	47	0.337662	1	0	1	0	0	0	0	0	0	0	0	34	0	34	0	0	47	0	47	0	0	44	0
chr4_11126438	G	T	*	transcript	True	True		-	Ints8	uc008rzg.2	uc008rzg.2#exon.27	12.7747	12.7747	5.29037	strelka_WT_2	276	0	0	205	71	330	0	0	252	78	0.245875	0	0	0	0	0	2	0	0	1	1	0.5	372	0	0	360	12	374	0	0	365	9	395	0
chr4_129293917	G	C	*	transcript	False	False	S349R	-	Iqcc	uc008uxs.1	uc008uxs.1#exon.4	2.38949	2.38949	2.15002	strelka_WT_1	154	0	12	142	0	148	0	9	139	0	0.0695364	8	0	0	8	0	9	0	0	9	0	0	100	0	5	95	0	79	0	3	76	0	100	0
chrX_138157694	G	A	*	transcript	False	False	L683F	-	Irs4	uc009ulp.1	uc009ulp.1#exon.0	0	0	0	strelka_WT_1,strelka_WT_2	96	96	0	0	0	112	112	0	0	0	1	0	0	0	0	0	0	0	0	0	0	-1	158	1	0	157	0	131	0	0	131	0	155	0
chr10_79880109	C	T	*	transcript	False	False	S255N S254N	-	Tcf3	uc007gdh.2 uc007gdi.2 uc007gdf.2 uc007gdj.2 uc007gdk.2 uc007gdl.2 uc007gdg.2 uc007gdm.2	uc007gdh.2#exon.9 uc007gdi.2#exon.9 uc007gdf.2#exon.9 uc007gdj.2#exon.9 uc007gdk.2#exon.9 uc007gdl.2#exon.9 uc007gdg.2#exon.9 uc007gdm.2#exon.9	37.7483	36.1537829426 36.1886766132 36.1688213192 38.6974891298 38.6753246938 38.6950512075 38.7148910705 38.692690752	42.4787836786 42.4787836786 42.4787836786 42.4787836786 42.4787836786 42.4787836786 42.4787836786 42.4787836786	strelka_WT_1,strelka_WT_2	229	0	129	0	100	304	0	177	1	126	0.424015	237	0	157	1	79	304	0	185	0	119	0.365989	142	0	140	2	0	147	0	147	0	0	154	0
chr7_4846956	G	C	*	transcript	True	False		+	Isoc2a	uc012ewz.1	uc012ewz.1#exon.5	2.03828	2.03828	1.25378	strelka_WT_1,strelka_WT_2	53	0	53	0	0	58	0	57	1	0	0.990991	9	0	9	0	0	18	0	17	1	0	0.962963	56	0	2	54	0	38	0	1	37	0	67	0
chr18_31986974	C	T	*	transcript	False	False	H13Y	+	Wdr33	uc008ein.2 uc008eio.2 uc008eiq.2 uc008eip.2 uc008eis.2	uc008ein.2#exon.1 uc008eio.2#exon.1 uc008eiq.2#exon.1 uc008eip.2#exon.1 uc008eis.2#exon.1	9.62921	3.1183926837 6.5660779683 13.7323668144 13.6846849852 11.0445384716	2.5293475898 17.476320173 17.476320173 17.476320173 17.476320173	strelka_WT_1,strelka_WT_2	155	0	84	0	71	165	0	102	0	63	0.41875	54	0	27	0	27	110	0	58	0	52	0.481707	152	0	152	0	0	170	0	169	0	1	146	0
chr7_4802654	A	G	*	transcript	False	False	C107R	-	Isoc2b	uc009eyw.1	uc009eyw.1#exon.2	0.0377929	0.0377929	0	strelka_WT_1,strelka_WT_2	90	0	0	90	0	131	0	1	130	0	0.995475	0	0	0	0	0	0	0	0	0	0	-1	125	125	0	0	0	116	116	0	0	0	131	131
chr17_56330479	C	T	*	transcript	False	False	G633E	-	Dpp9	uc008dbh.2	uc008dbh.2#exon.15	23.8216	23.8216	30.2123	strelka_WT_1,strelka_WT_2	275	0	154	0	121	307	0	199	0	108	0.393471	152	0	80	0	72	277	0	164	0	113	0.431235	188	1	187	0	0	182	0	180	2	0	179	0
chr5_67725809	G	C	*	transcript	False	False	G227A G247A	+	Slc30a9	uc008xpt.1 uc008xpu.1	uc008xpt.1#exon.8 uc008xpu.1#exon.7	20.5211	20.5912788392 20.4509304308	22.8115237096 22.8115237096	strelka_WT_1,strelka_WT_2	147	0	46	101	0	137	0	54	83	0	0.352113	97	0	31	66	0	167	0	54	113	0	0.32197	160	0	0	160	0	185	0	1	184	0	143	0
chr19_37774466	C	A	*	transcript	False	False	L316I	+	Cyp26a1	uc008his.2	uc008his.2#exon.4	0.107374	0.107374	0.515104	strelka_WT_1,strelka_WT_2	133	41	92	0	0	153	56	97	0	0	0.339161	5	2	3	0	0	1	0	1	0	0	0.333333	123	0	123	0	0	130	0	130	0	0	154	1
chr8_15027410	C	A	*	transcript	False	False	N3K	+	Kbtbd11	uc009kzk.2	uc009kzk.2#exon.1	0.00268323	0.00268323	0.00279969	strelka_WT_1,strelka_WT_2	166	50	116	0	0	180	59	121	0	0	0.315029	0	0	0	0	0	0	0	0	0	0	-1	87	0	86	1	0	97	0	97	0	0	86	0
chr1_191481531	G	C	*	transcript	False	False	D1310E D1327E	-	Cenpf	uc007eao.2 uc007eaq.1	uc007eao.2#exon.11 uc007eaq.1#exon.11	8.21167	8.6926815136 7.7306677805	8.5365404584 8.5365404584	strelka_WT_1,strelka_WT_2	346	0	119	227	0	390	0	130	260	0	0.338315	52	0	19	33	0	68	1	20	47	0	0.325	314	0	1	311	2	306	0	1	305	0	347	0
chr11_33542433	T	G	*	transcript	False	False	K116N K144N K153N K155N	-	Kcnip1	uc007ikq.2 uc007iko.2 uc007ikp.2 uc007ikr.2	uc007ikq.2#exon.5 uc007iko.2#exon.4 uc007ikp.2#exon.4 uc007ikr.2#exon.4	0	0	0.0 0.0 0.0 0.0	strelka_WT_1	322	0	0	7	315	372	0	0	2	370	0.0129683	0	0	0	0	0	0	0	0	0	0	-1	352	0	0	1	351	336	0	0	0	336	364	0
chr7_104606717	C	T	*	transcript	True	False		+	Kctd14	uc012fph.1 uc009ijf.2 uc012fpi.1	uc012fph.1#exon.2 uc009ijf.2#exon.2 uc012fpi.1#exon.2	0	0	0.0 0.0 0.0	strelka_WT_1,strelka_WT_2	69	0	0	1	68	98	0	0	0	98	0.994012	0	0	0	0	0	0	0	0	0	0	-1	58	0	58	0	0	61	0	61	0	0	77	0
chr1_138422394	G	T	*	transcript	False	False	V1495F	+	Kif14	uc007cuv.1	uc007cuv.1#exon.26	2.73413	2.73413	6.39708	strelka_WT_2	182	0	0	182	0	247	0	0	241	6	0.013986	41	0	0	41	0	52	0	0	52	0	0	181	0	0	180	1	128	0	0	128	0	173	0
chr11_91437409	C	G	*	transcript	False	False	G454R	-	Kif2b	uc007kxf.1	uc007kxf.1#exon.0	0	0	0	strelka_WT_1,strelka_WT_2	213	0	132	81	0	210	0	141	68	1	0.352246	0	0	0	0	0	0	0	0	0	0	-1	192	0	190	1	1	175	0	173	1	1	182	0
chr5_76050453	G	T	*	transcript	False	False	A938S A942S A165S	+	Kit	uc008xug.2 uc012dxj.1 uc008xui.2	uc008xug.2#exon.20 uc012dxj.1#exon.20 uc008xui.2#exon.4	0	0	0.0 0.0 0.0	strelka_WT_1,strelka_WT_2	261	0	0	215	46	282	2	0	233	47	0.171271	0	0	0	0	0	0	0	0	0	0	-1	231	0	0	231	0	200	0	1	198	1	210	0
chr11_84628510	C	A	*	transcript	False	False	G221V	-	Mrm1	uc007kqr.1	uc007kqr.1#exon.2	4.07926	4.07926	2.78616	strelka_WT_1,strelka_WT_2	135	46	89	0	0	152	45	106	1	0	0.317073	14	5	9	0	0	18	4	14	0	0	0.28125	71	0	71	0	0	90	0	90	0	0	91	1
chr11_99909458	C	T	*	transcript	True	False		-	Krt31	uc007lkd.1	uc007lkd.1#exon.4	0	0	0	strelka_WT_1,strelka_WT_2	496	0	315	0	181	532	1	335	0	196	0.366732	0	0	0	0	0	0	0	0	0	0	-1	254	1	253	0	0	254	0	252	1	1	238	0
chr16_88751522	C	G	*	transcript	True	False		-	Krtap13	uc007zvc.1	uc007zvc.1#exon.0	0	0	0	strelka_WT_1,strelka_WT_2	101	0	91	10	0	94	0	83	11	0	0.107692	0	0	0	0	0	0	0	0	0	0	-1	136	0	136	0	0	112	0	111	1	0	120	0
chr17_68148468	G	A	*	transcript	False	False	V2120M	+	Lama1	uc008dkh.1	uc008dkh.1#exon.43	0	0	0	strelka_WT_1,strelka_WT_2	217	85	0	132	0	303	117	0	186	0	0.388462	0	0	0	0	0	0	0	0	0	0	-1	183	0	0	180	3	155	0	0	155	0	178	0
chr16_19654484	A	C	*	transcript	True	True		-	Lamp3	uc007ypb.1	uc007ypb.1#exon.5	0.516134	0.516134	0.806279	strelka_WT_1,strelka_WT_2	114	78	36	0	0	162	101	61	0	0	0.351449	0	0	0	0	0	1	1	0	0	0	0	139	139	0	0	0	149	149	0	0	0	139	139
chr8_4523811	C	G	*	transcript	True	True		+	Lass4	uc009ktx.2	uc009ktx.2#exon.10	0.00463654	0.00463654	0	strelka_WT_2	71	0	46	25	0	65	0	46	19	0	0.323529	0	0	0	0	0	0	0	0	0	0	-1	56	0	55	1	0	57	0	57	0	0	31	0
chr1_157572076	C	A	*	transcript	False	False	A31S	-	Lhx4	uc007dbn.2	uc007dbn.2#exon.1	0.0760555	0.0760555	0	strelka_WT_1,strelka_WT_2	105	57	48	0	0	102	58	43	1	0	0.555556	0	0	0	0	0	0	0	0	0	0	-1	56	0	55	1	0	68	1	66	1	0	67	0
chr7_3671320	A	T	*	transcript	False	False	S91R	-	Lilrb3	uc009ewc.2 uc009ewb.2	uc009ewc.2#exon.2 uc009ewb.2#exon.2	0	0	0.0 0.0	strelka_WT_1,strelka_WT_2	675	264	0	0	411	827	344	1	1	481	0.593875	0	0	0	0	0	0	0	0	0	0	-1	8	8	0	0	0	11	10	1	0	0	4	4
chr7_3671086	G	C	*	transcript	False	True	H120D	-	Lilrb3 Pira1	uc009ewc.2 uc009ewb.2 uc009ewd.2 uc009ewe.2 uc009ewf.2	uc009ewc.2#exon.3 uc009ewb.2#exon.3 uc009ewd.2#exon.1 uc009ewe.2#exon.3 uc009ewf.2#exon.3	0	0	0.0 0.0 0.0 0.0 0.0	strelka_WT_1,strelka_WT_2	233	0	227	5	1	251	0	240	10	1	0.964876	0	0	0	0	0	0	0	0	0	0	-1	78	0	0	78	0	97	0	0	97	0	95	0
chr19_34094731	G	T	*	transcript	False	True	W46L W41L	+	Lipk	uc012bkr.1 uc008hfx.1 uc012bkq.1	uc012bkr.1#exon.2 uc008hfx.1#exon.2 uc012bkq.1#exon.3	0	0	0.0 0.0 0.0	strelka_WT_1,strelka_WT_2	154	0	0	105	49	173	0	0	104	69	0.360856	0	0	0	0	0	0	0	0	0	0	-1	131	0	0	131	0	132	0	0	132	0	152	0
chr18_66158307	C	T	*	transcript	False	False	W102-	-	Lman1	uc008ffn.2 uc008ffo.2	uc008ffn.2#exon.1 uc008ffo.2#exon.1	28.7795	29.3724894683 28.1865457517	29.6101571909 29.6101571909	strelka_WT_1,strelka_WT_2	295	0	204	0	91	331	0	244	1	86	0.282748	173	0	164	0	9	301	0	289	0	12	0.0443038	286	0	286	0	0	256	0	256	0	0	285	0
chr5_10867199	C	A	*	transcript	True	True		+	LOC545732	uc008wln.2	uc008wln.2#exon.1	0	0	0	strelka_WT_1,strelka_WT_2	257	43	212	0	2	293	39	253	0	1	0.149091	0	0	0	0	0	0	0	0	0	0	-1	290	0	289	1	0	243	0	243	0	0	289	0
chr17_85105321	A	T	*	transcript	False	False	L1347M	-	Lrpprc	uc008dtc.1	uc008dtc.1#exon.36	34.9667	34.9667	40.5679	strelka_WT_1,strelka_WT_2	171	121	0	0	50	223	130	0	0	93	0.362944	208	131	1	0	76	333	193	0	0	140	0.399261	140	139	0	1	0	128	127	1	0	0	129	129
chr8_122099159	C	T	*	transcript	True	True		+	Lrrc50	uc009npw.1	uc009npw.1#exon.0	1.5004	1.5004	0	strelka_WT_1	147	0	126	1	20	123	0	110	0	13	0.122222	0	0	0	0	0	0	0	0	0	0	-1	37	1	36	0	0	30	1	29	0	0	31	0
chr18_53899709	G	T	*	transcript	False	False	H68N	-	Cep120	uc008exy.1 uc008exz.1	uc008exy.1#exon.2 uc008exz.1#exon.2	5.89965	6.2616856351 5.5376102089	6.4440569713 6.4440569713	strelka_WT_1,strelka_WT_2	119	0	0	75	44	124	0	0	91	33	0.316872	39	0	0	31	8	44	0	0	36	8	0.192771	115	0	0	115	0	107	0	0	107	0	97	1
chr3_152118866	A	T	*	transcript	False	False	K812N K311N K315N K811N	+	Zzz3	uc008rtm.1 uc008rtn.1 uc008rto.1 uc008rtp.1 uc012czm.1	uc008rtm.1#exon.10 uc008rtn.1#exon.11 uc008rto.1#exon.11 uc008rtp.1#exon.11 uc012czm.1#exon.8	14.06	12.3014570011 15.1296070014 15.2377124782 15.2373592639 12.3940554556	25.1001096429 25.1001096429 25.1001096429 25.1001096429 25.1001096429	strelka_WT_1,strelka_WT_2	174	127	0	0	47	242	159	0	0	83	0.3125	147	111	0	0	36	223	149	0	0	74	0.297297	108	108	0	0	0	97	97	0	0	0	125	124
chrX_147241693	C	A	*	transcript	False	False	A473S	-	Maged2	uc009uos.2 uc009uot.2	uc009uos.2#exon.11 uc009uot.2#exon.11	1.9914	2.0022349802 1.9805739244	1.6262173017 1.6262173017	strelka_WT_2	72	0	72	0	0	74	5	69	0	0	0.0342466	5	0	5	0	0	24	0	24	0	0	0	86	0	86	0	0	118	1	114	3	0	120	0
chr3_116482047	G	C	*	transcript	False	False	A824G A316G A176G	-	Agl	uc008rcq.1 uc008rcr.1 uc012cwu.1 uc008rcs.1	uc008rcq.1#exon.18 uc008rcr.1#exon.4 uc012cwu.1#exon.19 uc008rcs.1#exon.18	3.19407	2.4975340231 3.0349706579 3.7669382344 3.4768288392	3.3762805924 3.3762805924 3.3762805924 3.3762805924	strelka_WT_1,strelka_WT_2	330	0	110	220	0	406	1	105	300	0	0.29212	22	0	10	12	0	24	0	5	19	0	0.326087	316	0	1	314	1	337	0	0	337	0	357	1
chr18_62674503	C	G	*	transcript	False	False	R665S R872S	-	Fbxo38	uc008fde.1 uc012bdv.1	uc008fde.1#exon.9 uc012bdv.1#exon.14	12.8747	11.3741530006 14.3752803246	6.5422121878 13.9833869804	strelka_WT_1,strelka_WT_2	158	0	116	42	0	210	1	153	56	0	0.266304	58	0	43	15	0	94	0	79	15	0	0.197368	157	0	154	3	0	133	0	128	5	0	162	0
chr17_28883481	G	A	*	transcript	True	True		+	Mapk14	uc012aoi.1 uc008brm.2 uc008brl.2 uc008brn.1	uc012aoi.1#exon.12 uc008brm.2#exon.11 uc008brl.2#exon.11 uc008brn.1#exon.11	20.6901	20.1593715017 20.0707342423 20.4150568787 22.1150494117	22.5482225694 22.5482225694 22.5482225694 22.5482225694	strelka_WT_2	36	16	0	19	1	41	17	0	23	1	0.428571	146	64	0	82	0	213	94	0	119	0	0.440111	23	0	0	23	0	18	0	0	18	0	32	0
chr2_119845065	C	T	*	transcript	False	False	T761I T755I	+	Mapkbp1	uc008luw.2 uc008lux.2	uc008luw.2#exon.18 uc008lux.2#exon.19	3.22302	3.227191095 3.218838911	2.5489236928 2.5489236928	strelka_WT_2	384	0	379	0	5	476	0	459	0	17	0.0255814	15	0	15	0	0	21	0	21	0	0	0	242	1	233	1	7	210	2	197	0	11	204	2
chr2_172074999	C	G	*	transcript	False	False	A214G	+	Mc3r	uc008ocl.1	uc008ocl.1#exon.0	0.0071321	0.0071321	0.0071321	strelka_WT_1,strelka_WT_2	295	0	149	146	0	341	0	172	169	0	0.495283	0	0	0	0	0	0	0	0	0	0	-1	189	0	189	0	0	196	0	196	0	0	197	1
chr2_91771674	C	T	*	transcript	True	True		-	Mdk	uc008kww.1	uc008kww.1#exon.0	0.0825085	0.0825085	0.0705701	strelka_WT_1,strelka_WT_2	115	0	58	0	57	139	0	58	0	81	0.543307	0	0	0	0	0	0	0	0	0	0	-1	66	1	65	0	0	103	0	103	0	0	92	0
chrX_98475994	C	A	*	transcript	True	False		+	Med12	uc009txf.1 uc012hmx.1 uc009txe.1	uc009txf.1#exon.11 uc012hmx.1#exon.11 uc009txe.1#exon.12	7.07895	7.2556646059 7.276431434 6.7047678243	7.2044841616 7.2044841616 7.2044841616	strelka_WT_1	171	5	166	0	0	179	1	178	0	0	0.0171429	37	0	37	0	0	73	0	73	0	0	0	300	1	299	0	0	308	2	306	0	0	296	0
chr15_78966052	A	G	*	transcript	True	True		+	Micall1 mKIAA1668	uc007wso.2 uc007wsn.2 uc007wsp.2 uc007wsq.2	uc007wso.2#exon.15 uc007wsn.2#exon.15 uc007wsp.2#exon.8 uc007wsq.2#exon.2	20.0876	19.4097843844 19.4246390176 20.2026902995 21.3131723146	21.5910317465 21.5910317465 21.5910317465 21.5910317465	strelka_WT_1	241	230	0	11	0	239	224	0	14	1	0.0520833	80	79	0	1	0	120	120	0	0	0	0.005	46	46	0	0	0	49	47	1	0	1	64	64
chrX_166422938	C	G	*	transcript	False	True	P384A P178A	+	Mid1	uc009uxz.1 uc009uyc.1 uc009uyd.1 uc009uya.1 uc009uye.1	uc009uxz.1#exon.6 uc009uyc.1#exon.6 uc009uyd.1#exon.6 uc009uya.1#exon.6 uc009uye.1#exon.6	2.90955	2.8868941964 2.7750008497 2.757473602 3.0843241957 3.0440770251	3.9000212186 3.9000212186 3.9000212186 3.9000212186 3.9000212186	strelka_WT_1,strelka_WT_2	4303	2	3216	1084	1	4835	7	3548	1278	2	0.258481	20	0	20	0	0	37	0	36	1	0	0.0175439	479	0	478	1	0	654	1	652	1	0	969	0
chrX_166425621	A	T	*	transcript	False	True	S540C S527C S321C	+	Mid1	uc009uxz.1 uc009uyc.1 uc009uyd.1 uc009uya.1 uc009uye.1	uc009uxz.1#exon.8 uc009uyc.1#exon.8 uc009uyd.1#exon.8 uc009uya.1#exon.8 uc009uye.1#exon.8	2.90955	2.8868941964 2.7750008497 2.757473602 3.0843241957 3.0440770251	2.3547907389 2.3547907389 2.3547907389 2.3547907389 2.3547907389	strelka_WT_1,strelka_WT_2	731	591	0	0	140	798	644	0	1	153	0.191629	12	12	0	0	0	30	30	0	0	0	0	51	50	0	1	0	68	67	1	0	0	100	94
chrX_166426951	G	T	*	transcript	False	True	G618C G605C G399C	+	Mid1	uc009uxz.1 uc009uyc.1 uc009uyd.1 uc009uya.1 uc009uye.1	uc009uxz.1#exon.9 uc009uyc.1#exon.9 uc009uyd.1#exon.9 uc009uya.1#exon.9 uc009uye.1#exon.9	2.90955	2.8868941964 2.7750008497 2.757473602 3.0843241957 3.0440770251	3.6529840481 3.6529840481 3.6529840481 3.7748992508 3.7748992508	strelka_WT_2	1680	1	0	1643	36	1763	1	4	1706	52	0.0255591	16	0	0	16	0	26	0	0	26	0	0	71	0	0	71	0	95	0	2	92	1	132	0
chrX_166427065	G	A	*	transcript	False	True	V656M V643M V437M	+	Mid1	uc009uxz.1 uc009uyc.1 uc009uyd.1 uc009uya.1 uc009uye.1	uc009uxz.1#exon.9 uc009uyc.1#exon.9 uc009uyd.1#exon.9 uc009uya.1#exon.9 uc009uye.1#exon.9	2.90955	2.8868941964 2.7750008497 2.757473602 3.0843241957 3.0440770251	3.6529840481 3.6529840481 3.6529840481 3.7748992508 3.7748992508	strelka_WT_1,strelka_WT_2	1862	117	0	1745	0	2105	125	2	1977	1	0.0610033	17	0	0	17	0	36	0	0	36	0	0	107	0	0	107	0	152	0	2	150	0	204	0
chrX_166427213	C	G	*	transcript	True	True		+	Mid1	uc009uxz.1 uc009uyc.1 uc009uyd.1 uc009uya.1 uc009uye.1	uc009uxz.1#exon.9 uc009uyc.1#exon.9 uc009uyd.1#exon.9 uc009uya.1#exon.9 uc009uye.1#exon.9	2.90955	2.8868941964 2.7750008497 2.757473602 3.0843241957 3.0440770251	3.6529840481 3.6529840481 3.6529840481 3.7748992508 3.7748992508	strelka_WT_1,strelka_WT_2	756	0	614	140	2	936	0	735	200	1	0.200946	18	0	18	0	0	36	0	36	0	0	0	43	0	43	0	0	43	1	42	0	0	84	0
chr9_44640946	A	G	*	transcript	True	True		-	mKIAA4050 Mll1	uc012gsa.1 uc009pep.1 uc009peq.1	uc012gsa.1#exon.12 uc009pep.1#exon.14 uc009peq.1#exon.14	6.65709	4.8429958255 7.5655649623 7.56270048	3.8273010238 3.8273010238 3.8273010238	strelka_WT_1	156	151	0	5	0	149	148	0	1	0	0.0196721	16	16	0	0	0	31	31	0	0	0	0	107	106	1	0	0	106	106	0	0	0	119	118
chr18_6992318	G	A	*	transcript	True	False		-	Mkx	uc008dzp.2	uc008dzp.2#exon.4	3.79293	3.79293	4.09536	strelka_WT_1,strelka_WT_2	76	19	0	57	0	74	29	0	45	0	0.32	22	4	0	18	0	40	9	0	31	0	0.209677	84	0	1	83	0	74	0	0	74	0	64	0
chr11_90121182	C	A	*	transcript	True	False		+	Mmd	uc007kwo.1 uc007kwp.1	uc007kwo.1#exon.3 uc007kwp.1#exon.2	13.67	13.8712107266 13.4687247499	22.7027576265 22.7027576265	strelka_WT_1,strelka_WT_2	76	18	57	1	0	99	40	59	0	0	0.331429	123	39	84	0	0	214	59	154	0	1	0.290801	95	0	95	0	0	61	0	61	0	0	83	0
chr18_7442846	T	C	*	transcript	False	True	Q158R	-	Mpp7	uc008dzw.1 uc008dzu.1 uc008dzx.1 uc008dzs.2 uc008dzt.1 uc008dzv.1	uc008dzw.1#exon.9 uc008dzu.1#exon.6 uc008dzx.1#exon.6 uc008dzs.2#exon.6 uc008dzt.1#exon.6 uc008dzv.1#exon.6	0.588553	0.2976650972 0.3055961732 0.4893725984 0.9802234627 0.6813315058 0.7771320563	0.746640966 0.746640966 0.746640966 0.746640966 0.746640966 0.746640966	strelka_WT_1,strelka_WT_2	237	0	40	0	197	274	0	40	0	234	0.156556	6	0	3	0	3	5	0	3	0	2	0.545455	357	0	0	0	357	363	0	0	0	363	303	0
chr7_152507379	T	A	*	transcript	False	False	S28T	+	Mrgprd	uc009kra.1	uc009kra.1#exon.1	0	0	0	strelka_WT_1,strelka_WT_2	208	44	0	0	164	229	57	0	0	172	0.231121	0	0	0	0	0	0	0	0	0	0	-1	211	0	0	0	211	148	0	0	1	147	157	0
chr6_56731858	G	C	*	transcript	False	False	T91R	-	Kbtbd2	uc009cbn.1 uc009cbm.2	uc009cbn.1#exon.2 uc009cbm.2#exon.2	17.0663	17.1997987864 16.9328580583	18.8964688924 18.8964688924	strelka_WT_1,strelka_WT_2	57	0	8	49	0	107	0	35	72	0	0.262195	104	0	28	76	0	137	0	25	111	1	0.219917	60	0	0	60	0	48	0	0	48	0	62	0
chr18_65624467	A	G	*	transcript	False	False	T523A T534A	+	Malt1	uc008fez.1 uc008ffa.1	uc008fez.1#exon.11 uc008ffa.1#exon.12	3.26613	3.2678288507 3.2644296638	3.5357064842 3.5357064842	strelka_WT_1,strelka_WT_2	38	27	0	11	0	73	56	0	17	0	0.252252	20	16	0	4	0	36	29	0	7	0	0.196429	68	68	0	0	0	58	58	0	0	0	64	64
chr17_35150254	G	A	*	transcript	False	False	G821S	+	Vars	uc008cey.2 uc008cez.2	uc008cey.2#exon.20 uc008cez.2#exon.20	102.037	101.702084794 102.372872832	181.08516134 181.08516134	strelka_WT_1,strelka_WT_2	593	133	0	460	0	674	182	0	492	0	0.248619	875	201	0	674	0	1506	321	1	1184	0	0.219236	361	0	0	361	0	406	0	1	405	0	457	0
chr13_93019826	C	T	*	transcript	True	False		-	Msh3	uc007rkf.1 uc007rkg.1 uc007rkh.1 uc007rki.1 uc007rkj.1	uc007rkf.1#exon.0 uc007rkg.1#exon.3 uc007rkh.1#exon.5 uc007rki.1#exon.18 uc007rkj.1#exon.19	3.77133	3.7722681683 3.9319595712 3.9841501329 3.7630557482 3.4052244448	2.034239303 4.4254855272 4.4254855272 4.4254855272 4.4254855272	strelka_WT_1,strelka_WT_2	149	0	133	0	16	239	0	223	0	16	0.0824742	24	0	23	0	1	45	0	43	0	2	0.0434783	198	0	198	0	0	199	0	199	0	0	195	0
chr13_68701038	A	G	*	transcript	True	True		-	Mtrr	uc007rby.1 uc007rbz.1	uc007rby.1#exon.14 uc007rbz.1#exon.13	10.2592	10.4503307746 10.0680773412	7.1862596732 7.1862596732	strelka_WT_1	25	18	0	7	0	21	19	0	2	0	0.195652	86	85	0	1	0	131	131	0	0	0	0.00460829	13	13	0	0	0	21	20	0	1	0	20	18
chr7_148979848	G	C	*	transcript	False	False	A429P	+	Muc5ac	uc009kmb.1	uc009kmb.1#exon.10	0	0	0	strelka_WT_1,strelka_WT_2	134	0	44	90	0	145	0	40	105	0	0.301075	0	0	0	0	0	0	0	0	0	0	-1	137	0	0	136	1	123	0	0	123	0	124	0
chr7_3298504	C	G	*	transcript	True	True		+	Myadm	uc009eup.1 uc009euq.1 uc009eur.1 uc009eus.1	uc009eup.1#exon.2 uc009euq.1#exon.2 uc009eur.1#exon.2 uc009eus.1#exon.1	47.1338	45.1000545295 49.0402270264 47.4720366733 46.9227026966	50.2459121172 50.2459121172 50.2459121172 50.2459121172	strelka_WT_1,strelka_WT_2	274	0	0	273	1	348	0	0	348	0	0.998392	288	1	1	286	0	489	0	1	487	1	0.994852	302	1	301	0	0	328	0	328	0	0	344	0
chr18_58831287	G	T	*	transcript	False	False	V205L	+	Isoc1	uc008ezq.1	uc008ezq.1#exon.2	17.3603	17.3603	23.4214	strelka_WT_1,strelka_WT_2	102	0	0	75	27	114	0	0	91	23	0.231481	97	0	0	74	23	182	0	0	140	42	0.232975	104	0	0	104	0	89	0	0	89	0	110	0
chr17_35161826	C	G	*	transcript	False	False	A785G A764G	+	D17H6S56E-3	uc008cfa.1 uc012aqs.1	uc008cfa.1#exon.15 uc012aqs.1#exon.15	0.51564	0.5144063095 0.5168740021	0.5712132597 0.5712132597	strelka_WT_1,strelka_WT_2	146	0	112	34	0	140	0	110	30	0	0.223776	4	0	2	2	0	4	0	3	1	0	0.375	71	1	68	2	0	83	0	81	1	1	68	2
chr15_25711206	C	T	*	transcript	False	False	S265L S1011L	+	Myo10	uc007vjc.1 uc007vje.1	uc007vjc.1#exon.24 uc007vje.1#exon.4	4.87356	4.948037346 4.7990924985	3.7319995859 3.7319995859	strelka_WT_1,strelka_WT_2	200	0	167	0	33	205	1	161	0	43	0.187654	12	0	9	0	3	31	0	24	0	7	0.232558	133	1	132	0	0	105	0	105	0	0	104	2
chr11_60337986	C	T	*	transcript	True	False		+	Myo15	uc007jfz.1 uc007jgb.2 uc007jga.1	uc007jfz.1#exon.62 uc007jgb.2#exon.61 uc007jga.1#exon.60	0.00464689	0.0040003577 0.0040188083 0.005921496	0.0 0.0 0.0	strelka_WT_1,strelka_WT_2	615	1	431	0	183	709	0	514	2	193	0.283988	0	0	0	0	0	0	0	0	0	0	-1	387	6	381	0	0	404	5	398	1	0	450	3
chr5_114801686	G	C	*	transcript	False	False	G648A	+	Myo1h	uc012ebt.1	uc012ebt.1#exon.18	10.3556	10.3556	0	strelka_WT_1,strelka_WT_2	291	0	49	242	0	278	0	54	224	0	0.181019	0	0	0	0	0	0	0	0	0	0	-1	142	0	1	141	0	163	0	1	162	0	163	0
chr2_22187727	G	T	*	transcript	True	False		+	Myo3a	uc008ing.2 uc012brn.1	uc008ing.2#exon.3 uc012brn.1#exon.3	0.00578198	0.0 0.0115639548	0.0 0.0	strelka_WT_1,strelka_WT_2	176	0	0	117	59	250	0	0	174	76	0.316901	0	0	0	0	0	0	0	0	0	0	-1	206	2	0	204	0	175	4	0	171	0	194	4
chr7_13628838	A	G	*	transcript	True	False		-	Mzf1	uc009ffe.2 uc009fff.2 uc012ezg.1 uc012ezh.1	uc009ffe.2#exon.4 uc009fff.2#exon.5 uc012ezg.1#exon.6 uc012ezh.1#exon.4	0.0984869	0.09651641 0.0998589491 0.0978707855 0.0997012606	0.0937731359 0.0937731359 0.0937731359 0.0937731359	strelka_WT_1,strelka_WT_2	124	0	0	124	0	144	1	0	143	0	0.996269	0	0	0	0	0	0	0	0	0	0	-1	79	75	2	1	1	104	94	7	2	1	96	91
chr5_92691661	G	A	*	transcript	False	False	T2I	-	NAAA	uc008ycp.2	uc008ycp.2#exon.0	5.43297	5.43297	6.39377	strelka_WT_2	53	24	0	29	0	82	41	0	41	0	0.481481	32	12	0	20	0	65	21	0	44	0	0.340206	51	0	0	51	0	38	0	0	37	1	32	0
chr11_6505556	G	A	*	transcript	True	False		-	Nacad	uc007hyy.1	uc007hyy.1#exon.0	0.125397	0.125397	0	strelka_WT_1,strelka_WT_2	378	166	0	212	0	450	190	0	258	2	0.429952	0	0	0	0	0	0	0	0	0	0	-1	64	0	2	61	1	79	0	0	78	1	73	0
chr7_19574142	C	A	*	transcript	True	True		+	Nanos2	uc009fjz.1	uc009fjz.1#exon.0	0	0	0	strelka_WT_1,strelka_WT_2	279	151	128	0	0	367	181	186	0	0	0.513932	0	0	0	0	0	0	0	0	0	0	-1	226	0	226	0	0	246	0	246	0	0	279	0
chr10_109151297	C	G	*	transcript	False	False	V1129L V1876L	-	Nav3	uc007gzk.1 uc007gzl.1	uc007gzk.1#exon.17 uc007gzl.1#exon.28	2.42765	2.552299635 2.303004111	2.6984157578 2.6984157578	strelka_WT_2	90	0	77	13	0	128	0	100	28	0	0.188073	15	0	14	1	0	20	0	17	3	0	0.114286	79	0	79	0	0	74	0	74	0	0	72	0
chr1_13152345	G	T	*	transcript	True	False		-	Ncoa2	uc007ail.1 uc007aim.1 uc007ain.1	uc007ail.1#exon.12 uc007aim.1#exon.13 uc007ain.1#exon.12	8.26539	8.1627763671 8.3324155592 8.3009690659	10.6817539434 10.6817539434 10.6817539434	strelka_WT_1,strelka_WT_2	92	0	0	82	10	112	0	0	95	17	0.132353	70	0	0	58	12	101	0	0	92	9	0.122807	72	0	0	71	1	82	0	1	81	0	76	0
chr1_173168840	C	A	*	transcript	False	True	Q234H	-	Ndufs2	uc007dnm.1 uc011wvz.1	uc007dnm.1#exon.4 uc011wvz.1#exon.4	75.6436	79.3199872558 71.9672811738	87.2936452325 87.2936452325	strelka_WT_1	86	5	81	0	0	76	0	76	0	0	0.0308642	501	0	501	0	0	796	0	796	0	0	0	48	0	48	0	0	45	0	45	0	0	47	0
chr2_17346203	G	A	*	transcript	False	False	P248S	-	Nebl	uc008ilg.1 uc008ile.1 uc008ilf.1	uc008ilg.1#exon.7 uc008ile.1#exon.8 uc008ilf.1#exon.8	0	0	0.0 0.0 0.0	strelka_WT_1,strelka_WT_2	274	155	0	118	1	446	263	0	183	0	0.580556	0	0	0	0	0	0	0	0	0	0	-1	287	0	0	285	2	309	0	0	309	0	315	0
chr10_18192872	G	A	*	transcript	True	False		+	Nhsl1	uc007emh.1 uc007emi.1 uc007emj.2	uc007emh.1#exon.1 uc007emi.1#exon.1 uc007emj.2#exon.1	10.8467	3.3468291369 14.0169204682 15.1762526429	12.9237026464 12.9237026464 12.9237026464	strelka_WT_1,strelka_WT_2	169	36	0	133	0	180	34	2	144	0	0.200573	42	13	0	29	0	100	20	0	79	1	0.232394	171	0	0	171	0	135	0	0	135	0	172	0
chr7_114325575	C	G	*	transcript	False	False	S155R	+	Nlrp14	uc009jax.2	uc009jax.2#exon.2	0	0	0	strelka_WT_1,strelka_WT_2	187	0	125	62	0	210	0	146	64	0	0.31738	0	0	0	0	0	0	0	0	0	0	-1	227	0	227	0	0	202	0	201	1	0	193	1
chr11_59361726	C	A	*	transcript	False	False	D209E	+	Nlrp3	uc007jeh.1 uc007jei.1	uc007jeh.1#exon.4 uc007jei.1#exon.3	0.0595229	0.0603027473 0.0587430642	0.1022303272 0.1022303272	strelka_WT_1	128	5	122	0	1	104	0	104	0	0	0.0215517	0	0	0	0	0	1	0	1	0	0	0	54	0	53	1	0	59	0	59	0	0	58	0
chr7_24105987	A	G	*	transcript	False	False	N294D	+	Nlrp4e	uc009fod.2	uc009fod.2#exon.1	0	0	0	strelka_WT_1,strelka_WT_2	868	563	0	305	0	1025	670	0	355	0	0.348653	0	0	0	0	0	0	0	0	0	0	-1	533	532	1	0	0	515	514	0	1	0	548	547
chr7_24106050	C	A	*	transcript	False	False	Q315K	+	Nlrp4e	uc009fod.2	uc009fod.2#exon.1	0	0	0	strelka_WT_1,strelka_WT_2	961	401	560	0	0	1264	534	730	0	0	0.420225	0	0	0	0	0	0	0	0	0	0	-1	603	0	603	0	0	574	1	573	0	0	646	0
chr7_24106312	C	G	*	transcript	False	False	A402G	+	Nlrp4e	uc009fod.2	uc009fod.2#exon.1	0	0	0	strelka_WT_1,strelka_WT_2	1137	0	797	340	0	1358	1	961	396	0	0.29499	0	0	0	0	0	0	0	0	0	0	-1	545	0	545	0	0	534	0	533	1	0	535	0
chr7_24106417	T	A	*	transcript	False	False	L437H	+	Nlrp4e	uc009fod.2	uc009fod.2#exon.1	0	0	0	strelka_WT_1,strelka_WT_2	1227	384	0	0	843	1278	395	0	2	881	0.310978	0	0	0	0	0	0	0	0	0	0	-1	290	0	0	0	290	233	0	0	0	233	250	0
chr7_24125452	A	G	*	transcript	True	False		+	Nlrp4e	uc009fod.2	uc009fod.2#exon.4	0	0	0	strelka_WT_1,strelka_WT_2	291	133	1	157	0	373	191	0	182	0	0.510542	0	0	0	0	0	0	0	0	0	0	-1	217	216	0	0	1	217	217	0	0	0	209	209
chr7_24125530	T	A	*	transcript	False	False	N753K	+	Nlrp4e	uc009fod.2	uc009fod.2#exon.4	0	0	0	strelka_WT_1,strelka_WT_2	305	152	0	0	153	433	201	0	0	232	0.47832	0	0	0	0	0	0	0	0	0	0	-1	158	0	0	0	158	137	0	0	0	137	131	0
chr7_24128051	G	T	*	transcript	True	False		+	Nlrp4e	uc009fod.2	uc009fod.2#exon.5	0	0	0	strelka_WT_1,strelka_WT_2	345	0	0	188	157	402	0	0	229	173	0.441767	0	0	0	0	0	0	0	0	0	0	-1	261	0	0	261	0	211	0	0	211	0	285	0
chr7_24128091	C	A	*	transcript	False	False	L795I	+	Nlrp4e	uc009fod.2	uc009fod.2#exon.5	0	0	0	strelka_WT_1,strelka_WT_2	412	185	227	0	0	508	226	281	0	1	0.446739	0	0	0	0	0	0	0	0	0	0	-1	345	0	345	0	0	277	0	277	0	0	381	0
chr7_24128159	C	T	*	transcript	True	False		+	Nlrp4e	uc009fod.2	uc009fod.2#exon.5	0	0	0	strelka_WT_1,strelka_WT_2	459	0	257	0	202	598	0	343	0	255	0.432356	0	0	0	0	0	0	0	0	0	0	-1	385	0	384	1	0	318	0	317	1	0	404	0
chr7_24128198	A	G	*	transcript	True	False		+	Nlrp4e	uc009fod.2	uc009fod.2#exon.5	0	0	0	strelka_WT_1,strelka_WT_2	375	216	0	159	0	478	282	0	196	0	0.416178	0	0	0	0	0	0	0	0	0	0	-1	362	361	0	1	0	306	305	0	1	0	350	349
chr7_24211702	T	C	*	transcript	False	True	L835P L819P	+	Nlrp5 Mater	uc009foe.1 uc009fof.1 uc012feu.1 uc012fev.1	uc009foe.1#exon.10 uc009fof.1#exon.9 uc012feu.1#exon.9 uc012fev.1#exon.9	0	0	0.0 0.0 0.0 0.0	strelka_WT_2	147	0	10	0	137	185	0	25	0	160	0.105422	0	0	0	0	0	0	0	0	0	0	-1	29	0	0	0	29	23	0	0	0	23	22	0
chr9_24094274	G	A	*	transcript	True	False		+	Npsr1	uc009oox.1	uc009oox.1#exon.5	0	0	0	strelka_WT_1,strelka_WT_2	127	26	0	101	0	115	11	0	104	0	0.152893	0	0	0	0	0	0	0	0	0	0	-1	78	0	0	78	0	55	0	0	55	0	72	0
chr8_73904890	G	A	*	transcript	False	False	R94W	-	Nr2f6	uc009mcx.1	uc009mcx.1#exon.0	13.0101	13.0101	8.49988	strelka_WT_1,strelka_WT_2	223	222	1	0	0	261	259	1	1	0	0.993802	63	63	0	0	0	92	92	0	0	0	1	68	0	1	67	0	62	0	1	61	0	75	0
chr1_62818327	G	A	*	transcript	True	False		+	Nrp2	uc007bfj.1 uc007bfk.1 uc007bfl.1 uc007bfm.1 uc007bfn.1 uc007bfo.1 uc007bfp.1	uc007bfj.1#exon.11 uc007bfk.1#exon.11 uc007bfl.1#exon.11 uc007bfm.1#exon.11 uc007bfn.1#exon.11 uc007bfo.1#exon.11 uc007bfp.1#exon.1	52.7837	50.3163108166 50.4519623629 58.7051234941 58.8185755838 58.8298103869 58.9444098406 33.4199653685	63.2361620347 63.2361620347 63.2361620347 63.2361620347 63.2361620347 63.2361620347 63.2361620347	strelka_WT_1,strelka_WT_2	213	110	0	103	0	263	129	0	134	0	0.502101	298	130	0	168	0	440	214	0	226	0	0.466125	180	0	0	179	1	218	0	0	218	0	185	0
chr19_7069216	C	A	*	transcript	False	False	G174W	-	Nudt22	uc008gjz.1	uc008gjz.1#exon.2	5.1866	5.1866	4.71839	strelka_WT_2	68	0	68	0	0	72	4	68	0	0	0.0285714	24	0	24	0	0	50	0	50	0	0	0	39	0	39	0	0	24	0	24	0	0	36	0
chr10_117222128	T	G	*	transcript	False	True	N125H N24H	-	Nup107	uc007hdo.1 uc011xnq.1 uc007hdp.1 uc007hdq.1	uc007hdo.1#exon.4 uc011xnq.1#exon.4 uc007hdp.1#exon.4 uc007hdq.1#exon.4	19.3339	21.1887352418 21.063701326 21.1890812975 13.8939335349	20.1097525158 20.1097525158 20.1097525158 20.1097525158	strelka_WT_1,strelka_WT_2	402	0	1	82	319	441	0	0	107	334	0.224199	94	0	0	17	77	181	0	0	37	144	0.196364	337	0	0	1	336	320	1	0	0	319	355	0
chr1_183023835	C	G	*	transcript	True	True		-	Nvl	uc007dxb.1	uc007dxb.1#exon.22	20.085	20.085	15.7427	strelka_WT_2	111	0	74	37	0	115	0	84	31	0	0.300885	86	0	41	45	0	140	0	63	77	0	0.539823	61	0	61	0	0	63	0	63	0	0	49	0
chr7_16140948	C	G	*	transcript	False	False	Q105E	+	Obox1	uc009fgh.1	uc009fgh.1#exon.2	0	0	0	strelka_WT_1,strelka_WT_2	388	0	316	72	0	531	0	427	103	1	0.190424	0	0	0	0	0	0	0	0	0	0	-1	324	3	321	0	0	285	2	283	0	0	262	1
chr7_63669777	C	A	*	transcript	False	False	A366E A717E	+	Oca2	uc009hdy.1 uc012flk.1	uc009hdy.1#exon.20 uc012flk.1#exon.19	0.0186414	0.0181696816 0.0191130838	0.0 0.0	strelka_WT_1,strelka_WT_2	256	109	147	0	0	305	142	163	0	0	0.447415	0	0	0	0	0	0	0	0	0	0	-1	322	1	319	1	1	309	0	308	1	0	341	1
chr7_63669778	A	G	*	transcript	True	False		+	Oca2	uc009hdy.1 uc012flk.1	uc009hdy.1#exon.20 uc012flk.1#exon.19	0.0186414	0.0181696816 0.0191130838	0.0 0.0	strelka_WT_1,strelka_WT_2	250	143	0	107	0	305	163	0	142	0	0.448649	0	0	0	0	0	0	0	0	0	0	-1	325	318	2	3	2	311	299	5	7	0	340	330
chr2_86214647	T	C	*	transcript	False	False	N307S	-	Olfr1057	uc008kmf.1	uc008kmf.1#exon.0	0	0	0	strelka_WT_1,strelka_WT_2	143	0	68	0	75	217	0	96	0	121	0.455556	0	0	0	0	0	0	0	0	0	0	-1	197	1	0	0	196	171	0	0	0	171	184	0
chr2_88854160	T	C	*	transcript	False	False	K20R	-	Olfr1216	uc008kqt.1	uc008kqt.1#exon.0	0	0	0	strelka_WT_1,strelka_WT_2	237	0	54	0	183	264	0	67	0	197	0.241517	0	0	0	0	0	0	0	0	0	0	-1	285	0	0	0	285	262	0	0	0	262	283	0
chr2_111133047	A	G	*	transcript	False	False	M208V	+	Olfr1278	uc008lnf.1	uc008lnf.1#exon.0	0	0	0	strelka_WT_1,strelka_WT_2	243	121	0	122	0	293	151	0	142	0	0.492537	0	0	0	0	0	0	0	0	0	0	-1	301	301	0	0	0	288	285	3	0	0	307	307
chr16_19514896	G	C	*	transcript	False	False	Y277-	-	Olfr167	uc007yow.1	uc007yow.1#exon.0	0	0	0	strelka_WT_1	87	0	5	82	0	99	0	0	99	0	0.0268817	0	0	0	0	0	0	0	0	0	0	-1	104	0	0	104	0	91	0	0	91	0	105	0
chr16_19515438	C	G	*	transcript	False	False	G97R	-	Olfr167	uc007yow.1	uc007yow.1#exon.0	0	0	0	strelka_WT_1,strelka_WT_2	157	0	121	36	0	209	1	172	36	0	0.196721	0	0	0	0	0	0	0	0	0	0	-1	237	1	236	0	0	231	0	230	1	0	234	1
chr7_114958812	C	A	*	transcript	False	False	F238L	+	Olfr467	uc009jbl.1	uc009jbl.1#exon.0	0	0	0	strelka_WT_1,strelka_WT_2	493	131	362	0	0	592	147	444	1	0	0.256221	0	0	0	0	0	0	0	0	0	0	-1	688	0	688	0	0	558	0	557	1	0	625	0
chr2_36649192	A	G	*	transcript	False	False	M146V	+	Olfr50	uc008jlx.1	uc008jlx.1#exon.0	0	0	0	strelka_WT_1,strelka_WT_2	460	257	0	203	0	525	290	0	235	0	0.44467	0	0	0	0	0	0	0	0	0	0	-1	594	591	1	1	1	482	481	0	1	0	580	577
chr7_106916053	C	A	*	transcript	True	False		+	Olfr521	uc009ima.1	uc009ima.1#exon.0	0	0	0	strelka_WT_1,strelka_WT_2	365	250	115	0	0	391	255	136	0	0	0.667989	0	0	0	0	0	0	0	0	0	0	-1	230	0	230	0	0	207	3	204	0	0	223	0
chr9_19588155	C	A	*	transcript	False	False	T193N	+	Olfr58	uc009ohu.1	uc009ohu.1#exon.1	0	0	0	strelka_WT_1,strelka_WT_2	768	229	537	1	1	1019	350	669	0	0	0.324007	0	0	0	0	0	0	0	0	0	0	-1	910	1	906	0	3	758	0	758	0	0	827	0
chr7_110746698	G	A	*	transcript	False	False	A290T	+	Olfr618	uc009iuc.1	uc009iuc.1#exon.0	0	0	0	strelka_WT_1,strelka_WT_2	96	44	0	52	0	133	75	0	58	0	0.519651	0	0	0	0	0	0	0	0	0	0	-1	172	0	0	172	0	174	0	0	174	0	153	0
chr7_111127883	G	C	*	transcript	False	False	Q65H	+	Olfr635	uc009iva.1	uc009iva.1#exon.0	0	0	0	strelka_WT_1,strelka_WT_2	543	0	267	276	0	572	0	276	295	1	0.486996	0	0	0	0	0	0	0	0	0	0	-1	498	0	1	497	0	483	0	0	482	1	480	0
chr9_19725551	G	T	*	transcript	False	False	A300S	+	Olfr77	uc009ohy.1	uc009ohy.1#exon.2	0	0	0	strelka_WT_1,strelka_WT_2	320	1	0	61	258	424	0	0	78	346	0.811828	0	0	0	0	0	0	0	0	0	0	-1	362	0	0	362	0	335	1	0	334	0	374	0
chr9_19688266	A	C	*	transcript	False	False	F161V	-	Olfr862	uc009ohx.1	uc009ohx.1#exon.0	0	0	0	strelka_WT_1,strelka_WT_2	345	207	138	0	0	455	263	192	0	0	0.4125	0	0	0	0	0	0	0	0	0	0	-1	368	366	2	0	0	315	315	0	0	0	330	329
chr9_37800379	G	A	*	transcript	False	False	C101Y	+	Olfr881	uc009ovr.2	uc009ovr.2#exon.0	0	0	0	strelka_WT_1,strelka_WT_2	1905	648	1	1256	0	2282	733	0	1547	2	0.32983	0	0	0	0	0	0	0	0	0	0	-1	674	1	0	673	0	614	1	0	613	0	640	0
chr9_38331370	C	T	*	transcript	False	False	T18I	+	Olfr911-ps1	uc009owq.2	uc009owq.2#exon.0	0	0	0	strelka_WT_2	669	3	631	1	34	833	2	789	0	42	0.0505992	0	0	0	0	0	0	0	0	0	0	-1	300	0	298	0	2	314	0	302	0	12	327	0
chr9_38886202	G	T	*	transcript	False	False	N42K	-	Olfr938	uc009oxp.1	uc009oxp.1#exon.0	0	0	0	strelka_WT_1,strelka_WT_2	446	0	0	277	169	556	0	0	387	169	0.337325	0	0	0	0	0	0	0	0	0	0	-1	203	0	0	203	0	183	0	0	183	0	230	0
chr17_37348161	A	G	*	transcript	False	False	L212P	-	Olfr95	uc008cmk.1	uc008cmk.1#exon.0	0	0	0	strelka_WT_1	163	158	0	5	0	165	165	0	0	0	0.0152439	0	0	0	0	0	0	0	0	0	0	-1	103	99	1	3	0	106	104	0	2	0	102	102
chr9_39808586	G	T	*	transcript	False	False	T75K	-	Olfr979	uc009oyx.2	uc009oyx.2#exon.0	0	0	0	strelka_WT_1,strelka_WT_2	624	1	0	250	373	719	0	0	239	480	0.635145	0	0	0	0	0	0	0	0	0	0	-1	236	0	0	236	0	194	0	0	194	0	204	0
chr7_53522745	G	T	*	transcript	True	False		+	Otog	uc009gyk.2	uc009gyk.2#exon.22	0.00188156	0.00188156	0	strelka_WT_2	115	0	0	99	16	128	0	0	113	15	0.127572	0	0	0	0	0	0	0	0	0	0	-1	50	0	0	50	0	54	0	2	52	0	73	0
chr8_64187814	C	G	*	transcript	False	False	G55A G444A	-	Palld	uc009lue.1 uc009luf.1 uc009lug.1 uc009lui.1	uc009lue.1#exon.4 uc009luf.1#exon.5 uc009lug.1#exon.5 uc009lui.1#exon.4	6.62531	10.6230498609 8.4733192349 7.3412569566 0.0636031089	0.0831444631 0.0831444631 0.0831444631 0.0831444631	strelka_WT_1,strelka_WT_2	141	0	98	43	0	183	0	135	48	0	0.280864	1	0	1	0	0	0	0	0	0	0	0	147	0	147	0	0	116	0	116	0	0	151	0
chr18_37915774	G	A	*	transcript	False	False	E61K	+	Pcdhga11	uc008erb.1	uc008erb.1#exon.0	6.76885	6.76885	0.00728188	strelka_WT_1,strelka_WT_2	292	64	0	228	0	344	92	0	252	0	0.245283	0	0	0	0	0	0	0	0	0	0	-1	272	0	1	271	0	277	0	0	277	0	279	4
chr5_14680290	A	C	*	transcript	True	True		+	Pclo	uc008wmj.2 uc008wmk.2	uc008wmj.2#exon.0 uc008wmk.2#exon.0	0	0	0.0 0.0	strelka_WT_1,strelka_WT_2	268	220	48	0	0	332	269	63	0	0	0.185	0	0	0	0	0	0	0	0	0	0	-1	291	290	0	0	1	249	249	0	0	0	341	339
chr5_14681396	G	A	*	transcript	True	False		+	Pclo	uc008wmj.2 uc008wmk.2 uc008wmh.2 uc008wmi.2 uc008wml.2	uc008wmj.2#exon.0 uc008wmk.2#exon.0 uc008wmh.2#exon.5 uc008wmi.2#exon.5 uc008wml.2#exon.0	0	0	0.0 0.0 0.0 0.0 0.0	strelka_WT_1,strelka_WT_2	137	20	0	117	0	147	27	0	120	0	0.165493	0	0	0	0	0	0	0	0	0	0	-1	126	0	1	125	0	111	0	0	110	1	154	0
chr9_45717790	A	C	*	transcript	False	True	D146A	+	Pcsk7	uc009pgp.1 uc009pgq.1 uc009pgr.1	uc009pgp.1#exon.2 uc009pgq.1#exon.2 uc009pgr.1#exon.2	5.16531	5.1123024192 5.0360134273 5.3476231461	4.7653170714 4.7653170714 4.7653170714	strelka_WT_1,strelka_WT_2	105	83	22	0	0	140	120	20	0	0	0.171429	25	20	5	0	0	44	35	9	0	0	0.202899	64	63	1	0	0	80	80	0	0	0	76	76
chr6_4705002	C	A	*	transcript	False	False	F261L	+	Peg10	uc009avv.1	uc009avv.1#exon.1	0.00855302	0.00855302	0.0162201	strelka_WT_2	234	0	234	0	0	280	7	273	0	0	0.0136187	0	0	0	0	0	0	0	0	0	0	-1	121	0	121	0	0	119	0	119	0	0	131	0
chr18_56746820	A	T	*	transcript	True	True		+	Phax	uc008eyp.2 uc008eyq.2	uc008eyp.2#exon.4 uc008eyq.2#exon.4	22.213	22.5847247193 21.8412434953	14.3732961771 14.3732961771	strelka_WT_1,strelka_WT_2	61	47	0	0	14	52	41	0	0	11	0.221239	59	44	0	0	15	96	82	0	0	14	0.187097	45	45	0	0	0	56	56	0	0	0	48	48
chr18_56746831	T	A	*	transcript	True	True		+	Phax	uc008eyp.2 uc008eyq.2	uc008eyp.2#exon.4 uc008eyq.2#exon.4	22.213	22.5847247193 21.8412434953	14.3732961771 14.3732961771	strelka_WT_2	54	11	0	0	43	52	9	0	0	43	0.188679	50	14	0	0	36	88	12	0	0	76	0.188406	39	0	0	0	39	48	0	0	0	48	40	0
chr9_13235068	T	G	*	transcript	True	True		+	Phxr4	uc009odu.2	uc009odu.2#exon.0	0.0273862	0.0273862	0.0273862	strelka_WT_2	305	0	0	12	293	263	0	0	15	248	0.0475352	1	0	0	0	1	0	0	0	0	0	0	20	0	0	3	17	23	0	2	0	21	15	0
chr9_13235069	C	T	*	transcript	True	True		+	Phxr4	uc009odu.2	uc009odu.2#exon.0	0.0273862	0.0273862	0.0273862	strelka_WT_2	293	0	286	0	7	256	0	245	0	11	0.0327869	1	0	1	0	0	0	0	0	0	0	0	19	0	18	0	1	23	1	22	0	0	15	0
chr12_32890407	C	T	*	transcript	True	True		-	Pik3cg	uc011ylh.1 uc007nib.2 uc007nic.2 uc007nia.1	uc011ylh.1#exon.1 uc007nib.2#exon.1 uc007nic.2#exon.1 uc007nia.1#exon.1	0.00923105	0.008445507 0.0082954694 0.0085167986 0.0116664138	0.009415281 0.009415281 0.009415281 0.009415281	strelka_WT_1,strelka_WT_2	174	0	107	0	67	166	0	96	0	70	0.402941	0	0	0	0	0	0	0	0	0	0	-1	164	0	164	0	0	159	0	159	0	0	148	0
chr7_3848816	C	T	*	transcript	True	False		-	Pira7 Pira11 Pira4 Gm14548 Pira1	uc012ewh.1 uc009ewk.2 uc009ewl.2 uc009ewm.2 uc009ewn.2 uc012ewi.1	uc012ewh.1#exon.3 uc009ewk.2#exon.3 uc009ewl.2#exon.3 uc009ewm.2#exon.3 uc009ewn.2#exon.3 uc012ewi.1#exon.3	0	0	0.0 0.0 0.0 0.0 0.0 0.0	strelka_WT_1,strelka_WT_2	594	0	448	1	145	659	1	465	2	191	0.268156	0	0	0	0	0	0	0	0	0	0	-1	260	0	260	0	0	285	0	282	1	2	334	0
chr7_3848823	G	A	*	transcript	False	False	S127L	-	Pira7 Pira11 Pira4 Gm14548 Pira1	uc012ewh.1 uc009ewk.2 uc009ewl.2 uc009ewm.2 uc009ewn.2 uc012ewi.1	uc012ewh.1#exon.3 uc009ewk.2#exon.3 uc009ewl.2#exon.3 uc009ewm.2#exon.3 uc009ewn.2#exon.3 uc012ewi.1#exon.3	0	0	0.0 0.0 0.0 0.0 0.0 0.0	strelka_WT_1,strelka_WT_2	611	189	0	422	0	684	232	0	452	0	0.325097	0	0	0	0	0	0	0	0	0	0	-1	238	0	0	237	1	260	1	1	257	1	303	0
chr7_3849245	G	C	*	transcript	False	False	H36D	-	Pira7 Pira11 Pira4 Gm14548 Pira1	uc012ewh.1 uc009ewk.2 uc009ewl.2 uc009ewm.2 uc009ewn.2 uc012ewi.1	uc012ewh.1#exon.2 uc009ewk.2#exon.2 uc009ewl.2#exon.2 uc009ewm.2#exon.2 uc009ewn.2#exon.2 uc012ewi.1#exon.2	0	0	0.0 0.0 0.0 0.0 0.0 0.0	strelka_WT_1	647	0	46	601	0	755	0	43	712	0	0.0634807	0	0	0	0	0	0	0	0	0	0	-1	505	0	4	501	0	524	0	1	523	0	482	0
chr7_3849251	G	C	*	transcript	False	False	Q34E	-	Pira7 Pira11 Pira4 Gm14548 Pira1	uc012ewh.1 uc009ewk.2 uc009ewl.2 uc009ewm.2 uc009ewn.2 uc012ewi.1	uc012ewh.1#exon.2 uc009ewk.2#exon.2 uc009ewl.2#exon.2 uc009ewm.2#exon.2 uc009ewn.2#exon.2 uc012ewi.1#exon.2	0	0	0.0 0.0 0.0 0.0 0.0 0.0	strelka_WT_1	660	0	34	624	2	773	0	47	724	2	0.0565248	0	0	0	0	0	0	0	0	0	0	-1	491	0	0	491	0	522	0	0	522	0	473	0
chr11_3029473	G	A	*	transcript	True	True		+	Pisd-ps1	uc007hrp.1 uc007hrq.1 uc011xqn.1	uc007hrp.1#exon.4 uc007hrq.1#exon.4 uc011xqn.1#exon.2	16.689	16.370852609 16.3952598861 17.3007847781	27.062734262 27.062734262 27.062734262	strelka_WT_1	2219	55	1	2162	1	2436	63	1	2370	2	0.0253491	158	1	0	157	0	339	3	0	335	1	0.00804829	1185	25	1	1154	5	1146	23	2	1117	4	1266	16
chr14_70789746	C	T	*	transcript	True	False		-	Piwil2	uc007unx.1	uc007unx.1#exon.19	0.0382314	0.0382314	0.176486	strelka_WT_1,strelka_WT_2	239	0	179	0	60	314	0	241	0	73	0.240506	2	0	2	0	0	1	0	1	0	0	0	273	0	273	0	0	225	0	225	0	0	285	0
chr10_12848270	G	C	*	transcript	False	False	W492C	+	Plagl1	uc011xaf.1 uc011xag.1 uc007ekk.2 uc007ekl.2 uc011xah.1 uc007ekm.2	uc011xaf.1#exon.7 uc011xag.1#exon.7 uc007ekk.2#exon.6 uc007ekl.2#exon.7 uc011xah.1#exon.6 uc007ekm.2#exon.5	1.035	0.681624972 0.7900611515 1.1436370851 1.1350807727 1.1804967966 1.2791124315	0.8473360013 0.8473360013 0.8473360013 0.8473360013 0.8473360013 1.3674006058	strelka_WT_1	125	0	30	95	0	112	0	23	89	0	0.223629	4	0	0	4	0	5	0	0	5	0	0	63	0	1	62	0	67	0	1	66	0	59	0
chr7_25257022	G	A	*	transcript	False	True	R140H	+	Plaur	uc009fpr.1 uc012ffk.1	uc009fpr.1#exon.3 uc012ffk.1#exon.3	30.7192	32.8179956559 28.6204231915	38.5064006168 17.0760416887	strelka_WT_1,strelka_WT_2	200	22	0	178	0	218	35	0	183	0	0.136364	230	36	0	194	0	369	43	0	326	0	0.131886	157	0	0	157	0	145	2	0	143	0	150	0
chr15_76063917	C	G	*	transcript	True	True		-	Plec1 Parp10	uc007wji.1 uc007wjk.2 uc007wjj.2	uc007wji.1#exon.1 uc007wjk.2#exon.10 uc007wjj.2#exon.9	9.41041	8.2561453342 10.1135307258 9.8615520431	9.3889514066 9.3889514066 9.3889514066	strelka_WT_1,strelka_WT_2	75	0	57	17	1	79	0	51	28	0	0.292208	60	0	42	18	0	135	0	104	31	0	0.251282	75	0	74	1	0	78	0	77	0	1	95	0
chr2_173053493	C	T	*	transcript	True	False		-	Pmepa1	uc008odq.1	uc008odq.1#exon.3	32.1092	32.1092	33.3535	strelka_WT_1,strelka_WT_2	201	0	111	0	90	212	0	91	0	121	0.510896	405	0	203	0	202	639	1	329	1	308	0.488506	92	0	92	0	0	74	0	74	0	0	77	0
chr11_69553917	C	T	*	transcript	False	False	M1102I	-	Polr2a	uc007jrj.1 uc007jrk.1	uc007jrj.1#exon.19 uc007jrk.1#exon.19	42.8498	42.9364008576 42.7632875343	43.4921128028 43.4921128028	strelka_WT_1,strelka_WT_2	194	0	73	0	121	197	0	81	0	116	0.606138	187	0	66	0	121	317	0	125	0	192	0.621032	146	0	144	0	2	156	0	156	0	0	152	1
chr14_25295077	T	A	*	transcript	False	False	K439-	-	Polr3a	uc007sqy.1	uc007sqy.1#exon.9	6.64346	6.64346	4.82525	strelka_WT_1,strelka_WT_2	263	52	0	0	211	324	80	1	0	243	0.224872	28	0	0	0	28	57	6	0	0	51	0.0705882	211	0	0	1	210	222	0	0	1	221	255	0
chr4_124336932	C	T	*	transcript	True	True		+	Pou3f1	uc008uqt.1	uc008uqt.1#exon.1	0.00125558	0.00125558	0.00222967	strelka_WT_1,strelka_WT_2	336	0	243	0	93	388	0	292	0	96	0.26105	0	0	0	0	0	0	0	0	0	0	-1	177	0	177	0	0	154	0	153	1	0	179	0
chr17_28436583	C	A	*	transcript	True	False		+	Ppard	uc008bqk.1	uc008bqk.1#exon.7	6.87261	6.87261	6.23412	strelka_WT_1,strelka_WT_2	182	72	110	0	0	158	54	104	0	0	0.370588	40	17	22	0	1	70	24	46	0	0	0.372727	81	0	81	0	0	77	0	77	0	0	95	0
chr7_4436912	G	A	*	transcript	False	False	S348F	-	Ppp1r12c	uc009exq.1	uc009exq.1#exon.7	14.0032	14.0032	14.1738	strelka_WT_1,strelka_WT_2	430	429	1	0	0	494	494	0	0	0	0.998918	67	67	0	0	0	97	97	0	0	0	1	289	1	2	285	1	262	3	1	257	1	266	2
chr7_4592905	C	T	*	transcript	True	False		-	Ppp6r1	uc009eyb.1	uc009eyb.1#exon.8	14.9563	14.9563	14.407	strelka_WT_1,strelka_WT_2	268	0	0	0	268	247	0	0	1	246	0.998058	86	0	0	0	86	129	0	1	0	128	0.995349	186	0	185	1	0	200	0	200	0	0	231	1
chr7_4592925	C	T	*	transcript	False	False	A368T	-	Ppp6r1	uc009eyb.1	uc009eyb.1#exon.8	14.9563	14.9563	14.407	strelka_WT_1,strelka_WT_2	302	1	0	1	300	290	2	0	2	286	0.989865	78	0	0	0	78	139	0	1	0	138	0.995392	182	1	180	1	0	214	1	213	0	0	203	0
chr7_4593189	C	T	*	transcript	False	False	D309N	-	Ppp6r1	uc009eyb.1	uc009eyb.1#exon.7	14.9563	14.9563	14.0761	strelka_WT_1,strelka_WT_2	100	0	0	0	100	133	0	0	0	133	1	70	0	0	0	70	103	0	1	0	102	0.99422	74	1	73	0	0	107	1	106	0	0	74	0
chr7_51916351	C	T	*	transcript	False	False	R159Q	-	Myh14	uc009gqi.1 uc012fjt.1 uc009gqj.1	uc009gqi.1#exon.1 uc012fjt.1#exon.1 uc009gqj.1#exon.2	13.1943	13.3115718419 13.0612567548 13.210098873	10.9154188781 10.9154188781 10.9154188781	strelka_WT_1,strelka_WT_2	125	0	99	0	26	110	0	84	0	26	0.221277	58	0	46	0	12	80	0	62	0	18	0.217391	79	1	78	0	0	85	0	83	2	0	85	0
chr11_86910666	C	G	*	transcript	False	False	R304P	-	Prr11	uc007kth.2	uc007kth.2#exon.7	0.063696	0.063696	0	strelka_WT_1,strelka_WT_2	148	0	130	18	0	168	0	144	24	0	0.132911	0	0	0	0	0	2	0	2	0	0	0	88	0	87	0	1	77	0	77	0	0	76	0
chr9_98743497	G	T	*	transcript	False	False	A165S	+	Prr23a	uc012gyu.1	uc012gyu.1#exon.0	0	0	0	strelka_WT_1,strelka_WT_2	120	0	0	1	119	132	0	1	1	130	0.988095	0	0	0	0	0	0	0	0	0	0	-1	139	0	0	139	0	128	0	0	128	0	114	0
chr19_46389119	T	G	*	transcript	False	True	D771A D168A D139A D770A	-	Psd	uc012bms.1 uc008htb.1 uc008htc.1 uc012bmt.1 uc008htd.1	uc012bms.1#exon.2 uc008htb.1#exon.2 uc008htc.1#exon.7 uc012bmt.1#exon.10 uc008htd.1#exon.12	6.2008	9.3978290592 8.7386885428 4.1124015966 4.4473795878 4.3077165727	13.7746354131 13.7746354131 13.7746354131 13.7746354131 13.7746354131	strelka_WT_1,strelka_WT_2	328	0	0	99	229	318	2	0	96	220	0.301858	57	0	0	14	43	86	0	0	28	58	0.293706	145	1	0	1	143	189	1	3	4	181	160	0
chr19_46389120	C	G	*	transcript	False	True	D771H D168H D139H D770H	-	Psd	uc012bms.1 uc008htb.1 uc008htc.1 uc012bmt.1 uc008htd.1	uc012bms.1#exon.2 uc008htb.1#exon.2 uc008htc.1#exon.7 uc012bmt.1#exon.10 uc008htd.1#exon.12	6.2008	9.3978290592 8.7386885428 4.1124015966 4.4473795878 4.3077165727	13.7746354131 13.7746354131 13.7746354131 13.7746354131 13.7746354131	strelka_WT_1,strelka_WT_2	331	0	233	98	0	316	0	222	94	0	0.296754	60	0	46	14	0	89	0	61	28	0	0.281879	143	0	143	0	0	189	2	187	0	0	158	0
chr1_34519560	C	G	*	transcript	True	False		+	Ptpn18	uc007aos.1	uc007aos.1#exon.1	3.35103	3.35103	2.0006	strelka_WT_1,strelka_WT_2	48	0	39	9	0	60	0	41	19	0	0.259259	9	0	6	3	0	6	0	2	4	0	0.466667	25	0	25	0	0	35	0	35	0	0	38	0
chr14_12986440	G	T	*	transcript	True	False		+	Ptprg	uc007sfm.2 uc011zfz.1	uc007sfm.2#exon.11 uc011zfz.1#exon.11	0.00184253	0.0018300171 0.0018550471	0.0 0.0	strelka_WT_2	74	0	0	45	29	74	0	0	29	45	0.5	0	0	0	0	0	0	0	0	0	0	-1	39	0	0	39	0	42	0	0	42	0	44	0
chr7_4500823	G	A	*	transcript	True	True		-	Ptprh	uc009exz.1 uc012ewv.1	uc009exz.1#exon.19 uc012ewv.1#exon.18	0	0	0.0 0.0	strelka_WT_1,strelka_WT_2	45	45	0	0	0	46	46	0	0	0	1	0	0	0	0	0	0	0	0	0	0	-1	10	0	0	10	0	17	0	0	17	0	18	1
chr17_56553523	C	T	*	transcript	False	False	G1384D G1380D G1790D	-	Ptprs	uc008dbx.2 uc008dby.2 uc008dbz.2 uc008dca.2	uc008dbx.2#exon.26 uc008dby.2#exon.30 uc008dbz.2#exon.26 uc008dca.2#exon.25	52.5405	54.6234291676 47.8845723397 53.7779234344 53.8760182096	81.1975172673 81.1975172673 81.1975172673 81.1975172673	strelka_WT_2	154	0	153	0	1	165	0	159	0	6	0.0219436	423	0	420	2	1	721	0	719	1	1	0.00174825	89	2	85	1	1	97	0	95	2	0	87	0
chr6_81912414	A	T	*	transcript	False	False	D184E	-	Mrpl19	uc009clf.1	uc009clf.1#exon.3	7.5396	7.5396	25.7771	strelka_WT_1,strelka_WT_2	131	103	0	0	28	148	117	0	0	31	0.21147	121	99	0	0	22	171	126	0	0	45	0.229452	81	75	3	1	2	80	76	3	0	1	78	74
chr6_128439137	C	T	*	transcript	False	False	G1199E	-	Pzp	uc009eef.1	uc009eef.1#exon.28	0.00771037	0.00771037	0.020302	strelka_WT_1,strelka_WT_2	249	0	145	0	104	282	1	152	1	128	0.436911	0	0	0	0	0	0	0	0	0	0	-1	192	0	192	0	0	179	0	178	1	0	185	1
chr5_37215382	C	T	*	transcript	False	False	V210I	-	Man2b2	uc008xfb.2	uc008xfb.2#exon.4	7.82745	7.82745	9.73005	strelka_WT_1,strelka_WT_2	104	0	80	0	24	120	0	98	0	22	0.205357	47	0	41	0	6	72	0	57	0	15	0.176471	62	0	62	0	0	72	0	72	0	0	82	0
chr9_107646196	A	G	*	transcript	True	False		-	Rbm5	uc009rmv.2 uc009rmw.2 uc009rmx.2 uc009rmy.2 uc009rmz.2	uc009rmv.2#exon.11 uc009rmw.2#exon.16 uc009rmx.2#exon.21 uc009rmy.2#exon.20 uc009rmz.2#exon.19	24.6361	27.8635856777 25.7896087336 26.6754234336 26.8898069385 15.9620039991	31.4613609413 31.4613609413 31.4613609413 31.4613609413 31.4613609413	strelka_WT_1,strelka_WT_2	346	245	1	100	0	455	312	1	141	1	0.300874	146	96	0	50	0	334	245	0	89	0	0.289583	340	339	1	0	0	311	309	2	0	0	346	342
chr17_44174066	C	T	*	transcript	True	False		+	Rcan2	uc008cpo.1 uc008cpp.1 uc008cpq.1	uc008cpo.1#exon.4 uc008cpp.1#exon.4 uc008cpq.1#exon.3	0.0698032	0.0670900501 0.0726179075 0.0697015257	0.0666278797 0.0666278797 0.0666278797	strelka_WT_1,strelka_WT_2	271	1	214	0	56	316	0	252	0	64	0.204429	0	0	0	0	0	0	0	0	0	0	-1	118	0	118	0	0	146	1	144	1	0	128	0
chr10_128350981	T	C	*	transcript	True	False		-	Rdh5	uc007how.1 uc007hox.1	uc007how.1#exon.4 uc007hox.1#exon.4	2.3395	2.3418123949 2.3371869746	2.1272181022 2.1272181022	strelka_WT_2	199	0	0	0	199	187	0	6	0	181	0.015544	12	0	0	0	12	30	0	0	0	30	0	110	1	0	1	108	109	0	0	2	107	134	0
chr8_72657297	G	A	*	transcript	True	True		- +	Rfxank Nr2c2ap	uc009lyt.1 uc009lyu.1 uc009lyw.1	uc009lyt.1#exon.8 uc009lyu.1#exon.8 uc009lyw.1#exon.4	13.9535	8.5479578104 8.6092767611 24.7033761647	10.8927692522 10.8927692522 24.8241458266	strelka_WT_1,strelka_WT_2	537	107	0	430	0	698	106	0	591	1	0.17247	173	27	1	145	0	289	50	0	238	1	0.166667	439	0	4	435	0	440	0	3	437	0	421	0
chr10_84454898	C	T	*	transcript	True	False		+	Ric8b	uc007gkx.1 uc007gky.1	uc007gkx.1#exon.7 uc007gky.1#exon.7	6.26558	6.1721692121 6.3589917817	6.5837904031 6.5837904031	strelka_WT_1,strelka_WT_2	119	0	102	0	17	148	0	122	0	26	0.161049	37	0	32	0	5	67	0	55	0	12	0.163462	91	6	85	0	0	71	2	68	1	0	115	8
chr5_129277594	A	C	*	transcript	False	False	S921A S989A S996A	-	Rimbp2	uc008zsk.2 uc008zsl.1 uc012edx.1 uc008zsm.1	uc008zsk.2#exon.14 uc008zsl.1#exon.18 uc012edx.1#exon.17 uc008zsm.1#exon.17	0.00207516	0.0013590671 0.0022158148 0.0023392509 0.0023865204	0.0 0.0 0.0 0.0	strelka_WT_1,strelka_WT_2	93	53	40	0	0	139	97	42	0	0	0.353448	0	0	0	0	0	0	0	0	0	0	-1	78	78	0	0	0	107	106	1	0	0	114	109
chr19_12981362	C	A	*	transcript	True	True		+	Rmnd1	uc008guv.1	uc008guv.1#exon.0	8.76355	8.76355	8.76355	strelka_WT_1,strelka_WT_2	91	24	67	0	0	71	22	49	0	0	0.283951	1	0	1	0	0	1	0	1	0	0	0	46	0	46	0	0	32	0	32	0	0	40	0
chr6_23598934	G	C	*	transcript	False	False	P332A	-	Rnf133	uc009bbk.1	uc009bbk.1#exon.1	0	0	0	strelka_WT_1,strelka_WT_2	112	0	49	63	0	116	0	55	61	0	0.45614	0	0	0	0	0	2	0	0	2	0	0	185	0	0	184	1	123	0	1	122	0	186	0
chr12_16933769	A	T	*	transcript	False	True	D56V	+	Rock2 Rock1	uc011ykm.1 uc007ncg.1 uc007nch.1 uc007nci.1	uc011ykm.1#exon.1 uc007ncg.1#exon.1 uc007nch.1#exon.1 uc007nci.1#exon.0	22.456	23.1761119661 31.1626714769 26.3053139619 9.1798728292	12.844989952 12.844989952 12.844989952 12.844989952	strelka_WT_1,strelka_WT_2	53	42	0	0	11	85	63	0	0	22	0.23913	74	62	0	0	12	91	83	0	0	8	0.121212	80	75	1	0	4	109	103	1	0	5	127	122
chr12_16933774	G	A	*	transcript	False	True	D58N	+	Rock2 Rock1	uc011ykm.1 uc007ncg.1 uc007nch.1 uc007nci.1	uc011ykm.1#exon.1 uc007ncg.1#exon.1 uc007nch.1#exon.1 uc007nci.1#exon.0	22.456	23.1761119661 31.1626714769 26.3053139619 9.1798728292	12.844989952 12.844989952 12.844989952 12.844989952	strelka_WT_1,strelka_WT_2	58	12	0	46	0	79	20	0	59	0	0.233577	70	12	0	58	0	87	8	0	79	0	0.127389	82	0	0	82	0	111	0	0	111	0	133	0
chr10_51797785	C	G	*	transcript	False	False	W1875C	-	Ros1	uc007fbb.1	uc007fbb.1#exon.35	0	0	0	strelka_WT_1,strelka_WT_2	106	0	87	19	0	175	0	137	38	0	0.202847	0	0	0	0	0	0	0	0	0	0	-1	104	0	104	0	0	109	0	109	0	0	140	0
chr2_119604006	G	T	*	transcript	True	True		-	Rpap1 mKIAA1403	uc008luo.2 uc008lum.2 uc008luk.2 uc008lul.2 uc008lun.2	uc008luo.2#exon.5 uc008lum.2#exon.5 uc008luk.2#exon.6 uc008lul.2#exon.5 uc008lun.2#exon.6	5.25094	3.8537791495 5.8111731491 5.7636189524 5.8349667559 4.991151643	2.3483257127 6.816347878 6.816347878 6.816347878 6.816347878	strelka_WT_2	78	0	0	78	0	94	0	0	90	4	0.0232558	37	0	0	37	0	68	0	0	68	0	0	57	0	1	56	0	75	0	0	75	0	65	0
chr7_3658216	C	T	*	transcript	True	True		+	Rps9	uc009evz.1	uc009evz.1#exon.4	420.27	420.27	156.185	strelka_WT_1,strelka_WT_2	175	0	0	0	175	260	0	0	0	260	1	58	0	0	0	58	116	0	0	0	116	1	314	1	312	1	0	279	1	278	0	0	330	0
chr4_123612888	T	C	*	transcript	False	False	L385P L268P	+	Rragc Rragd	uc008uqm.1 uc008uqn.1	uc008uqm.1#exon.6 uc008uqn.1#exon.6	45.1269	48.2392190378 42.0145792876	54.5995348745 54.5995348745	strelka_WT_1,strelka_WT_2	118	0	118	0	0	120	0	120	0	0	1	330	0	330	0	0	520	0	520	0	0	1	123	0	0	0	123	112	0	0	1	111	131	0
chr16_18151290	C	T	*	transcript	True	False		+	Rtn4r	uc007ymv.1	uc007ymv.1#exon.1	1.19449	1.19449	1.31363	strelka_WT_1,strelka_WT_2	468	0	338	1	129	473	1	331	0	141	0.286929	9	0	7	0	2	20	0	15	0	5	0.241379	286	3	283	0	0	294	1	293	0	0	347	1
chr13_11647717	C	G	*	transcript	False	False	E4929Q	-	Ryr2	uc007pld.1	uc007pld.1#exon.103	0	0	0	strelka_WT_1	165	0	159	6	0	185	0	185	0	0	0.0171429	0	0	0	0	0	0	0	0	0	0	-1	219	0	217	2	0	177	0	176	0	1	277	0
chr13_11687964	C	A	*	transcript	False	False	E4081-	-	Ryr2	uc007pld.1	uc007pld.1#exon.89	0	0	0	strelka_WT_1,strelka_WT_2	209	8	201	0	0	279	8	271	0	0	0.0327869	0	0	0	0	0	0	0	0	0	0	-1	185	0	184	1	0	166	1	165	0	0	185	0
chr15_89132372	G	A	*	transcript	True	False		-	Sbf1	uc011zxu.1 uc007xfz.1 uc007xga.1	uc011zxu.1#exon.22 uc007xfz.1#exon.22 uc007xga.1#exon.22	14.2259	14.1328885586 14.2294684598 14.3154648581	15.9173224686 15.9173224686 15.9173224686	strelka_WT_1,strelka_WT_2	50	50	0	0	0	69	69	0	0	0	1	70	70	0	0	0	145	144	0	1	0	0.995349	42	0	0	42	0	54	0	0	54	0	73	0
chr2_65590010	A	T	*	transcript	False	False	M1549L	+	Scn2a1	uc008jwo.2	uc008jwo.2#exon.24	0.00434901	0.00434901	0	strelka_WT_1,strelka_WT_2	343	257	0	0	86	398	312	0	0	86	0.232119	0	0	0	0	0	0	0	0	0	0	-1	322	322	0	0	0	307	307	0	0	0	385	382
chr10_118650687	T	G	*	transcript	False	False	K403T	-	Cand1	uc007hec.2	uc007hec.2#exon.7	18.0158	18.0158	32.4381	strelka_WT_1,strelka_WT_2	277	0	0	65	212	337	0	0	55	282	0.19544	195	1	0	29	165	336	0	0	54	282	0.156309	210	0	0	0	210	229	0	0	0	229	243	0
chr1_51358273	G	A	*	transcript	True	True		+	Sdpr	uc007axk.1	uc007axk.1#exon.1	33.4594	33.4594	34.4227	strelka_WT_1,strelka_WT_2	48	43	0	5	0	49	45	0	4	0	0.907216	179	163	0	16	0	279	248	0	31	0	0.89738	16	0	0	16	0	21	0	0	21	0	28	0
chr2_26271664	G	T	*	transcript	True	False		-	Sec16a	uc008ivh.1 uc008ivi.1	uc008ivh.1#exon.18 uc008ivi.1#exon.24	10.2588	11.1944564946 9.3231012897	11.7563031467 11.7563031467	strelka_WT_1,strelka_WT_2	316	0	0	275	41	369	0	0	319	50	0.132847	61	0	0	61	0	78	0	0	77	1	0.00719424	279	0	0	279	0	249	0	0	249	0	229	0
chr1_159468384	C	A	*	transcript	False	False	L103I L418I	+	Sec16b	uc007ddm.2 uc007ddl.2 uc007ddn.2 uc007ddo.1	uc007ddm.2#exon.11 uc007ddl.2#exon.10 uc007ddn.2#exon.9 uc007ddo.1#exon.2	0.0158516	0.0152569966 0.0158359836 0.016123712 0.0161897458	0.0 0.0 0.0 0.0	strelka_WT_1,strelka_WT_2	125	67	58	0	0	141	78	63	0	0	0.545113	0	0	0	0	0	0	0	0	0	0	-1	71	0	71	0	0	75	1	74	0	0	97	0
chr16_18625507	G	A	*	transcript	True	True		-	Sept5 Cdcrel-1	uc007yoj.1 uc012acj.1 uc012ack.1	uc007yoj.1#exon.2 uc012acj.1#exon.2 uc012ack.1#exon.2	3.38169	3.4156677927 3.3611777354 3.3682257655	3.2727904886 3.2727904886 3.2727904886	strelka_WT_1,strelka_WT_2	362	22	0	340	0	451	23	0	428	0	0.0553506	13	1	0	12	0	35	5	0	30	0	0.125	319	0	0	317	2	301	0	1	299	1	315	2
chr12_105218576	G	A	*	transcript	False	False	A423V A425V	-	Serpina11	uc007owm.2 uc007own.2	uc007owm.2#exon.4 uc007own.2#exon.4	0.0121002	0.0120424954 0.0121578924	0.0297114291 0.0297114291	strelka_WT_1,strelka_WT_2	95	30	0	65	0	107	35	0	72	0	0.321782	0	0	0	0	0	0	0	0	0	0	-1	47	0	0	47	0	40	0	0	40	0	46	0
chr12_105503372	A	G	*	transcript	False	False	T20A	+	Serpina3i	uc011yrf.1	uc011yrf.1#exon.2	0.0502355	0.0502355	0.137068	strelka_WT_2	465	457	1	7	0	571	554	1	16	0	0.0222008	1	1	0	0	0	1	1	0	0	0	0	354	340	4	10	0	349	335	4	9	1	391	378
chr12_105503373	C	T	*	transcript	False	False	T20M	+	Serpina3i	uc011yrf.1	uc011yrf.1#exon.2	0.0502355	0.0502355	0.137068	strelka_WT_2	468	0	455	0	13	580	0	558	0	22	0.0333969	1	0	1	0	0	1	0	1	0	0	0	358	3	340	1	14	360	3	342	4	11	405	7
chr1_108878820	C	A	*	transcript	True	True		+	Serpinb13	uc007chf.1 uc011wqd.1	uc007chf.1#exon.1 uc011wqd.1#exon.1	0	0	0.0 0.0	strelka_WT_1,strelka_WT_2	172	96	76	0	0	189	109	80	0	0	0.567867	0	0	0	0	0	0	0	0	0	0	-1	93	0	93	0	0	110	1	109	0	0	114	0
chr13_34010282	A	C	*	transcript	False	False	F255C F276C	-	Serpinb6a	uc007qao.2 uc011yye.1 uc007qap.2 uc011yyf.1	uc007qao.2#exon.7 uc011yye.1#exon.7 uc007qap.2#exon.6 uc011yyf.1#exon.7	86.6951	83.5017244918 80.8479823456 93.1028494496 89.3277141301	75.2032670663 75.2032670663 75.2032670663 75.2032670663	strelka_WT_1,strelka_WT_2	152	138	14	0	0	203	187	16	0	0	0.084507	708	637	71	0	0	1079	989	89	1	0	0.0895355	232	232	0	0	0	165	164	1	0	0	235	234
chr8_113368375	A	T	*	transcript	False	True	H19Q	-	Sf3b3	uc009nlb.1 uc009nlc.1 uc009nld.1	uc009nlb.1#exon.1 uc009nlc.1#exon.1 uc009nld.1#exon.1	72.7402	94.1310960721 53.134862021 70.9546209938	76.9610419556 76.9610419556 76.9610419556	strelka_WT_1,strelka_WT_2	210	175	0	0	35	263	220	1	0	42	0.162791	517	455	0	1	61	827	725	0	1	101	0.120536	140	140	0	0	0	145	145	0	0	0	168	168
chr11_3057927	G	T	*	transcript	False	False	Q342K Q4K	-	Sfi1	uc007hrs.1 uc007hrt.1	uc007hrs.1#exon.0 uc007hrt.1#exon.10	4.16908	4.3284029334 4.0097602774	2.2063623538 2.2063623538	strelka_WT_1	2531	1	0	2459	71	2855	0	0	2779	76	0.027293	13	0	0	13	0	19	0	0	19	0	0	789	1	1	771	16	788	0	4	775	9	784	0
chr11_3093424	A	G	*	transcript	True	True		-	Sfi1	uc007hrt.1 uc007hru.1 uc007hrx.1 uc007hsa.1 uc007hsb.1	uc007hrt.1#exon.0 uc007hru.1#exon.0 uc007hrx.1#exon.0 uc007hsa.1#exon.0 uc007hsb.1#exon.0	3.42513	4.0097602774 4.0552327735 3.3957487221 3.5758727746 2.0890372162	1.9623256158 1.9623256158 1.9623256158 1.9623256158 1.9623256158	strelka_WT_2	75	72	0	3	0	108	102	0	6	0	0.0491803	1	1	0	0	0	1	1	0	0	0	0	48	42	2	4	0	38	35	0	2	1	32	27
chr11_3093431	G	T	*	transcript	True	True		-	Sfi1	uc007hrt.1 uc007hru.1 uc007hrx.1 uc007hsa.1 uc007hsb.1	uc007hrt.1#exon.0 uc007hru.1#exon.0 uc007hrx.1#exon.0 uc007hsa.1#exon.0 uc007hsb.1#exon.0	3.42513	4.0097602774 4.0552327735 3.3957487221 3.5758727746 2.0890372162	1.9623256158 1.9623256158 1.9623256158 1.9623256158 1.9623256158	strelka_WT_1	76	0	0	67	9	128	0	0	123	5	0.0686275	0	0	0	0	0	1	0	0	1	0	0	51	0	0	49	2	37	0	1	35	1	33	0
chrX_156262416	C	A	*	transcript	True	False		+	Sh3kbp1	uc009uss.2	uc009uss.2#exon.6	2.78398	2.78398	0	strelka_WT_1	18	4	14	0	0	32	0	32	0	0	0.08	0	0	0	0	0	0	0	0	0	0	-1	64	0	63	1	0	60	0	59	0	1	62	0
chr7_4787917	C	T	*	transcript	True	False		-	Shisa7	uc009eyv.2 uc009eyu.2	uc009eyv.2#exon.0 uc009eyu.2#exon.1	0.37097	0.3747069241 0.3672338569	0.040508598 0.040508598	strelka_WT_1,strelka_WT_2	41	0	0	2	39	47	0	0	5	42	0.920455	0	0	0	0	0	2	0	0	0	2	1	8	0	8	0	0	3	0	3	0	0	7	0
chr11_120819435	C	G	*	transcript	False	False	T468S	+	Slc16a3	uc007muw.1 uc007mux.1 uc007muy.1	uc007muw.1#exon.5 uc007mux.1#exon.5 uc007muy.1#exon.4	0.0283585	0.0287274838 0.0288664317 0.0274814531	0.0410577727 0.0410577727 0.0410577727	strelka_WT_1,strelka_WT_2	84	0	67	17	0	107	0	84	23	0	0.209424	0	0	0	0	0	1	0	1	0	0	0	55	0	55	0	0	89	0	88	1	0	63	0
chr7_58922811	G	C	*	transcript	False	False	G404R	+	Slc17a6	uc009hcf.2	uc009hcf.2#exon.9	0	0	0	strelka_WT_1	104	0	5	99	0	110	0	0	110	0	0.0233645	0	0	0	0	0	0	0	0	0	0	-1	104	0	0	104	0	95	0	0	95	0	113	0
chr1_83019314	G	T	*	transcript	False	False	F185L	-	Slc19a3	uc007bsi.2 uc007bsj.2	uc007bsi.2#exon.3 uc007bsj.2#exon.2	0.0129332	0.0126442411 0.0132222128	0.0 0.0	strelka_WT_1,strelka_WT_2	182	0	0	77	105	229	0	0	106	123	0.554745	0	0	0	0	0	0	0	0	0	0	-1	146	0	0	146	0	144	0	0	144	0	143	0
chr18_61361450	C	A	*	transcript	False	False	A195S	-	Slc26a2	uc008fbu.1	uc008fbu.1#exon.2	2.85443	2.85443	2.6374	strelka_WT_1	168	6	161	1	0	168	0	168	0	0	0.0178571	16	0	16	0	0	23	0	23	0	0	0	169	0	169	0	0	160	0	160	0	0	170	0
chr11_57989664	C	T	*	transcript	False	False	A98V	+	Mrpl22	uc007jap.2	uc007jap.2#exon.4	17.3609	17.3609	22.1525	strelka_WT_1,strelka_WT_2	109	0	90	0	19	124	0	99	0	25	0.188841	160	0	145	0	15	222	0	192	0	30	0.117801	110	0	110	0	0	96	0	96	0	0	95	1
chr9_37045327	C	G	*	transcript	True	False		-	Slc37a2	uc009oul.2 uc009ouk.2	uc009oul.2#exon.7 uc009ouk.2#exon.7	0.251206	0.2495816304 0.2528303522	0.0 0.0	strelka_WT_2	609	1	598	9	1	702	1	686	14	1	0.0175439	0	0	0	0	0	5	0	5	0	0	0	225	0	224	1	0	242	2	240	0	0	248	0
chr1_46884214	T	C	*	transcript	True	False		-	Slc39a10	uc007axc.1 uc007axd.1	uc007axc.1#exon.3 uc007axd.1#exon.2	3.82559	4.153109432 3.4980791785	5.097600373 5.097600373	strelka_WT_1,strelka_WT_2	92	0	8	0	84	112	0	6	0	106	0.0686275	27	0	1	0	26	35	0	0	0	35	0.016129	69	0	0	0	69	81	0	0	0	81	103	0
chr6_90583633	T	A	*	transcript	True	False		+	Slc41a3	uc009cxo.1 uc009cxp.1	uc009cxo.1#exon.4 uc009cxp.1#exon.3	1.25396	1.3165572589 1.1913574202	1.4113707456 1.4113707456	strelka_WT_1,strelka_WT_2	313	62	0	0	251	332	71	0	0	261	0.206202	7	1	0	0	6	9	3	0	0	6	0.25	180	0	3	3	174	177	0	0	4	173	164	0
chr15_73412346	C	A	*	transcript	False	False	V744L V542L V736L	-	Slc45a4	uc007wcf.2 uc007wcg.2 uc007wch.2	uc007wcf.2#exon.6 uc007wcg.2#exon.6 uc007wch.2#exon.7	4.84131	4.8941346462 5.0293439163 4.6004475279	5.6203644189 5.6203644189 5.6203644189	strelka_WT_2	75	0	75	0	0	116	6	110	0	0	0.0314136	26	0	26	0	0	47	0	47	0	0	0	79	0	79	0	0	66	1	65	0	0	113	0
chr8_95514025	T	A	*	transcript	False	False	V307E	+	Slc6a2	uc009mui.2 uc009muh.2	uc009mui.2#exon.6 uc009muh.2#exon.5	0.00294093	0.002956997 0.002924861	0.0 0.0	strelka_WT_1,strelka_WT_2	65	10	0	0	55	101	13	1	1	86	0.138554	0	0	0	0	0	0	0	0	0	0	-1	53	0	1	0	52	56	0	0	1	55	50	0
chr5_48694099	C	A	*	transcript	True	True		+	Slit2	uc008xjo.2 uc012dwb.1 uc012dwc.1 uc008xjp.2	uc008xjo.2#exon.34 uc012dwb.1#exon.37 uc012dwc.1#exon.35 uc008xjp.2#exon.34	0.296066	0.2965051841 0.294184997 0.2960604264 0.2975153296	0.7112916121 0.7112916121 0.7112916121 0.7112916121	strelka_WT_1,strelka_WT_2	172	25	147	0	0	164	29	135	0	0	0.160714	4	1	3	0	0	5	1	4	0	0	0.222222	125	0	125	0	0	159	0	158	1	0	114	0
chr15_80078869	C	A	*	transcript	True	True		+	Smcr7l	uc007wvk.2 uc007wvi.2 uc007wvh.2 uc007wvj.2	uc007wvk.2#exon.5 uc007wvi.2#exon.4 uc007wvh.2#exon.5 uc007wvj.2#exon.4	8.86124	8.9159785248 9.0318879452 8.4075246063 9.0895794666	7.0261813422 7.0261813422 7.0261813422 7.6813612249	strelka_WT_1	139	6	133	0	0	146	0	146	0	0	0.0210526	39	0	39	0	0	79	0	79	0	0	0	119	1	118	0	0	120	1	119	0	0	134	1
chr12_37043748	C	G	*	transcript	False	False	N112K	+	Sostdc1	uc007njx.2	uc007njx.2#exon.1	0	0	0	strelka_WT_1,strelka_WT_2	192	0	157	35	0	191	0	155	36	0	0.185379	0	0	0	0	0	0	0	0	0	0	-1	116	0	116	0	0	107	0	107	0	0	121	0
chr15_78986716	T	G	*	transcript	False	False	D351A	-	Sox10	uc007wsu.2	uc007wsu.2#exon.3	0.0765137	0.0765137	0.0973786	strelka_WT_1,strelka_WT_2	549	0	0	74	475	613	0	2	56	555	0.111876	1	0	0	0	1	0	0	0	0	0	0	162	0	2	1	159	152	0	3	0	149	154	0
chr6_24746481	T	G	*	transcript	False	False	I144S	+	Spam1	uc009bby.1 uc009bbz.1 uc009bca.1	uc009bby.1#exon.2 uc009bbz.1#exon.2 uc009bca.1#exon.1	0	0	0.0 0.0 0.0	strelka_WT_1,strelka_WT_2	175	0	0	41	134	222	0	0	48	174	0.224181	0	0	0	0	0	0	0	0	0	0	-1	265	0	0	0	265	220	0	0	1	219	252	0
chr1_188941320	G	C	*	transcript	False	False	R199G	-	Spata17	uc007dzt.2	uc007dzt.2#exon.6	0.0794725	0.0794725	0.0684655	strelka_WT_2	98	0	16	82	0	88	0	6	82	0	0.11828	0	0	0	0	0	1	0	0	1	0	0	65	0	0	65	0	52	0	0	52	0	66	0
chr1_83263998	A	C	*	transcript	False	False	D1491E D1506E D1146E	-	Sphkap	uc007bsp.2 uc007bsq.2 uc007bsr.2	uc007bsp.2#exon.1 uc007bsq.2#exon.7 uc007bsr.2#exon.8	0	0	0.0 0.0 0.0	strelka_WT_2	217	185	32	0	0	268	221	47	0	0	0.162887	0	0	0	0	0	0	0	0	0	0	-1	144	142	2	0	0	124	123	0	1	0	140	137
chr7_28146592	A	G	*	transcript	False	False	S1115P S2435P S1553P	-	Spnb4	uc009fvz.1 uc012fgh.1 uc009fwa.1 uc009fwb.1 uc009fwc.1	uc009fvz.1#exon.14 uc012fgh.1#exon.15 uc009fwa.1#exon.15 uc009fwb.1#exon.19 uc009fwc.1#exon.32	0.00673074	0.0077747249 0.0079731936 0.0080001985 0.0055799406 0.0043256195	0.0 0.0 0.0 0.0 0.0	strelka_WT_1,strelka_WT_2	65	37	0	28	0	69	39	0	30	0	0.432836	0	0	0	0	0	0	0	0	0	0	-1	31	30	1	0	0	17	17	0	0	0	52	52
chr17_86400869	C	T	*	transcript	False	True	R39Q R740Q	-	Srbd1	uc012ayj.1 uc008dud.2 uc008due.2	uc012ayj.1#exon.2 uc008dud.2#exon.1 uc008due.2#exon.17	11.2543	11.114843093 10.8698344692 11.778335007	12.794083797 12.794083797 12.794083797	strelka_WT_1,strelka_WT_2	250	0	204	0	46	274	0	224	0	50	0.183206	94	0	80	0	14	122	0	99	0	23	0.171296	206	0	205	0	1	214	0	214	0	0	225	0
chr6_112669198	A	G	*	transcript	True	True		-	Srgap3	uc009deh.1	uc009deh.1#exon.21	3.52526	3.52526	4.02636	strelka_WT_2	63	47	0	16	0	62	47	0	15	0	0.248	30	26	0	4	0	66	52	0	14	0	0.1875	34	34	0	0	0	30	29	1	0	0	34	33
chr17_55621480	A	C	*	transcript	False	False	S73R	+	St6gal2	uc008czz.1 uc008daa.1	uc008czz.1#exon.1 uc008daa.1#exon.1	0	0	0.0 0.0	strelka_WT_1,strelka_WT_2	247	157	90	0	0	293	178	115	0	0	0.37963	0	0	0	0	0	0	0	0	0	0	-1	174	171	2	1	0	176	176	0	0	0	231	231
chr18_64429481	A	C	*	transcript	False	False	L235F	+	St8sia3	uc008fed.1	uc008fed.1#exon.4	0	0	0	strelka_WT_1,strelka_WT_2	179	126	53	0	0	148	111	37	0	0	0.275229	0	0	0	0	0	0	0	0	0	0	-1	264	263	0	0	1	223	223	0	0	0	226	226
chr10_118650679	G	A	*	transcript	False	False	R406C	-	Cand1	uc007hec.2	uc007hec.2#exon.7	18.0158	18.0158	32.4381	strelka_WT_1,strelka_WT_2	260	61	0	199	0	326	49	0	277	0	0.187713	195	36	0	159	0	316	52	0	264	0	0.172211	205	0	0	205	0	212	0	0	212	0	236	0
chr7_14381775	T	A	*	transcript	False	False	Q262H	-	Sult2a1	uc009ffz.2	uc009ffz.2#exon.5	0	0	0	strelka_WT_1,strelka_WT_2	471	235	0	1	235	588	261	0	0	327	0.468366	0	0	0	0	0	0	0	0	0	0	-1	782	1	3	2	776	674	0	1	1	672	668	0
chr3_95994367	C	A	*	transcript	False	False	D514E	+	Sv2a	uc008qmf.1	uc008qmf.1#exon.8	0.349129	0.349129	0.389382	strelka_WT_2	272	1	271	0	0	289	8	281	0	0	0.0160428	0	0	0	0	0	5	0	5	0	0	0	153	0	152	0	1	168	0	168	0	0	164	0
chr6_41990100	A	C	*	transcript	False	False	T41P	+	Sva	uc009bql.2	uc009bql.2#exon.1	0	0	0	strelka_WT_1,strelka_WT_2	197	105	92	0	0	268	132	136	0	0	0.490323	0	0	0	0	0	0	0	0	0	0	-1	257	257	0	0	0	225	225	0	0	0	221	219
chr7_114579871	G	C	*	transcript	False	True	G194A	+	Syt9	uc009jba.1 uc012frw.1	uc009jba.1#exon.2 uc012frw.1#exon.2	0.0147664	0.0147566764 0.0147760371	0.0 0.0	strelka_WT_1,strelka_WT_2	171	0	19	152	0	205	0	37	168	0	0.148936	0	0	0	0	0	0	0	0	0	0	-1	160	0	0	160	0	170	0	0	170	0	184	0
chr8_26279761	G	A	*	transcript	True	True		-	Tacc1	uc009lfs.1 uc009lft.1 uc009lfu.1	uc009lfs.1#exon.6 uc009lft.1#exon.4 uc009lfu.1#exon.7	0.949599	1.0709718016 1.1743493996 0.6034749861	1.3587460966 1.3587460966 1.3587460966	strelka_WT_1	41	11	0	30	0	52	3	1	48	0	0.150538	7	0	0	7	0	4	1	0	3	0	0.0909091	14	0	0	14	0	17	0	0	17	0	30	0
chr18_14980058	C	A	*	transcript	False	False	P561H	+	Taf4b	uc008edl.2	uc008edl.2#exon.7	2.80761	2.80761	3.73241	strelka_WT_2	68	7	61	0	0	105	15	90	0	0	0.127168	14	2	12	0	0	31	0	31	0	0	0.0444444	65	0	65	0	0	86	0	86	0	0	85	0
chr11_77390832	A	G	*	transcript	False	False	L115S	-	Taok1	uc007khc.1	uc007khc.1#exon.4	11.1605	11.1605	7.24228	strelka_WT_2	23	21	0	2	0	31	23	0	8	0	0.185185	32	27	0	5	0	53	47	0	6	0	0.129412	95	95	0	0	0	65	65	0	0	0	88	88
chr6_125174680	C	A	*	transcript	True	True		-	Tapbpl	uc009dua.1	uc009dua.1#exon.6	7.25039	7.25039	6.05446	strelka_WT_1	123	5	118	0	0	151	2	147	1	1	0.0255474	43	0	43	0	0	70	0	70	0	0	0	146	0	143	3	0	122	0	119	3	0	127	1
chr11_4113019	C	A	*	transcript	False	False	L20M L227M	+	Tbc1d10a	uc007huq.1 uc011xqv.1	uc007huq.1#exon.5 uc011xqv.1#exon.4	8.48898	9.413365374 7.5646035756	9.9635926887 9.9635926887	strelka_WT_2	263	0	263	0	0	341	9	332	0	0	0.0149007	59	0	59	0	0	88	0	88	0	0	0	182	1	181	0	0	191	0	191	0	0	178	0
chr11_96960043	T	G	*	transcript	True	True		-	Tbx21	uc007ldr.2	uc007ldr.2#exon.5	0	0	0	strelka_WT_1,strelka_WT_2	120	0	1	36	83	93	0	0	17	76	0.248826	0	0	0	0	0	0	0	0	0	0	-1	45	0	0	0	45	58	0	0	0	58	49	0
chr5_151847738	C	G	*	transcript	False	False	Q1017H Q998H	-	Stard13	uc009aum.2 uc009aun.2	uc009aum.2#exon.11 uc009aun.2#exon.11	4.80789	4.8301961284 4.7855860488	6.0121976256 6.0121976256	strelka_WT_1,strelka_WT_2	306	0	257	49	0	460	0	366	94	0	0.186684	37	0	32	5	0	51	0	45	6	0	0.125	295	0	295	0	0	275	0	275	0	0	356	0
chr14_54179677	C	A	*	transcript	True	True		+	Tcra-V2	uc007tsq.2	uc007tsq.2#exon.1	0	0	0	strelka_WT_1,strelka_WT_2	124	105	18	1	0	140	116	24	0	0	0.837121	0	0	0	0	0	0	0	0	0	0	-1	135	0	131	4	0	139	0	138	0	1	147	1
chrX_134742753	T	C	*	transcript	False	False	I372V	-	Tex13a	uc009ujw.1	uc009ujw.1#exon.1	0	0	0	strelka_WT_1,strelka_WT_2	58	0	10	0	48	51	0	5	0	46	0.137615	0	0	0	0	0	0	0	0	0	0	-1	126	0	0	0	126	120	0	0	0	120	130	0
chrX_163681946	C	T	*	transcript	False	False	R613H	-	Tlr8	uc009uwy.1	uc009uwy.1#exon.1	0	0	0	strelka_WT_1,strelka_WT_2	65	0	0	0	65	73	0	0	0	73	1	0	0	0	0	0	0	0	0	0	0	-1	145	0	145	0	0	145	0	145	0	0	143	0
chr9_106126837	C	A	*	transcript	False	False	N332K	+	Tlr9	uc009rjh.1	uc009rjh.1#exon.1	0	0	0	strelka_WT_1,strelka_WT_2	329	45	283	0	1	332	50	281	0	1	0.143722	0	0	0	0	0	0	0	0	0	0	-1	168	0	168	0	0	159	0	159	0	0	200	0
chr6_83018869	G	T	*	transcript	False	True	P246Q	-	Tlx2	uc009cme.1 uc009cmf.1	uc009cme.1#exon.2 uc009cmf.1#exon.1	0	0	0.0 0.0	strelka_WT_1,strelka_WT_2	110	0	0	54	56	111	0	0	47	64	0.542986	0	0	0	0	0	0	0	0	0	0	-1	49	0	1	48	0	31	0	1	30	0	22	1
chr7_4676602	G	T	*	transcript	True	True		-	Tmem150b	uc009eyg.2 uc009eyh.2	uc009eyg.2#exon.0 uc009eyh.2#exon.0	0.670176	1.3104406756 0.029911496	0.0 0.0	strelka_WT_1,strelka_WT_2	207	0	0	103	104	227	0	0	120	107	0.486175	0	0	0	0	0	0	0	0	0	0	-1	122	1	0	121	0	129	0	0	129	0	156	0
chr8_90654207	C	A	*	transcript	True	True		+	Tmem188	uc009mqx.2	uc009mqx.2#exon.3	4.74091	4.74091	3.37946	strelka_WT_1,strelka_WT_2	229	90	139	0	0	309	114	195	0	0	0.379182	4	0	4	0	0	14	3	11	0	0	0.166667	131	0	131	0	0	123	0	123	0	0	123	0
chr7_4734559	G	A	*	transcript	True	True		+	Tmem190	uc009eyp.2	uc009eyp.2#exon.0	1.66709	1.66709	1.53043	strelka_WT_1,strelka_WT_2	105	105	0	0	0	117	117	0	0	0	1	9	9	0	0	0	15	15	0	0	0	1	60	0	0	60	0	72	0	0	72	0	79	0
chr10_104850325	C	T	*	transcript	False	False	V201I	-	Tmtc2	uc007gym.1 uc007gyn.1	uc007gym.1#exon.1 uc007gyn.1#exon.1	0.0190706	0.0213218267 0.016819287	0.0330936408 0.0330936408	strelka_WT_2	68	0	64	0	4	74	0	70	0	4	0.056338	0	0	0	0	0	0	0	0	0	0	-1	56	0	55	1	0	61	0	60	1	0	44	0
chr3_154535155	G	T	*	transcript	False	True	Q637K	-	Tnni3k	uc008rus.2 uc012czy.1	uc008rus.2#exon.19 uc012czy.1#exon.19	0	0	0.0 0.0	strelka_WT_1,strelka_WT_2	66	0	0	20	46	75	0	0	33	42	0.624113	0	0	0	0	0	0	0	0	0	0	-1	51	0	0	51	0	50	0	0	50	0	60	0
chr9_114422043	G	A	*	transcript	False	False	P763S	-	Trim71	uc009rxp.1	uc009rxp.1#exon.3	0.0596884	0.0596884	0.083107	strelka_WT_1,strelka_WT_2	319	105	0	213	1	347	138	0	209	0	0.364865	0	0	0	0	0	0	0	0	0	0	-1	159	0	2	157	0	144	0	0	144	0	154	0
chr17_65986963	G	A	*	transcript	True	False		-	Txndc2	uc008dge.2 uc008dgf.2	uc008dge.2#exon.1 uc008dgf.2#exon.2	0.0104463	0.0109417886 0.0099507472	0.0123911271 0.0123911271	strelka_WT_1,strelka_WT_2	234	91	0	143	0	292	105	0	187	0	0.372624	0	0	0	0	0	0	0	0	0	0	-1	175	1	0	174	0	172	0	0	172	0	161	0
chr10_61159149	G	C	*	transcript	False	False	A278P	+	Tysnd1	uc007fgh.2	uc007fgh.2#exon.0	7.68539	7.68539	4.72058	strelka_WT_1,strelka_WT_2	54	0	7	47	0	38	0	16	21	1	0.25	27	0	6	21	0	25	0	11	14	0	0.326923	6	0	0	6	0	5	0	0	5	0	8	0
chr11_67693447	G	A	*	transcript	False	False	R621W	-	Usp43	uc007jne.1 uc011xwq.1	uc007jne.1#exon.11 uc011xwq.1#exon.11	5.88869	5.8857715076 5.8916020057	6.3484555233 6.4468641626	strelka_WT_1,strelka_WT_2	209	45	0	164	0	168	25	0	143	0	0.185676	40	1	0	39	0	56	12	0	44	0	0.135417	61	0	3	58	0	86	0	0	86	0	72	0
chr17_43590046	G	A	*	transcript	False	False	V1304M V1086M	+	Gpr116	uc008cpa.1 uc008cpb.1	uc008cpa.1#exon.19 uc008cpb.1#exon.13	0.66701	0.6595720033 0.6744476713	0.6246950304 0.6246950304	strelka_WT_1,strelka_WT_2	325	63	0	262	0	449	75	0	373	1	0.178295	5	1	0	4	0	13	4	0	9	0	0.277778	270	0	0	270	0	260	0	1	259	0	269	0
chr7_24840163	A	T	*	transcript	True	False		+	Vmn1r183	uc009foq.1	uc009foq.1#exon.0	0	0	0	strelka_WT_1	664	585	0	0	79	707	606	0	0	101	0.131291	0	0	0	0	0	0	0	0	0	0	-1	750	749	1	0	0	676	675	0	1	0	753	752
chr7_24840240	A	G	*	transcript	False	False	N150S	+	Vmn1r183	uc009foq.1	uc009foq.1#exon.0	0	0	0	strelka_WT_1	575	554	0	21	0	618	593	0	25	0	0.0385583	0	0	0	0	0	0	0	0	0	0	-1	499	499	0	0	0	435	435	0	0	0	494	494
chr7_24840340	G	A	*	transcript	True	False		+	Vmn1r183	uc009foq.1	uc009foq.1#exon.0	0	0	0	strelka_WT_1	384	22	0	362	0	434	32	0	402	0	0.0660147	0	0	0	0	0	0	0	0	0	0	-1	175	0	0	174	1	169	0	0	169	0	199	0
chr6_58215467	C	T	*	transcript	False	False	Q101-	+	Vmn1r28	uc012emp.1 uc012emq.1	uc012emp.1#exon.2 uc012emq.1#exon.0	0	0	0.0 0.0	strelka_WT_1,strelka_WT_2	560	0	444	0	116	686	0	517	0	169	0.228732	0	0	0	0	0	0	0	0	0	0	-1	902	0	901	1	0	804	0	801	0	3	825	1
chr7_13687553	G	A	*	transcript	False	False	T248I	-	Vmn1r86	uc012ezi.1	uc012ezi.1#exon.0	0	0	0	strelka_WT_1,strelka_WT_2	115	115	0	0	0	100	99	0	1	0	0.995349	0	0	0	0	0	0	0	0	0	0	-1	90	0	0	90	0	87	0	0	87	0	107	0
chr7_13763638	A	C	*	transcript	False	False	D191A	+	Vmn1r88	uc012ezj.1	uc012ezj.1#exon.0	0	0	0	strelka_WT_1,strelka_WT_2	98	0	98	0	0	120	0	120	0	0	1	0	0	0	0	0	0	0	0	0	0	-1	93	82	1	0	10	73	67	1	0	5	67	61
chr7_13804811	A	T	*	transcript	False	False	K42M	+	Vmn1r89	uc009ffj.1	uc009ffj.1#exon.0	0	0	0	strelka_WT_1,strelka_WT_2	268	135	0	0	133	317	161	0	0	156	0.494017	0	0	0	0	0	0	0	0	0	0	-1	344	343	0	1	0	341	341	0	0	0	319	317
chr6_57021311	T	A	*	transcript	False	False	V126D	+	Vmn1r9	uc009cbw.2	uc009cbw.2#exon.0	0	0	0	strelka_WT_1,strelka_WT_2	646	330	0	0	316	767	358	0	0	409	0.486907	0	0	0	0	0	0	0	0	0	0	-1	661	0	0	0	661	582	0	1	1	580	638	0
chr7_15188497	C	T	*	transcript	True	True		-	Vmn1r90	uc012ezw.1 uc012ezx.1 uc009fgd.1	uc012ezw.1#exon.4 uc012ezx.1#exon.2 uc009fgd.1#exon.4	0.0125366	0.0 0.037609711	0.0 0.0 0.0	strelka_WT_1,strelka_WT_2	108	0	0	0	108	174	0	0	0	174	1	0	0	0	0	0	0	0	0	0	0	-1	225	0	225	0	0	199	0	199	0	0	186	0
chr7_20686586	G	A	*	transcript	True	False		+	Vmn1r91	uc012fbo.1	uc012fbo.1#exon.0	0	0	0	strelka_WT_2	1202	138	0	1064	0	1354	208	0	1146	0	0.135368	0	0	0	0	0	0	0	0	0	0	-1	1098	1	1	1093	3	1073	1	0	1070	2	1140	0
chr7_20686589	C	T	*	transcript	True	False		+	Vmn1r91	uc012fbo.1	uc012fbo.1#exon.0	0	0	0	strelka_WT_2	1252	0	1092	0	160	1419	0	1160	1	258	0.156496	0	0	0	0	0	0	0	0	0	0	-1	1114	2	1103	8	1	1085	0	1082	3	0	1152	0
chr7_7230819	A	G	*	transcript	True	True		-	Vmn2r29	uc009fcm.1	uc009fcm.1#exon.0	0.0177265	0.0177265	0.0489546	strelka_WT_1	58	21	0	37	0	54	18	0	36	0	0.651786	0	0	0	0	0	0	0	0	0	0	-1	13	11	0	2	0	7	6	0	1	0	8	6
chr7_7230886	C	G	*	transcript	True	True		-	Vmn2r29	uc009fcm.1	uc009fcm.1#exon.0	0.0177265	0.0177265	0.0489546	strelka_WT_1,strelka_WT_2	132	0	33	99	0	143	0	40	103	0	0.734545	0	0	0	0	0	3	0	0	3	0	1	13	0	7	6	0	17	0	12	5	0	9	0
chr7_7230947	C	T	*	transcript	True	True		-	Vmn2r29	uc009fcm.1	uc009fcm.1#exon.0	0.0177265	0.0177265	0.0489546	strelka_WT_1,strelka_WT_2	99	0	74	0	25	108	0	81	0	27	0.251208	0	0	0	0	0	0	0	0	0	0	-1	19	0	11	0	8	20	0	15	1	4	14	0
chr7_50182244	G	T	*	transcript	False	False	Q505K	-	Vmn2r63	uc012fja.1	uc012fja.1#exon.3	0.00732421	0.00732421	0	strelka_WT_1,strelka_WT_2	355	0	0	235	120	556	0	1	361	194	0.344676	0	0	0	0	0	0	0	0	0	0	-1	746	0	1	745	0	663	0	0	663	0	734	0
chr7_92558850	C	T	*	transcript	True	False		-	Vmn2r69	uc012foj.1	uc012foj.1#exon.3	0	0	0	strelka_WT_1,strelka_WT_2	320	0	150	0	170	428	1	193	0	234	0.540107	0	0	0	0	0	0	0	0	0	0	-1	645	1	644	0	0	503	0	503	0	0	625	0
chr19_10787355	G	A	*	transcript	False	True	A231T A123T	+	Vps37c	uc008gqr.1 uc008gqs.1 uc008gqt.1 uc012bip.1	uc008gqr.1#exon.3 uc008gqs.1#exon.4 uc008gqt.1#exon.4 uc012bip.1#exon.4	11.3164	11.4916510219 11.2193122717 11.4862362217 11.0685029897	11.8965032139 11.8965032139 11.8965032139 11.3444806925	strelka_WT_1,strelka_WT_2	437	58	1	378	0	487	61	1	425	0	0.128788	41	5	0	36	0	67	8	0	59	0	0.12037	181	0	0	181	0	195	0	0	194	1	198	0
chr11_16161480	C	A	*	transcript	False	False	T96N	+	Vstm2a	uc007ibk.2	uc007ibk.2#exon.2	0	0	0	strelka_WT_1	202	14	188	0	0	210	10	200	0	0	0.0582524	0	0	0	0	0	0	0	0	0	0	-1	179	0	179	0	0	145	0	145	0	0	153	1
chr5_138240798	C	G	*	transcript	False	False	P138R	+	Zcwpw1	uc009adz.2	uc009adz.2#exon.4	1.09562	1.09562	0.649315	strelka_WT_1,strelka_WT_2	407	0	335	72	0	452	0	381	70	1	0.165308	4	0	3	1	0	12	0	11	1	0	0.125	374	1	373	0	0	295	0	295	0	0	322	0
chr3_145705743	G	A	*	transcript	False	False	R860C	-	Wdr63	uc008rqw.2	uc008rqw.2#exon.21	0	0	0	strelka_WT_1,strelka_WT_2	305	44	0	261	0	423	66	1	356	0	0.151099	0	0	0	0	0	1	0	0	1	0	0	195	0	0	195	0	197	0	0	197	0	188	0
chr18_64139065	T	G	*	transcript	False	False	I1418M I1386M	+	Wdr7	uc008fea.2 uc008feb.2	uc008fea.2#exon.26 uc008feb.2#exon.25	2.85856	2.8391226722 2.8779925775	3.6047263992 3.6047263992	strelka_WT_2	333	0	0	0	333	401	0	0	8	393	0.0108992	16	0	0	0	16	32	0	0	0	32	0	313	1	1	0	311	345	0	1	1	343	358	0
chr11_94097766	T	C	*	transcript	True	True		-	Wfikkn2	uc007kyg.2	uc007kyg.2#exon.1	0.0174369	0.0174369	0.0186757	strelka_WT_1,strelka_WT_2	82	0	82	0	0	81	0	80	0	1	0.993865	0	0	0	0	0	0	0	0	0	0	-1	45	0	0	2	43	44	0	1	3	40	47	0
chr5_117821127	A	G	*	transcript	False	False	Q155R Q153R	+	Wsb2	uc008zfq.1 uc008zfr.1	uc008zfq.1#exon.3 uc008zfr.1#exon.2	27.6678	27.1310289703 28.2045354238	34.5118236408 34.5118236408	strelka_WT_1,strelka_WT_2	1069	687	0	382	0	1193	742	2	449	0	0.367374	184	114	0	70	0	249	149	0	100	0	0.39261	892	882	9	1	0	949	936	12	1	0	921	914
chr1_135555786	C	A	*	transcript	False	False	A130S	-	Zbed6	uc007cqr.2	uc007cqr.2#exon.0	13.9843	13.9843	13.9843	strelka_WT_1	215	6	209	0	0	268	0	268	0	0	0.0124224	69	0	69	0	0	128	0	128	0	0	0	167	0	167	0	0	177	0	176	1	0	170	0
chr7_13592925	T	C	*	transcript	True	False		-	Zbtb45	uc009fez.1 uc009ffa.1	uc009fez.1#exon.1 uc009ffa.1#exon.1	3.60553	3.6364223455 3.5746388807	3.2954515735 3.2954515735	strelka_WT_1,strelka_WT_2	192	0	192	0	0	231	0	231	0	0	1	15	0	15	0	0	31	0	31	0	0	1	88	0	3	1	84	85	0	1	1	83	86	0
chr19_25485719	C	T	*	transcript	False	False	R570C R728C	+	Kank1	uc008hbg.1 uc008hbf.1 uc008hbh.1	uc008hbg.1#exon.1 uc008hbf.1#exon.4 uc008hbh.1#exon.0	4.68786	4.7363847342 4.5520929915 4.775117241	4.5762042135 4.5762042135 4.5762042135	strelka_WT_1,strelka_WT_2	450	0	385	0	65	549	0	457	0	92	0.157157	26	0	22	0	4	41	0	32	0	9	0.19403	183	1	180	2	0	210	2	207	1	0	210	0
chr7_13476390	G	T	*	transcript	False	False	G446C G331C	+	Zfp128	uc009fek.2 uc012ezc.1	uc009fek.2#exon.3 uc012ezc.1#exon.2	0.635024	0.6552879325 0.6147595717	0.6628376205 0.6628376205	strelka_WT_1,strelka_WT_2	303	0	0	274	29	307	0	0	270	37	0.108197	2	0	0	2	0	4	0	0	4	0	0	245	0	4	241	0	194	0	5	189	0	201	1
chr3_154750542	G	T	*	transcript	False	False	H270Q	-	Fpgt	uc008ruu.1	uc008ruu.1#exon.3	4.97093	4.97093	4.95596	strelka_WT_1,strelka_WT_2	151	0	0	137	14	175	0	0	141	34	0.147239	52	0	0	40	12	74	0	0	65	9	0.166667	119	0	1	117	1	123	0	0	123	0	105	0
chr8_72406060	C	T	*	transcript	False	False	E729K	-	Cilp2	uc009lyb.2	uc009lyb.2#exon.7	0.594567	0.594567	0.593614	strelka_WT_1,strelka_WT_2	176	0	143	0	33	189	0	168	1	20	0.145205	4	0	3	0	1	4	0	4	0	0	0.125	26	0	26	0	0	24	0	24	0	0	36	0
chr11_100308849	A	C	*	transcript	False	False	H367P	+	Klhl10	uc007lli.1	uc007lli.1#exon.2	0.196009	0.196009	0.26877	strelka_WT_1,strelka_WT_2	188	159	29	0	0	186	166	20	0	0	0.131016	2	1	1	0	0	2	2	0	0	0	0.25	78	77	0	1	0	84	81	2	1	0	62	62
chr9_91256559	G	T	*	transcript	True	False		-	Zic1	uc009raf.1 uc009rag.1	uc009raf.1#exon.3 uc009rag.1#exon.2	0	0	0.0 0.0	strelka_WT_1,strelka_WT_2	162	0	0	135	27	186	0	0	151	35	0.178161	0	0	0	0	0	0	0	0	0	0	-1	128	0	0	128	0	143	0	1	142	0	138	0
chr4_119095526	C	T	*	transcript	False	False	R13C	+	Zmynd12	uc008umn.2	uc008umn.2#exon.0	0.0413086	0.0413086	0	strelka_WT_1,strelka_WT_2	240	0	184	2	54	274	0	212	2	60	0.22179	0	0	0	0	0	0	0	0	0	0	-1	75	0	72	3	0	71	0	68	3	0	68	0
chr17_56651099	G	A	*	transcript	False	False	A210V	-	Znrf4	uc008dce.1	uc008dce.1#exon.0	0	0	0	strelka_WT_1,strelka_WT_2	746	743	0	3	0	740	738	0	2	0	0.996635	0	0	0	0	0	0	0	0	0	0	-1	305	0	2	302	1	334	1	1	332	0	284	0
chr1_177618137	G	C	*	transcript	False	False	T116S	-	Chml	uc007dtr.2	uc007dtr.2#exon.0	4.90187	4.90187	4.90187	strelka_WT_1,strelka_WT_2	299	0	43	256	0	337	0	40	297	0	0.130503	19	0	1	18	0	47	0	7	39	1	0.121212	226	0	0	225	1	289	0	1	288	0	304	0
[truncated: 15 more columns]
