# Supplementary material for: Multi-Omics Characterization of the 4T1 Murine Mammary Gland Tumor Model
Source: Front Oncol. 2020 Jul 23;10:1195. doi: 10.3389/fonc.2020.01195 (PMC7390911; doi:10.3389/fonc.2020.01195)
Supplement: Table S3 — Somatic INDELs in 4T1, including annotation on frameshift, affected genes/transcripts and coverage/VAF in the DNA/RNA NGS libraries. A VAF of −1 means “not covered,” while a VAF of 0 indicates coverage but absence of the variant allele. [file Table_3.XLSX]

## Sheet: 4T1_INDELs
Table S3: Somatic INDELs in 4T1, including annotation on frameshift, affected genes/transcripts and coverage/VAF in the DNA/RNA NGS libraries. A VAF of -1 means "not covered", while a VAF of 0 indicates coverage but absence of the variant allele.
position	ref	alt1	alt2	classification	frameshift	synonymous	UTR	strand	gene	transcript	dataset	DNA_wt1_VAF	DNA_wt2_VAF	DNA_wt1_coverage	DNA_wt2_coverage	RNA_wt1_VAF	RNA_wt2_VAF	RNA_wt1_coverage	RNA_wt2_coverage	RNA_Mamg1_VAF	RNA_Mamg2_VAF	RNA_Mamg1_coverage	RNA_Mamg2_coverage	DNA_balbc1_VAF	DNA_balbc2_VAF	DNA_balbc1_coverage	DNA_balbc2_coverage
chr7_3298564	A	+T	*	transcript		True	True	+	Myadm	uc009eup.1 uc009euq.1 uc009eur.1 uc009eus.1	strelka_WT_1,strelka_WT_2	-1	-1	0	0	-1	-1	0	0	-1	-1	0	0	-1	-1	0	0
chr7_3412225	C	-AA	*	intron_splicing		True	False				strelka_WT_1,strelka_WT_2	-1	-1	0	0	-1	-1	0	0	-1	-1	0	0	-1	-1	0	0
chr7_3621831	A	-TGTG	*	intron_splicing		True	False				strelka_WT_1,strelka_WT_2	-1	-1	0	0	-1	-1	0	0	-1	-1	0	0	-1	-1	0	0
chr7_3848889	A	+TTG	*	intron_splicing		True	False				strelka_WT_1	-1	-1	0	0	-1	-1	0	0	-1	-1	0	0	-1	-1	0	0
chr7_4797050	C	+TTA	*	intron_splicing		True	False				strelka_WT_1,strelka_WT_2	-1	-1	0	0	-1	-1	0	0	-1	-1	0	0	-1	-1	0	0
chr7_10949737	G	+A	*	intron_splicing		True	False				strelka_WT_2	-1	-1	0	0	-1	-1	0	0	-1	-1	0	0	-1	-1	0	0
chr7_13717749	T	+AG	*	intron_splicing		True	False				strelka_WT_1,strelka_WT_2	-1	-1	0	0	-1	-1	0	0	-1	-1	0	0	-1	-1	0	0
chr7_13872039	A	-CAGGCCAGTTTCATCCCTTC	*	intron_splicing		True	False				strelka_WT_1,strelka_WT_2	-1	-1	0	0	-1	-1	0	0	-1	-1	0	0	-1	-1	0	0
chr7_15220000	T	-G	*	intron_splicing		True	False				strelka_WT_1,strelka_WT_2	-1	-1	0	0	-1	-1	0	0	-1	-1	0	0	-1	-1	0	0
chr7_15310276	A	-G	*	intron_splicing		True	False				strelka_WT_2	-1	-1	0	0	-1	-1	0	0	-1	-1	0	0	-1	-1	0	0
chr7_15642337	C	+AA	*	intron_splicing		True	False				strelka_WT_1,strelka_WT_2	-1	-1	0	0	-1	-1	0	0	-1	-1	0	0	-1	-1	0	0
chr7_15642967	C	-TGAAGTAGG	*	intron_splicing		True	False				strelka_WT_1,strelka_WT_2	-1	-1	0	0	-1	-1	0	0	-1	-1	0	0	-1	-1	0	0
chr7_24107009	T	-G	*	intron_splicing		True	False				strelka_WT_1,strelka_WT_2	-1	-1	0	0	-1	-1	0	0	-1	-1	0	0	-1	-1	0	0
chr7_24840159	A	-AG	*	transcript	True	False	False	+	Vmn1r183	uc009foq.1	strelka_WT_1,strelka_WT_2	0.122	0.134	3264	3238	-1	-1	0	0	-1	-1	0	0	0.007	0.016	710	645
chr7_36208491	G	+AT	*	intron_splicing		True	False				strelka_WT_1	-1	-1	0	0	-1	-1	0	0	-1	-1	0	0	-1	-1	0	0
chr7_86874716	C	-AG	*	transcript		True	True	-	Plin	uc009hyx.2	strelka_WT_1,strelka_WT_2	-1	-1	0	0	-1	-1	0	0	-1	-1	0	0	-1	-1	0	0
chr7_97592957	A	+TG	*	transcript		True	True	+	Crebzf	uc009ihl.1	strelka_WT_1,strelka_WT_2	-1	-1	0	0	-1	-1	0	0	-1	-1	0	0	-1	-1	0	0
chr7_120442573	T	-G	*	intron_splicing		True	False				strelka_WT_2	-1	-1	0	0	-1	-1	0	0	-1	-1	0	0	-1	-1	0	0
chr6_52176186	A	+G	*	transcript		True	True	-	Hoxa9	uc009byl.1	strelka_WT_1	-1	-1	0	0	-1	-1	0	0	-1	-1	0	0	-1	-1	0	0
chr6_125099353	T	-GGTACGTGGTCC	*	intron		True	False				strelka_WT_1	-1	-1	0	0	-1	-1	0	0	-1	-1	0	0	-1	-1	0	0
chr5_29544763	T	+A	*	intron		True	False				strelka_WT_1,strelka_WT_2	-1	-1	0	0	-1	-1	0	0	-1	-1	0	0	-1	-1	0	0
chr5_73527359	A	+G	*	intron		True	False				strelka_WT_1	-1	-1	0	0	-1	-1	0	0	-1	-1	0	0	-1	-1	0	0
chr5_100468002	T	-G	*	transcript	True	False	False	-	Hnrpdl	uc008ygy.1 uc008ygz.1	strelka_WT_1	0.448	0.344	29	32	0.5	0.438	4	16	0	0.003	27	368	0	-1	1	0
chr4_11742073	G	-GGCA	*	transcript	True	False	False	+	Cdh17	uc008rzy.2	strelka_WT_1,strelka_WT_2	1	1	93	96	-1	-1	0	0	0	-1	1	0	0	0	25	18
chr4_19293539	C	-T	*	intron_splicing		True	False				strelka_WT_1,strelka_WT_2	-1	-1	0	0	-1	-1	0	0	-1	-1	0	0	-1	-1	0	0
chr4_106734529	C	+GAT	*	transcript	False	False	False	-	Mrpl37	uc008tza.2	strelka_WT_1,strelka_WT_2	0.512	0.52	125	102	0.478	0.532	201	359	0	0	483	151	0.023	0	44	57
chr4_115308135	G	+TAAT	*	intron_splicing		True	False				strelka_WT_1,strelka_WT_2	-1	-1	0	0	-1	-1	0	0	-1	-1	0	0	-1	-1	0	0
chr4_125712482	A	-AAC	*	intron_splicing		True	False				strelka_WT_2	-1	-1	0	0	-1	-1	0	0	-1	-1	0	0	-1	-1	0	0
chr4_138287571	G	-GGA	*	intron_splicing		True	False				strelka_WT_1	-1	-1	0	0	-1	-1	0	0	-1	-1	0	0	-1	-1	0	0
chr3_118506903	A	+T	*	intron		True	False				strelka_WT_1,strelka_WT_2	-1	-1	0	0	-1	-1	0	0	-1	-1	0	0	-1	-1	0	0
chr2_20729128	T	-TTTTG	*	transcript		True	True	+	mKIAA1217	uc008imw.1	strelka_WT_1	-1	-1	0	0	-1	-1	0	0	-1	-1	0	0	-1	-1	0	0
chr2_111010364	A	-G	*	intron		True	False				strelka_WT_1,strelka_WT_2	-1	-1	0	0	-1	-1	0	0	-1	-1	0	0	-1	-1	0	0
chr1_60822233	T	-G	*	transcript	True	False	False	+	Cd28	uc007bew.2	strelka_WT_1,strelka_WT_2	0.522	0.182	23	22	0	-1	1	0	0	0	21	23	0.4	0.143	15	7
chr1_131697905	T	+G	*	intron		True	False				strelka_WT_1,strelka_WT_2	-1	-1	0	0	-1	-1	0	0	-1	-1	0	0	-1	-1	0	0
chr9_96444631	A	+CGCACG	*	intron		True	False				strelka_WT_1,strelka_WT_2	-1	-1	0	0	-1	-1	0	0	-1	-1	0	0	-1	-1	0	0
chr9_103975668	C	-TA	*	intron		True	False				strelka_WT_1,strelka_WT_2	-1	-1	0	0	-1	-1	0	0	-1	-1	0	0	-1	-1	0	0
chr8_59022904	G	+T	*	intron_splicing		True	False				strelka_WT_1,strelka_WT_2	-1	-1	0	0	-1	-1	0	0	-1	-1	0	0	-1	-1	0	0
chr8_73845856	A	-C	*	intron_splicing		True	False				strelka_WT_1,strelka_WT_2	-1	-1	0	0	-1	-1	0	0	-1	-1	0	0	-1	-1	0	0
chr8_108225123	C	-G	*	transcript		True	True	+	Pard6a	uc009ndu.1	strelka_WT_1,strelka_WT_2	-1	-1	0	0	-1	-1	0	0	-1	-1	0	0	-1	-1	0	0
chr13_17786631	G	-C	*	intron_splicing		True	False				strelka_WT_1,strelka_WT_2	-1	-1	0	0	-1	-1	0	0	-1	-1	0	0	-1	-1	0	0
chr12_26995464	A	-G	*	transcript		True	True	-	Rnf144a	uc007nff.1 uc007nfg.1	strelka_WT_1,strelka_WT_2	-1	-1	0	0	-1	-1	0	0	-1	-1	0	0	-1	-1	0	0
chr12_77529714	A	-TAGACT	*	intron		True	False				strelka_WT_1,strelka_WT_2	-1	-1	0	0	-1	-1	0	0	-1	-1	0	0	-1	-1	0	0
chr12_92564168	C	+TTTTA	*	intron		True	False				strelka_WT_2	-1	-1	0	0	-1	-1	0	0	-1	-1	0	0	-1	-1	0	0
chr11_68844546	A	-T	*	intron_splicing		True	False				strelka_WT_1,strelka_WT_2	-1	-1	0	0	-1	-1	0	0	-1	-1	0	0	-1	-1	0	0
chr11_69400766	C	+A	*	transcript	True	False	True	+	Trp53 p53	uc007jql.2 uc011xww.1 uc007jqm.2 uc007jqn.2 uc011xwx.1	strelka_WT_1,strelka_WT_2	0	0	117	70	0.99	0.98	312	539	0	0	2293	1708	0	0	57	67
chr11_84699474	T	-TTATTA	*	intron_splicing		True	False				strelka_WT_1,strelka_WT_2	-1	-1	0	0	-1	-1	0	0	-1	-1	0	0	-1	-1	0	0
chr10_88016033	C	+G	*	transcript	True	False	False	-	Mybpc1	uc007grt.2 uc007gru.2	strelka_WT_2	0.133	0.179	60	67	-1	-1	0	0	0	-1	38	0	0	0	25	27
chr17_19975759	T	-TA	*	intron		True	False				strelka_WT_1,strelka_WT_2	-1	-1	0	0	-1	-1	0	0	-1	-1	0	0	-1	-1	0	0
chr17_20717371	G	-A	*	intron		True	False				strelka_WT_1,strelka_WT_2	-1	-1	0	0	-1	-1	0	0	-1	-1	0	0	-1	-1	0	0
chr17_23538715	C	-A	*	transcript	True	False	False	+	Vmn2r116	uc009vbt.1	strelka_WT_1,strelka_WT_2	0.394	0.366	1364	1894	-1	-1	0	0	-1	-1	0	0	0.011	0.01	629	605
chr17_57550569	G	+T	*	intron		True	False				strelka_WT_1,strelka_WT_2	-1	-1	0	0	-1	-1	0	0	-1	-1	0	0	-1	-1	0	0
chr17_64974694	G	-T	*	transcript	True	False	True	+	Man2a1	uc012awd.1 uc008dfy.1	strelka_WT_1,strelka_WT_2	0.259	0.179	201	162	0.053	0.044	57	90	0	0	27	22	0	0	117	99
chr16_15719713	C	+A	*	intron		True	False				strelka_WT_1	-1	-1	0	0	-1	-1	0	0	-1	-1	0	0	-1	-1	0	0
chr16_35649970	T	+C	*	intron		True	False				strelka_WT_1,strelka_WT_2	-1	-1	0	0	-1	-1	0	0	-1	-1	0	0	-1	-1	0	0
chr15_4898114	A	-G	*	intron		True	False				strelka_WT_1,strelka_WT_2	-1	-1	0	0	-1	-1	0	0	-1	-1	0	0	-1	-1	0	0
chr15_57963638	C	-CA	*	intron		True	False				strelka_WT_1	-1	-1	0	0	-1	-1	0	0	-1	-1	0	0	-1	-1	0	0
chr15_58705416	A	-G	*	transcript	True	False	False	+	Trmt12	uc007vtp.1	strelka_WT_1,strelka_WT_2	0.214	0.146	290	261	0	0	16	25	0	0	30	8	0	0.025	105	121
chr15_68545339	T	-TG	*	intron		True	False				strelka_WT_2	-1	-1	0	0	-1	-1	0	0	-1	-1	0	0	-1	-1	0	0
chr14_49792746	A	-GCGGCGGCG	*	transcript	False	False	False	+	Naa30	uc007tkb.1 uc007tkc.1	strelka_WT_1,strelka_WT_2	0.22	0.12	41	83	0.938	0.889	16	18	0	0.054	6	56	0.333	0	3	1
chr14_96281138	G	+A	*	transcript	True	False	False	+	4921530L21Rik	uc007uup.1	strelka_WT_1,strelka_WT_2	0.375	0.536	40	28	-1	-1	0	0	-1	-1	0	0	0	0	83	76
chr14_100028881	T	-TTG	*	intron		True	False				strelka_WT_2	-1	-1	0	0	-1	-1	0	0	-1	-1	0	0	-1	-1	0	0
chr19_11786013	C	+A	*	intron_splicing		True	False				strelka_WT_1,strelka_WT_2	-1	-1	0	0	-1	-1	0	0	-1	-1	0	0	-1	-1	0	0
chr19_20457484	A	+AG	*	intron_splicing		True	False				strelka_WT_1,strelka_WT_2	-1	-1	0	0	-1	-1	0	0	-1	-1	0	0	-1	-1	0	0
chrX_50341396	C	-GTCATGCCGACCCGCA	*	transcript		True	True	+	Hprt	uc009ter.1	strelka_WT_1,strelka_WT_2	-1	-1	0	0	-1	-1	0	0	-1	-1	0	0	-1	-1	0	0
chrX_103255788	T	-G	*	intron_splicing		True	False				strelka_WT_1,strelka_WT_2	-1	-1	0	0	-1	-1	0	0	-1	-1	0	0	-1	-1	0	0
chrX_166426720	T	+AAAAAA	*	intron_splicing		True	False				strelka_WT_1,strelka_WT_2	-1	-1	0	0	-1	-1	0	0	-1	-1	0	0	-1	-1	0	0
chrX_166426726	G	+AA	*	intron_splicing		True	False				strelka_WT_1,strelka_WT_2	-1	-1	0	0	-1	-1	0	0	-1	-1	0	0	-1	-1	0	0
chrX_166426776	T	-C	*	intron_splicing		True	False				strelka_WT_1,strelka_WT_2	-1	-1	0	0	-1	-1	0	0	-1	-1	0	0	-1	-1	0	0
