# Supplementary material for: Multi-Omics Characterization of the 4T1 Murine Mammary Gland Tumor Model
Source: Front Oncol. 2020 Jul 23;10:1195. doi: 10.3389/fonc.2020.01195 (PMC7390911; doi:10.3389/fonc.2020.01195)
Supplement: Table S4 — Fusion genes in 4T1, including predicted positions of breakpoints, number of junction reads, and spanning read pairs and the program that detected a fusion. [file Table_4.XLSX]

## Sheet: 4T1_fusions
Table S4: Fusion genes in 4T1, including predicted positions of breakpoints, number of junction reads and spanning read pairs and the program that detected a fusion.
replicate	fusion_gene	breakpoint1	breakpoint2	junc_reads	span_reads	tool
1	SIVA1_GAS8	12:112645084:+	8:123533253:+	4	6	Mapsplice
1	APLP2_UBASH3B	9:31170437:-	9:41129890:-	12	34	Mapsplice
1	RYK_RP9	9:102891285:+	9:22457502:-	11	22	Mapsplice
1	RPLP2_WDR89	7:141448761:+	12:75631195:-	11	10	Mapsplice
1	KNTC1_SNRNP35	5:123802438:+	5:124490123:+	9	36	Mapsplice
1	APLP2_UBASH3B	9:31170437:-	9:41134538:-	4	34	Mapsplice
1	TOMM22_PLA2G6	15:79672303:+	15:79318010:-	1	20	Mapsplice
1	GPATCH1_KIF24	7:35281334:-	4:41455048:-	11	9	Soapfuse
1	THSD4_SPAAR	9:60375953:-	4:43751705:+	3	3	Soapfuse
1	TOMM22_PLA2G6	15:79672595:+	15:79318010:-	2	25	Soapfuse
1	CORO2A_GM43127	4:46575147:-	9:110893526:-	70	74	Soapfuse
1	KNTC1_SNRNP35	5:123802438:+	5:124490123:+	13	18	Soapfuse
1	RYK_RP9	9:102891285:+	9:22457502:-	11	12	Soapfuse
1	GM16344_GPRC5A	18:32026289:+	6:135083747:+	23	55	Soapfuse
1	TOMM22_PLA2G6	15:79672303:+	15:79318010:-	7	13	Soapfuse
1	SIVA1_GAS8	12:112645084:+	8:123533253:+	2	5	Starfusion
1	THSD4_4930509G22RIK	9:60375953:-	16:11191482:+	4	2	Starfusion
1	RYK_RP9	9:102891285:+	9:22457502:-	6	25	Starfusion
1	IFI204_IFI202B	1:173766811:-	1:173982741:-	14	30	Starfusion
1	KNTC1_SNRNP35	5:123802438:+	5:124490123:+	4	17	Starfusion
2	RYK_RP9	9:102891285:+	9:22457502:-	12	14	Mapsplice
2	RPLP2_WDR89	7:141448761:+	12:75631195:-	2	8	Mapsplice
2	APLP2_UBASH3B	9:31170437:-	9:41129890:-	4	16	Mapsplice
2	KNTC1_SNRNP35	5:123802438:+	5:124490123:+	9	24	Mapsplice
2	TOMM22_PLA2G6	15:79672303:+	15:79318010:-	2	10	Mapsplice
2	TOMM22_PLA2G6	15:79672014:+	15:79318010:-	1	3	Soapfuse
2	TOMM22_PLA2G6	15:79672595:+	15:79318010:-	2	15	Soapfuse
2	GM16344_GPRC5A	18:32026289:+	6:135083747:+	8	25	Soapfuse
2	CORO2A_GM43127	4:46575147:-	9:110893526:-	45	57	Soapfuse
2	RYK_RP9	9:102891285:+	9:22457502:-	13	11	Soapfuse
2	KNTC1_SNRNP35	5:123802438:+	5:124490123:+	12	14	Soapfuse
2	GPATCH1_KIF24	7:35281334:-	4:41455048:-	6	6	Soapfuse
2	SIVA1_GAS8	12:112645084:+	8:123533253:+	1	1	Starfusion
2	THSD4_SPAAR	9:60375953:-	4:43751705:+	4	0	Starfusion
2	THSD4_4930509G22RIK	9:60375953:-	16:11191482:+	5	2	Starfusion
2	RYK_RP9	9:102891285:+	9:22457502:-	11	13	Starfusion
2	IFI204_IFI202B	1:173766811:-	1:173982741:-	8	16	Starfusion
2	KNTC1_SNRNP35	5:123802438:+	5:124490123:+	3	11	Starfusion
