# Supplementary material for: Multi-Omics Characterization of the 4T1 Murine Mammary Gland Tumor Model
Source: Front Oncol. 2020 Jul 23;10:1195. doi: 10.3389/fonc.2020.01195 (PMC7390911; doi:10.3389/fonc.2020.01195)
Supplement: Table S8 — Differential gene expression in human TNBC vs. breast tissue, showing log fold change, FDR and baseline expression values. [file Table_8.XLSX]

## Sheet: Tabelle1
Table S8: Differential gene expression in human TNBC vs. breast tissue, showing log fold change, FDR and baseline expression values.
genes	logFC	logCPM	PValue	FDR	mean_cpms_treatment	mean_cpms_reference
RPS4Y1	-12.6425	5.87033	4.41856e-55	4.02443e-53	0.0159606	108.964
DDX3Y	-12.3112	4.94681	5.98993e-66	9.55353e-64	0.00891811	57.4254
PRM2	-10.6186	1.04334	3.58795e-38	1.26721e-36	0.000166887	3.78387
S100A7A	9.86873	3.57812	3.10804e-33	8.00236e-32	25.6931	0.0254182
ACTL8	9.59431	2.24646	4.95265e-35	1.42507e-33	10.1485	0.0110221
S100A7	9.32921	6.12942	7.43159e-46	4.09295e-44	150.735	0.232637
CT45A1	9.23132	0.951784	3.06546e-12	1.66978e-11	4.05582	0.00449258
PRM1	-9.13398	0.197886	1.7439e-33	4.56002e-32	0.00148442	2.07967
ZFY	-9.10455	2.01648	7.42755e-47	4.33454e-45	0.0109331	7.48685
CYP1A1	-8.97836	3.92067	6.56443e-46	3.62669e-44	0.0529448	28.1429
RP11-452N17.1	8.82471	2.56368	9.47429e-70	1.65322e-67	12.6251	0.0249907
CT45A5	8.68773	0.820238	2.2072e-15	1.55536e-14	3.69009	0.0067421
TLX1	8.65136	1.95079	6.44051e-40	2.48647e-38	8.215	0.0190593
CARTPT	8.63436	4.19401	2.23063e-17	1.83318e-16	39.2687	0.0968222
TXLNGY	-8.62174	3.94579	2.14021e-62	2.94681e-60	0.0702636	28.6122
CT45A3	8.57042	1.06689	5.36933e-14	3.3778e-13	4.3971	0.00959257
TBL1Y	-8.56327	-0.927542	3.69133e-32	8.88742e-31	0.000393966	0.941003
MAGEA6	8.54938	1.78761	3.69708e-24	5.04705e-23	7.32386	0.0175898
MAGEA3	8.38962	2.09518	1.48697e-25	2.24754e-24	9.08609	0.0252862
TBX10	8.3588	2.65197	3.1782e-32	7.68875e-31	13.4213	0.0387078
IGHGP	8.15526	6.91133	3.71575e-71	6.78615e-69	258.598	0.904492
IBSP	8.09831	0.497121	3.95099e-73	7.69416e-71	2.9323	0.00820735
MMP1	8.02602	5.75972	6.35258e-48	4.02726e-46	116.296	0.44493
CST1	7.96678	2.12979	8.34879e-36	2.52166e-34	9.3019	0.0372314
CGA	7.73734	5.21023	7.38009e-32	1.73886e-30	79.3523	0.369757
CSAG3	7.67883	0.41039	4.50532e-38	1.58486e-36	2.74612	0.0111413
PYDC1	7.61238	1.54511	5.81242e-36	1.77228e-34	6.15661	0.0291488
TLX3	7.57562	-0.932093	3.49293e-25	5.13422e-24	1.03394	0.00335009
CHGB	7.57024	6.68016	2.76242e-33	7.13332e-32	219.833	1.15513
PRSS56	7.56483	-0.144567	2.23458e-16	1.69313e-15	1.86485	0.0077276
NOBOX	7.54122	-0.961519	5.22728e-12	2.79084e-11	0.989594	0.00321655
CSAG1	7.52342	-0.0332899	2.99334e-24	4.12145e-23	1.98828	0.00899208
MAGEA4	7.50075	1.91387	1.89739e-24	2.64554e-23	7.96977	0.0415465
LACRT	7.48308	1.36656	2.4711e-16	1.86752e-15	5.4207	0.0285981
RP11-576C2.1	-7.45764	-2.09168	5.06036e-32	1.20519e-30	0	0.38563
PAX7	7.43536	0.123892	1.17175e-18	1.05984e-17	2.24361	0.0109613
PRAME	7.40872	5.13507	2.89544e-60	3.50717e-58	75.2129	0.440693
RP11-555K2.1	7.35315	-0.939016	2.09067e-23	2.68753e-22	1.00887	0.00404305
KDM5D	-7.31619	4.80806	4.83265e-59	5.54857e-57	0.323295	51.885
COL10A1	7.29901	4.44824	5.74608e-98	2.46997e-95	46.6627	0.294575
UGT2B24P	7.27398	-0.824047	9.72331e-11	4.63521e-10	1.14445	0.00503548
OR2B6	7.22145	0.402035	1.32756e-60	1.65349e-58	2.73123	0.0153073
POU4F1	7.2145	1.70611	2.86965e-46	1.61066e-44	6.87751	0.0433762
CT45A10	7.16011	-0.294892	8.71165e-14	5.39284e-13	1.63891	0.0093094
CT83	7.15251	1.17516	3.14981e-29	6.23034e-28	4.73527	0.0308128
CT45A9	7.13484	-1.3931	3.52304e-10	1.59163e-09	0.70875	0.00292154
MAGEA2	7.10163	0.538609	4.28793e-17	3.43971e-16	3.00259	0.0201343
AQP7P2	-7.0762	2.29113	1.19301e-37	4.05901e-36	0.0639696	9.03604
RP11-618I10.2	7.03801	-1.60082	2.39701e-10	1.10042e-09	0.635935	0.00269962
MYL1	-7.03399	-0.893569	5.93996e-38	2.06481e-36	0.004687	0.967291
PRSS33	7.01984	1.18516	3.64581e-30	7.69507e-29	4.75918	0.0345679
TRIM43	6.98972	0.157347	7.40225e-20	7.33318e-19	2.28994	0.0163499
CT45A6	6.97302	-2.52776	5.28237e-11	2.57885e-10	0.274934	0
FRG2IP	6.91199	-2.38968	7.32155e-08	2.6466e-07	0.309128	0.000355906
GAGE12J	6.90177	0.314549	1.8336e-10	8.50966e-10	2.54387	0.0190524
KNOP1P5	6.87899	-1.9699	1.92057e-18	1.70563e-17	0.451449	0.00164059
RP11-276H19.4	6.81889	-0.975995	7.35586e-20	7.29132e-19	0.986943	0.00646418
DEFT1P	6.7853	-2.18588	5.38094e-08	1.96709e-07	0.374923	0.00118858
SRP9P1	6.77849	-0.592097	7.73071e-13	4.4474e-12	1.32563	0.010086
POU3F2	6.77084	2.59043	6.75872e-28	1.20991e-26	12.7498	0.114716
PIGY	6.76895	-1.80463	4.07973e-24	5.54793e-23	0.518823	0.00303656
COL2A1	6.73577	6.22388	4.20931e-29	8.23819e-28	159.451	1.49363
HOXC12	6.73221	1.84415	3.90217e-26	6.12667e-25	7.55765	0.0681215
ANGPTL8	-6.7311	3.99294	9.31208e-39	3.39083e-37	0.274604	29.4023
PCK1	-6.7092	6.37761	4.40473e-41	1.84392e-39	1.46524	153.663
LELP1	-6.67763	-2.72987	1.19145e-22	1.4577e-21	0	0.222959
ERVV-2	6.65887	-1.76521	1.02434e-20	1.08688e-19	0.535809	0.00313634
RP11-1221G12.2	-6.65373	-0.327978	4.67217e-27	7.77548e-26	0.0122926	1.43893
USP9Y	-6.65323	3.63309	4.57295e-46	2.53838e-44	0.224864	22.8838
CA4	-6.6411	4.73103	3.65949e-53	3.0494e-51	0.488174	49.0383
CYP2A7	6.61458	4.77941	2.87038e-23	3.65385e-22	58.4568	0.594003
MAGEA12	6.61283	0.0509652	1.98936e-16	1.51449e-15	2.10077	0.0195366
LOC100421166	-6.60988	0.290617	2.61863e-131	7.6918e-128	0.0203031	2.21282
C3P1	6.6045	1.157	2.03582e-15	1.43747e-14	4.65255	0.0460242
CD1A	6.59476	1.01352	8.19778e-37	2.64369e-35	4.20205	0.0408372
GAGE13	6.59122	0.645738	1.1099e-10	5.26467e-10	3.21679	0.0312239
CT45A8	6.5727	-1.83541	2.08055e-09	8.78897e-09	0.494161	0.00307035
TIMP4	-6.55439	6.23664	3.83253e-56	3.70107e-54	1.47757	139.223
PRDM13	6.55072	-0.938053	2.88347e-23	3.66919e-22	1.00944	0.00890468
MAGEA2B	6.55028	-0.954766	2.11838e-14	1.37613e-13	0.999652	0.00830261
MMP13	6.54906	3.50949	6.85688e-48	4.32364e-46	24.1784	0.258001
MAGEA9	6.53234	-1.98057	1.08089e-09	4.67303e-09	0.438224	0.0024942
AQP7P4	-6.50501	1.06597	4.96698e-28	9.00597e-27	0.0399111	3.83531
AC096949.1	6.49443	-2.96008	1.30092e-08	5.07355e-08	0.197142	0
RP11-393K19.1	6.48393	-2.47171	4.54317e-09	1.85926e-08	0.284381	0.00087856
COL9A1	6.47783	4.84137	1.99225e-41	8.47077e-40	60.9609	0.680754
RP11-407P15.2	-6.46829	1.09572	1.99551e-43	9.47948e-42	0.041892	3.91407
DMRTA2	6.45312	0.00572659	4.80509e-27	7.98914e-26	2.03673	0.0213554
RP11-704M14.2	6.42643	-1.97473	7.96158e-10	3.48522e-09	0.440568	0.00282432
HSFY2	-6.41869	-2.95911	8.61257e-29	1.65527e-27	2.09338e-09	0.186765
BRINP3	6.40667	2.62258	9.41938e-27	1.53924e-25	13.0098	0.150588
OC90	6.35955	-2.02271	1.42194e-09	6.09368e-09	0.423509	0.00299226
BOD1L2	-6.33918	-1.66442	5.09399e-23	6.37617e-22	0.00424156	0.527407
TDO2	6.3284	2.5289	3.86308e-56	3.72038e-54	12.1778	0.149576
MAGEA9B	6.28806	0.553988	1.41117e-20	1.48126e-19	3.01079	0.0362876
AKAP4	-6.26914	-1.76607	1.74622e-21	1.96209e-20	0.00390199	0.485526
MSLN	6.24147	5.08405	8.91493e-34	2.37336e-32	71.9983	0.949789
CEACAM6	6.23799	5.11524	4.72168e-38	1.65767e-36	73.5617	0.972275
MRAP	-6.22788	3.87475	1.04212e-37	3.56628e-36	0.357212	26.9952
ADH1B	-6.21531	10.212	6.58813e-48	4.16909e-46	29.4036	2185.01
BPIFB3	6.20178	-1.9198	1.71429e-10	7.97589e-10	0.456443	0.00414181
IGHG4	6.19077	7.08021	1.14201e-40	4.64284e-39	287.363	3.93136
UBE2C	6.1812	4.83572	4.23078e-113	3.63723e-110	60.5529	0.833345
CSH1	6.17246	-0.641795	8.18243e-18	6.9464e-17	1.25928	0.0155078
CYP11B1	-6.16164	0.00210552	1.97897e-24	2.75275e-23	0.0240962	1.80879
RP11-555K2.2	6.1496	-0.740772	1.78861e-20	1.86469e-19	1.16195	0.0151951
COL22A1	6.14841	4.29214	1.78134e-50	1.28665e-48	41.496	0.582264
MMP12	6.14307	3.32146	7.14444e-43	3.30049e-41	21.1266	0.295899
AP000349.1	6.14231	1.59635	1.43741e-53	1.22087e-51	6.32113	0.0869524
AP000349.2	6.14231	1.59635	1.43407e-53	1.22087e-51	6.32113	0.0869524
ARSFP1	-6.14071	-3.21099	2.01615e-20	2.09138e-19	0	0.154842
HAPLN1	6.11385	3.19006	1.28959e-31	3.00434e-30	19.2612	0.275672
CSAG2	6.08268	-1.39588	4.6731e-20	4.70218e-19	0.711191	0.00742167
CIDEC	-6.07021	7.67352	6.7126e-30	1.3959e-28	5.58693	375.613
MUC2	6.06514	4.41063	9.02815e-17	7.05597e-16	45.0009	0.670972
HMX2	6.05719	-2.90753	2.92007e-19	2.76907e-18	0.198362	0.000808105
SLC5A8	5.99044	2.32411	2.04858e-37	6.87699e-36	10.5127	0.162724
HORMAD1	5.97351	2.8552	6.61272e-44	3.21054e-42	15.232	0.239885
IGHG1	5.9724	11.3846	1.13034e-40	4.60604e-39	5665	90.2217
U82695.5	5.96944	0.226089	6.95402e-19	6.40657e-18	2.37822	0.0354971
GPX3	-5.9592	10.8552	1.28877e-82	3.66343e-80	54.724	3404.86
CASP14	5.93766	4.84619	5.03733e-37	1.65015e-35	60.8288	0.990598
ARSDP1	-5.92082	-2.69637	1.78997e-20	1.86555e-19	0.00182506	0.241012
AQP7P5	-5.91579	0.642886	1.0079e-17	8.50727e-17	0.0441663	2.83738
HSPB7	-5.91409	6.72968	6.67159e-48	4.21434e-46	3.2304	194.962
CXCL10	5.91044	5.48031	8.54666e-43	3.92256e-41	94.4078	1.56872
TNP1	-5.90855	-0.863261	6.03514e-19	5.58045e-18	0.0130517	0.955395
IL1RL1	-5.90115	4.89195	2.58238e-58	2.9081e-56	0.909343	54.5024
UBE2SP2	5.89908	0.534304	8.29713e-63	1.16054e-60	2.967	0.0469399
CD300LG	-5.89603	6.51911	9.46427e-60	1.11571e-57	2.82514	168.455
LEP	-5.88767	7.0018	1.72519e-34	4.80329e-33	3.97227	235.375
C7orf33	5.87312	-3.12522	3.58837e-15	2.48006e-14	0.153016	0.000525583
MMP10	5.86292	1.88627	8.96166e-27	1.46716e-25	7.7244	0.12993
UBQLN3	-5.8566	-2.48422	8.18627e-21	8.75188e-20	0.00253664	0.272933
TMSB4Y	-5.85352	-1.48629	9.72767e-31	2.12442e-29	0.00798458	0.605013
CELA3A	-5.85326	1.38229	5.41403e-22	6.33789e-21	0.0799621	4.75858
AQP7P1	-5.83384	3.37407	3.59647e-39	1.3302e-37	0.330216	19.0035
PGA4	-5.82611	2.66153	3.57724e-36	1.10898e-34	0.201102	11.587
FP325317.1	-5.82455	4.28017	5.2863e-44	2.59154e-42	0.625523	35.637
RXFP2	-5.80809	-1.96438	1.98991e-26	3.17808e-25	0.00551921	0.429847
SOX14	5.80272	-2.54162	6.15069e-13	3.56168e-12	0.275044	0.00313864
HMGB4	-5.79913	-2.41139	1.82821e-17	1.51732e-16	0.00301188	0.288263
PTH	-5.78528	-2.46074	1.35107e-11	6.95015e-11	0.00303698	0.29484
PBK	5.78152	3.25312	7.51849e-77	1.62584e-74	20.0461	0.363474
AC129492.1	-5.77703	-1.11765	5.73971e-50	4.05437e-48	0.0142734	0.801415
FTHL17	5.77636	-2.73935	8.10234e-09	3.23543e-08	0.218087	0.00195194
COL11A1	5.77198	5.74699	9.29757e-65	1.40653e-62	113.388	2.07091
CTAG1B	5.76287	1.22352	9.31674e-17	7.27346e-16	4.84555	0.0866323
FABP4	-5.7548	10.2855	7.12317e-35	2.02809e-33	42.3956	2289.4
CYP2A6	5.74397	5.49986	2.24215e-20	2.31356e-19	95.4681	1.77984
RP11-495P10.9	5.73291	-1.41399	2.82215e-24	3.8964e-23	0.707488	0.0109439
KRT81	5.72633	7.08805	8.64771e-26	1.32701e-24	287.228	5.42312
RP11-411B10.4	-5.72159	-3.43999	1.07769e-21	1.23332e-20	0	0.113833
TRIM67	5.71559	3.12835	1.86757e-23	2.41483e-22	18.3484	0.348162
ZNRF4	-5.70532	-3.43353	1.9563e-16	1.48996e-15	0	0.112216
C14orf180	-5.67273	4.49517	3.40223e-26	5.36563e-25	0.806995	41.3049
EPYC	5.67002	0.274892	2.81943e-42	1.26116e-40	2.46657	0.0452947
IQGAP3	5.66733	5.63555	5.31486e-95	2.05866e-92	104.788	2.06061
RBP4	-5.66066	7.02681	7.05145e-35	2.01092e-33	4.71998	238.913
MYBL2	5.65943	5.04398	5.73499e-121	7.77488e-118	69.4948	1.37671
ASPM	5.6525	4.26228	2.88108e-98	1.28547e-95	40.3749	0.801291
PLPP4	5.65216	1.20645	3.67041e-61	4.739e-59	4.77275	0.0914963
GXYLT1P6	-5.64966	-1.62241	1.05861e-17	8.92675e-17	0.0085222	0.559977
CCKBR	5.64791	0.823251	4.85473e-29	9.46982e-28	3.62587	0.0709564
CRNN	-5.64577	-0.0420289	4.53921e-22	5.34039e-21	0.0323353	1.74656
UTY	-5.64475	2.96406	1.28707e-45	6.9368e-44	0.282333	14.2522
KRT75	5.63241	0.202802	3.15019e-27	5.33324e-26	2.34593	0.0447592
IGHV7-40	5.62544	-2.48277	4.74428e-11	2.32679e-10	0.307151	0.0042295
LECT1	5.60105	0.0290502	2.09261e-17	1.72499e-16	2.04272	0.0397791
SOX11	5.57878	4.38837	2.59594e-87	8.63223e-85	44.0264	0.918451
CTAG1A	5.5628	0.820405	5.15621e-17	4.10725e-16	3.6325	0.0742646
LIPE	-5.56275	8.31344	1.74234e-46	9.9215e-45	12.3142	582.201
GLYATL3	5.55268	-2.68772	4.98071e-12	2.6635e-11	0.238225	0.00296274
AWAT2	5.53769	-0.167358	3.05655e-20	3.12282e-19	1.77292	0.0357295
IGHG3	5.53742	8.31892	1.70088e-37	5.7481e-36	672.236	14.4717
KIF2B	-5.52842	-3.37346	6.92969e-18	5.91853e-17	0.000416513	0.1195
PGLYRP4	5.52174	-0.0759041	4.57906e-34	1.23775e-32	1.91919	0.0399064
TSSK2	-5.51503	-2.77923	6.45672e-18	5.51858e-17	0.0036572	0.213376
CSH2	5.51247	-1.00782	2.46786e-22	2.94771e-21	0.950284	0.0191183
CIDEA	-5.50443	5.78322	1.60262e-23	2.08217e-22	2.21503	100.69
AMTN	5.49964	-0.829522	3.63917e-23	4.59926e-22	1.09521	0.0213109
C7orf77	5.49325	-3.24378	1.79733e-13	1.08759e-12	0.138531	0.00109381
SYCN	-5.48729	-1.76316	1.4132e-35	4.20358e-34	0.00940808	0.506317
KIF4A	5.48419	3.71599	2.8409e-124	5.0068e-121	27.5406	0.613906
DEPDC1	5.4789	3.3035	7.53396e-95	2.88649e-92	20.662	0.461281
EXO1	5.46131	3.29941	8.08502e-141	4.74968e-137	20.6002	0.466502
NCAN	5.46071	1.75707	8.24628e-22	9.50196e-21	6.99768	0.158105
DEFA1	-5.4555	0.223804	2.21641e-25	3.29776e-24	0.0456695	2.09064
SKA3	5.45425	2.88322	1.43763e-115	1.4076e-112	15.4115	0.349645
OFD1P6Y	-5.44845	-2.5598	1.09476e-26	1.77498e-25	0.00390492	0.270346
NLRP7	5.43965	0.111194	2.19235e-26	3.49349e-25	2.16746	0.0479898
KIF20A	5.43613	4.27334	1.32326e-117	1.50458e-114	40.5387	0.935609
UBD	5.43165	5.74958	1.01028e-41	4.37474e-40	112.962	2.61482
S100P	5.42871	4.75393	3.45637e-46	1.92769e-44	56.6046	1.31044
MELK	5.4269	4.10452	6.10967e-113	5.12747e-110	36.0483	0.836516
MMP11	5.4193	6.66909	1.28899e-80	3.34075e-78	213.716	4.99221
EPHA8	5.41629	0.245564	2.96641e-25	4.37489e-24	2.38469	0.0533318
AQP7	-5.41317	7.41751	4.74663e-40	1.84872e-38	7.325	312.249
BIRC5	5.41126	4.85817	6.23211e-124	1.04605e-120	60.8282	1.42766
GPD1	-5.40993	8.21912	2.33212e-32	5.69269e-31	12.7979	544.259
NMU	5.40692	0.932629	4.0327e-53	3.33673e-51	3.90271	0.09108
C11orf86	5.39055	0.719109	7.73201e-20	7.65341e-19	3.35526	0.0792253
MNX1	5.38473	1.06961	1.14927e-41	4.95228e-40	4.31539	0.101736
AC073850.6	-5.37392	1.18982	2.82632e-43	1.33007e-41	0.0971609	4.12971
LILRP2	5.36326	-2.47581	6.21862e-16	4.5542e-15	0.285315	0.00512182
RP11-618I10.3	5.36111	-3.60101	4.56693e-08	1.6849e-07	0.0883901	1.07246e-06
MLC1	5.36106	3.47898	5.85154e-26	9.11423e-25	23.2905	0.565591
AL109927.1	5.34905	-3.04504	1.19024e-27	2.0862e-26	0.171482	0.0013859
NUF2	5.34807	3.8587	1.29137e-118	1.5696e-115	30.3388	0.743377
SLC26A9	5.34209	1.99974	2.36515e-33	6.14798e-32	8.28678	0.201969
CXCL11	5.3401	3.08827	1.13326e-33	3.00565e-32	17.7385	0.437241
C1orf94	5.33931	-0.686229	4.50318e-13	2.6415e-12	1.20759	0.0274712
TERT	5.33496	0.815894	8.85018e-43	4.05658e-41	3.59309	0.0879631
RP11-167P23.2	5.32532	-2.99813	4.10005e-08	1.51933e-07	0.174142	0.00232138
ADIPOQ	-5.32221	8.73838	9.55825e-29	1.82904e-27	19.4701	779.084
GABRQ	5.30846	-0.0614231	4.01e-32	9.62181e-31	1.907	0.0467661
CEP55	5.30696	3.91312	1.11115e-107	7.99302e-105	31.4831	0.794505
KLHDC7B	5.3054	4.36155	3.97872e-38	1.40382e-36	42.9931	1.08493
NXPH1	5.29916	0.880331	3.8967e-15	2.68651e-14	3.76576	0.093096
CTRB1	-5.29839	1.3753	4.06746e-27	6.82064e-26	0.116989	4.7073
OR2W6P	5.29586	-3.16848	1.33288e-27	2.32811e-26	0.150116	0.00190512
MYH7	-5.29205	2.68675	3.85744e-25	5.65352e-24	0.296493	11.7007
LVRN	-5.29174	3.85284	1.28536e-45	6.9368e-44	0.668091	26.3137
PNMA5	5.28933	1.66663	2.44436e-23	3.12623e-22	6.54383	0.164966
TUSC5	-5.28888	6.84296	1.25934e-23	1.64954e-22	5.35042	209.291
MKI67	5.28858	5.88772	4.74238e-85	1.45356e-82	123.988	3.17111
PLIN1	-5.2738	8.80831	7.06268e-30	1.46439e-28	21.1195	817.19
DLGAP5	5.26622	3.40603	2.8078e-101	1.41385e-98	22.1049	0.572742
PGA5	-5.26572	1.38867	6.54931e-28	1.17361e-26	0.120283	4.7464
TOP2A	5.26312	5.87264	1.06824e-100	5.22964e-98	122.634	3.19207
FRG2GP	5.26256	-3.26801	1.20318e-06	3.83519e-06	0.128748	0.00117949
DEFA3	-5.24732	-0.829959	3.21828e-19	3.03797e-18	0.0234365	0.981298
IL17REL	5.24687	0.910394	5.6098e-38	1.9539e-36	3.83243	0.0984696
PRAC2	5.24011	-2.16025	4.98245e-24	6.73395e-23	0.373997	0.00812965
RLBP1	5.23567	0.0305146	1.58536e-27	2.75275e-26	2.03593	0.052356
TTK	5.23521	3.75156	4.32284e-115	4.11815e-112	28.0973	0.743511
SNAI1P1	5.22875	-3.4656	5.00948e-10	2.23144e-09	0.109146	0.000712434
CPA1	-5.22797	2.65677	5.60337e-32	1.32912e-30	0.302571	11.462
RP11-424C20.2	5.21662	-0.589953	2.07853e-60	2.53509e-58	1.29595	0.0340042
KRT8P22	5.20719	-2.26921	6.19946e-11	3.00865e-10	0.355439	0.00705789
OR2B2	5.20381	-2.97999	7.49894e-26	1.15475e-24	0.178647	0.00252301
MARK2P5	5.20211	-2.69263	2.44381e-07	8.37686e-07	0.22943	0.0041605
CDH12P4	5.20152	-2.79775	4.36621e-07	1.46099e-06	0.209341	0.00359601
VAX1	5.20056	-1.35508	8.81608e-20	8.66563e-19	0.720593	0.017562
HIST1H3G	5.20004	0.244098	1.52291e-44	7.6685e-43	2.38256	0.0618879
BPIFA3	-5.19844	-3.56544	3.54719e-15	2.45352e-14	0.000527021	0.0959443
CLDN5	-5.19594	7.29716	9.8609e-70	1.7122e-67	7.80831	286.32
LHX5	5.18797	-1.71501	1.25351e-16	9.67668e-16	0.540926	0.0126231
OR7E62P	5.18328	-2.20983	1.71851e-24	2.40468e-23	0.359353	0.00771751
UGT1A6	5.17051	-0.542316	6.49499e-12	3.44109e-11	1.35169	0.0361947
SCRT2	5.16836	-2.3536	1.08612e-10	5.15742e-10	0.327642	0.00719499
KRT1	-5.167	1.9585	7.73026e-41	3.17942e-39	0.192577	7.04272
RP13-16H11.9	5.16433	-1.82707	4.85217e-18	4.18778e-17	0.490355	0.0124236
CXCR2P1	5.15277	1.54884	4.12486e-47	2.46012e-45	6.01437	0.168374
CEACAM5	5.15143	3.69228	7.33948e-32	1.73045e-30	26.9071	0.755415
BTNL9	-5.15093	8.46387	2.45159e-60	2.97978e-58	18.0778	642.373
UGT2B28	5.14857	2.29796	3.35058e-10	1.51856e-09	10.1933	0.284837
LINC00890	-5.14555	-0.091626	2.99095e-27	5.07095e-26	0.0446562	1.65366
MTCYBP4	-5.14308	-3.38461	9.59243e-17	7.47709e-16	0.00171783	0.117077
HSPB6	-5.14005	7.54919	4.34066e-56	4.1576e-54	9.65771	340.678
TPX2	5.13649	5.46509	3.88838e-136	1.71322e-132	92.1825	2.61974
MYOC	-5.12462	2.72464	2.83448e-26	4.48831e-25	0.339907	11.9778
PRSS41	5.12377	-1.51873	9.00297e-18	7.61913e-17	0.634147	0.0153892
CSN1S1	-5.12098	5.10226	1.62979e-08	6.30107e-08	1.79143	62.4267
G0S2	-5.11607	7.66942	2.40565e-36	7.53729e-35	10.67	370.144
MYH2	-5.11499	0.569007	1.04883e-43	5.04354e-42	0.0742112	2.67351
CDCA2	5.11322	2.8592	1.82738e-87	6.13442e-85	15.0513	0.433081
AQP7P3	-5.10365	-1.58503	2.0884e-12	1.15724e-11	0.0144537	0.569471
ATP1A2	-5.1029	5.68535	7.06105e-44	3.41879e-42	2.7179	93.5186
CT45A2	5.10242	-3.31812	8.16563e-07	2.65298e-06	0.121237	0.00138762
GALNT15	-5.09658	7.12858	6.50808e-69	1.1082e-66	7.42976	254.324
ANLN	5.09507	4.73063	5.8318e-116	5.87312e-113	55.3151	1.61666
CYP2A13	5.09265	-1.10225	4.06325e-09	1.67002e-08	0.868669	0.0235938
IGHV1OR16-4	5.09202	0.0303511	1.22952e-11	6.34528e-11	2.0601	0.0584926
RP11-192I24.1	5.08791	-2.9819	2.64659e-06	8.09994e-06	0.173247	0.00301118
OTX1	5.08377	2.48556	1.4437e-46	8.26096e-45	11.5864	0.33931
MT1A	-5.07311	4.45587	2.47977e-25	3.67719e-24	1.18089	39.8363
OR9K1P	5.06895	-3.49674	1.46397e-07	5.12993e-07	0.0991177	0.000804055
ART3	5.0578	4.37091	2.28802e-42	1.02867e-40	43.0536	1.28993
SCN4A	-5.05664	5.53463	2.83177e-46	1.59193e-44	2.52679	84.1718
CDC25C	5.04765	1.8265	3.31909e-79	7.6968e-77	7.29607	0.219499
CDC20	5.04124	5.09648	6.4031e-82	1.76325e-79	71.2238	2.1619
MYL2	-5.04112	1.06516	9.31698e-27	1.52392e-25	0.114625	3.75825
RP11-208G20.2	5.03816	-2.98846	5.3167e-22	6.23015e-21	0.176659	0.00308262
REG3A	-5.03792	-2.29915	5.66546e-27	9.37101e-26	0.0075479	0.331714
KRTAP7-1	5.02922	-3.0771	4.89787e-08	1.79908e-07	0.156628	0.00242991
ROS1	5.02477	1.11832	7.84382e-20	7.75537e-19	4.42267	0.133498
CYCSP6	5.02365	-3.5635	8.47875e-15	5.69575e-14	0.0932634	0.000627568
DUSP5P2	5.02255	-3.80034	2.12697e-21	2.37402e-20	0.069159	0
CNR1	-5.01619	5.0574	1.63072e-53	1.38172e-51	1.86337	60.4051
CENPF	5.01614	5.66512	9.65856e-158	1.13482e-153	105.616	3.26099
CYP24A1	5.0141	4.20988	1.01577e-15	7.33083e-15	38.4435	1.18756
UGT1A3	5.01244	-2.68655	2.02804e-06	6.29375e-06	0.266903	0.00613733
LHCGR	-5.00992	-0.047453	2.50486e-30	5.33483e-29	0.050306	1.72458
TUBB3	4.99996	5.132	3.81529e-69	6.52821e-67	72.93	2.27717
PITX1	4.99643	3.77343	4.31866e-72	8.14033e-70	28.3788	0.888454
LA16c-380H5.3	4.99477	1.99508	8.46567e-33	2.12232e-31	8.20843	0.253481
RRM2	4.99213	4.87764	3.87635e-125	7.19125e-122	61.1131	1.91975
CRISP3	4.99109	3.16035	1.19427e-17	1.00299e-16	18.5127	0.579983
AOX1	-4.98281	6.71636	2.41899e-65	3.73967e-63	6.02725	190.72
CCL15-CCL14	-4.98242	0.746616	2.08018e-36	6.55248e-35	0.0927859	3.01191
ACTRT2	-4.98038	-3.16619	9.67075e-15	6.44985e-14	0.00249125	0.145412
AC093063.2	4.98011	-2.04674	1.67741e-23	2.17373e-22	0.414434	0.0112375
NWD2	-4.97624	2.20639	6.01562e-22	7.01185e-21	0.261718	8.33916
NOTUM	4.9762	1.02806	2.09402e-32	5.12926e-31	4.13476	0.129499
LCE2B	-4.97583	-3.69092	3.45544e-30	7.31077e-29	0.000564251	0.0899973
CYP4B1	-4.96515	5.78274	2.39977e-47	1.45089e-45	3.19452	99.8006
ACTL7A	-4.95996	-2.54918	1.16764e-19	1.13945e-18	0.00606852	0.255935
NKX2-2	4.9331	-0.989181	1.08376e-14	7.20351e-14	0.958835	0.0294589
RP11-574E24.3	-4.92924	3.02001	2.86487e-43	1.34641e-41	0.478041	14.6691
KCNK9	4.92679	0.734462	1.2799e-23	1.67585e-22	3.39716	0.109307
CKM	-4.92405	2.31535	7.95331e-46	4.36664e-44	0.292899	8.98745
BUB1	4.92015	3.94181	2.74912e-128	5.70006e-125	31.8424	1.04862
ACOD1	4.91613	-2.6792	4.5185e-23	5.67396e-22	0.236881	0.00539411
ANGPT4	-4.91494	3.56914	4.92264e-80	1.22192e-77	0.708165	21.463
GJB2	4.90826	4.15301	4.38387e-62	5.96613e-60	36.8671	1.22625
GLYATL2	4.90819	5.1459	3.8965e-34	1.05975e-32	73.4854	2.44338
REG1CP	-4.89436	-3.00554	8.18264e-22	9.43789e-21	0.0038106	0.181108
LIPF	-4.88531	0.8953	5.02762e-18	4.33179e-17	0.109925	3.33692
PLIN4	-4.88326	9.86185	1.15675e-27	2.03459e-26	57.0828	1684.76
MSLNL	4.88068	0.677029	1.51638e-22	1.84245e-21	3.23926	0.106842
GPR143P	-4.87282	-3.94361	2.93736e-16	2.20056e-15	0	0.0627699
MATN4	4.87017	2.54596	8.13261e-28	1.4485e-26	12.0272	0.408648
APOB	-4.87016	2.01218	9.03487e-41	3.70304e-39	0.245355	7.27238
CARD17	4.86629	-2.14664	1.77796e-28	3.33348e-27	0.383241	0.0111056
CCL1	4.86392	-3.04832	4.46312e-14	2.82181e-13	0.163249	0.00332286
CXCL9	4.85877	6.00482	5.39822e-32	1.28132e-30	133.148	4.59119
HEPN1	-4.85662	2.05377	2.24359e-14	1.45505e-13	0.25545	7.4826
IDO1	4.85656	4.80857	1.06997e-30	2.33381e-29	58.0505	2.00203
PROKR2	4.84118	-1.88213	1.3467e-13	8.23246e-13	0.498527	0.01522
PKMYT1	4.84063	4.28984	4.66892e-98	2.03173e-95	40.4751	1.41277
OTOG	4.83163	-0.598021	4.70573e-25	6.84554e-24	1.27748	0.0422028
GPIHBP1	-4.83147	5.59805	1.90177e-48	1.23224e-46	3.0725	87.5793
CSN1S2AP	-4.82229	-2.47739	8.87219e-10	3.86895e-09	0.00774008	0.281058
UGT2B11	4.82018	4.84303	1.48644e-10	6.95343e-10	59.3922	2.09979
PAPPA2	-4.81918	2.96647	5.65027e-47	3.33603e-45	0.4956	14.0851
UBE2T	4.81406	4.04637	1.78478e-158	6.29098e-154	34.1451	1.21365
CCL11	4.80607	-0.726235	4.13655e-48	2.6414e-46	1.16137	0.0396753
RP5-1022E24.6	4.80193	0.500831	7.186e-11	3.46311e-10	2.84396	0.0992955
FABP7	4.79515	5.02685	3.74745e-31	8.43486e-30	67.4429	2.42566
CCR8	4.78715	-1.8114	3.41692e-44	1.69157e-42	0.499162	0.0160708
HOXC11	4.78665	1.92994	2.57553e-35	7.55259e-34	7.79895	0.280102
ONECUT2	4.78519	1.48116	7.34246e-50	5.13506e-48	5.68703	0.204694
NEUROD4	4.78105	-2.54016	6.7265e-08	2.43951e-07	0.263568	0.00739301
SIX3	4.77467	2.05096	2.33766e-33	6.08551e-32	8.47312	0.307879
GK2	-4.77126	-3.83686	7.46513e-16	5.43547e-15	0.000429734	0.0699937
ODAM	4.77101	2.90082	7.70409e-15	5.19521e-14	15.3551	0.56038
PADI3	4.77086	1.67802	2.51911e-17	2.06113e-16	6.53403	0.237091
KIF1A	4.76707	4.45696	1.62012e-28	3.05217e-27	45.3587	1.66499
PRR30	-4.7629	-2.94912	6.82995e-16	4.98844e-15	0.00460973	0.17829
TMEM132C	-4.76066	5.01081	2.73056e-27	4.6496e-26	2.1427	58.1973
HMMR	4.75616	3.078	1.50874e-92	5.53959e-90	17.3737	0.640676
DAZ1	-4.7556	-3.97816	1.04e-16	8.08153e-16	0	0.0566477
HJURP	4.75307	4.00512	1.29386e-110	9.91438e-108	33.1242	1.2278
DEFA1B	-4.74449	0.00910147	5.25796e-07	1.74316e-06	0.0640123	1.7763
USP9YP14	-4.74182	-3.99067	2.21129e-16	1.67621e-15	0	0.0564147
RP11-320A16.1	4.73666	-1.2556	7.5369e-14	4.68455e-13	0.770255	0.0267113
AC090094.1	4.73594	1.24354	5.38982e-07	1.78435e-06	4.80378	0.178562
S100A2	4.73551	4.85425	6.64892e-32	1.56973e-30	59.7186	2.23921
SEPT14P12	4.73476	-3.51066	4.28287e-27	7.16822e-26	0.097721	0.00152431
GPAM	-4.73329	8.03619	1.69484e-38	6.09591e-37	17.8093	473.791
AL109923.1	4.73078	-1.02758	1.00282e-07	3.57118e-07	0.92499	0.0326725
REG1B	-4.72097	0.37332	1.81445e-15	1.28632e-14	0.084686	2.30617
PPY2P	4.71251	-3.14042	6.50462e-17	5.13609e-16	0.147895	0.00349725
UGT2B25P	4.7066	-2.56801	2.63078e-08	9.95594e-08	0.272646	0.00828891
HIST1H3B	4.70485	-2.49715	5.38289e-32	1.27854e-30	0.280534	0.00897355
IGHV3OR16-6	4.69984	-1.65361	5.36052e-11	2.61591e-10	0.587725	0.0202058
ABCC12	4.69984	2.90869	1.61506e-12	9.03899e-12	15.4136	0.590058
CFD	-4.69696	8.23735	1.35927e-47	8.43512e-46	20.9798	544.251
AURKB	4.69537	3.53071	1.38591e-86	4.44096e-84	23.7752	0.917343
DTL	4.69484	3.77574	3.47307e-116	3.70966e-113	28.1935	1.08703
ZIC1	4.69373	2.84807	3.61083e-32	8.69955e-31	14.7699	0.569926
PDE2A	-4.68785	6.82061	7.17557e-77	1.56126e-74	7.90345	203.788
CXCL13	4.68728	5.21347	4.17728e-18	3.62662e-17	76.5181	2.96721
KIF2C	4.68125	4.48387	2.04862e-129	4.81397e-126	46.1028	1.79424
CYP3A7	-4.67916	1.08929	9.84999e-44	4.74307e-42	0.14506	3.7915
GBA3	4.67265	1.00153	1.17762e-14	7.80238e-14	4.02669	0.155513
RP11-402P6.12	4.6705	-2.06371	1.06058e-12	6.02277e-12	0.423156	0.0141637
LCN6	-4.66815	2.51982	5.16994e-38	1.80605e-36	0.402493	10.303
NEK2	4.66677	3.63294	2.06889e-147	1.45848e-143	25.5069	1.00007
CHRNB3	4.66676	-2.62508	8.45926e-09	3.37184e-08	0.242962	0.00763557
KREMEN2	4.66536	1.84385	1.14585e-57	1.25822e-55	7.31741	0.286245
XAGE2	4.6636	-1.12377	3.45394e-14	2.20232e-13	0.847837	0.0306307
SMCP	-4.65579	-2.32244	2.80964e-11	1.40874e-10	0.0105984	0.304334
CPLX3	4.65535	1.88445	9.56077e-35	2.70681e-33	7.51575	0.295526
LHX2	4.65468	-0.414635	3.19986e-25	4.71131e-24	1.44664	0.0564313
DEFB119	-4.6531	-3.89837	9.35496e-18	7.91131e-17	0.000444653	0.0643705
THRSP	-4.65213	6.08833	7.33347e-22	8.48343e-21	4.87309	122.559
RAD54L	4.65121	3.51013	1.59761e-106	1.0625e-103	23.4064	0.929567
PTTG1	4.64904	4.16358	2.87157e-139	1.44596e-135	36.8683	1.46791
EIF1AXP1	4.64539	0.467759	2.52146e-29	5.02411e-28	2.75671	0.108534
OR2I1P	4.64256	1.738	2.18194e-31	5.00059e-30	6.78225	0.269124
CHRNA6	4.64114	-2.21731	1.39039e-42	6.32368e-41	0.356213	0.0123109
RP11-69L16.6	4.64056	-3.16625	2.00357e-19	1.92745e-18	0.146271	0.00394533
ADAMDEC1	4.63489	2.6665	1.66626e-41	7.11044e-40	12.9938	0.522807
MEX3A	4.63172	5.54741	2.01627e-84	6.02285e-82	96.322	3.88285
ACVR1C	-4.6317	4.63385	3.30311e-35	9.59046e-34	1.79879	44.6796
CDCA5	4.6296	4.25617	4.60496e-129	1.01447e-125	39.2948	1.58649
HIST1H2AI	4.62455	-1.00082	7.76167e-33	1.94999e-31	0.936431	0.0371596
E2F8	4.6231	2.27637	8.17054e-87	2.66662e-84	9.88681	0.40109
RPL3P4	4.61558	4.37832	1.55035e-27	2.69594e-26	42.7557	1.74198
PRL	-4.61193	0.369033	2.67112e-19	2.53915e-18	0.0906685	2.28593
AMY1C	4.61064	1.46316	1.14205e-15	8.20021e-15	5.58153	0.225423
CA9	4.61013	2.15039	5.96095e-39	2.18638e-37	9.05428	0.367567
OR1F1	4.60823	-3.31155	3.91581e-11	1.93582e-10	0.123962	0.00309456
OFD1P5Y	-4.6056	-4.08836	1.38611e-12	7.79603e-12	0	0.052219
RP11-680E19.2	4.60304	-3.15292	1.11892e-08	4.39881e-08	0.152657	0.00402162
PGA3	-4.59745	2.75566	5.40431e-56	5.09334e-54	0.497845	12.1197
LCT	4.59462	0.336126	4.47562e-31	1.00099e-29	2.50527	0.101924
GBX2	4.59127	-2.40733	5.06405e-25	7.34257e-24	0.304416	0.0108539
DNAJC19P9	4.59067	-2.9397	9.28414e-27	1.51925e-25	0.185438	0.00564646
RP13-347D8.1	4.58924	-3.69688	5.84807e-12	3.10909e-11	0.0791336	0.00112872
MND1	4.58834	1.54861	6.92378e-111	5.42332e-108	5.92576	0.244872
DEFB129	4.58694	-3.62199	1.5542e-05	4.33852e-05	0.0855616	0.00157948
HIST1H3J	4.58621	-2.54681	3.97073e-34	1.07828e-32	0.265279	0.00886189
OR7E39P	4.58387	-3.08631	1.0454e-11	5.42606e-11	0.162067	0.00449101
RP11-546B8.6	4.58088	-3.49149	9.43778e-13	5.38551e-12	0.103822	0.00273878
CYLC1	-4.57086	-4.06711	2.24248e-13	1.34725e-12	0	0.0497625
GKN1	-4.57004	-2.00422	7.6893e-24	1.02199e-22	0.015066	0.40603
GSTM3P1	4.56912	-2.13448	3.78529e-16	2.81307e-15	0.378041	0.0137592
ATOH8	-4.56602	5.39885	8.3518e-52	6.4558e-50	3.19796	75.8268
PGM5P4	-4.56115	-2.58461	2.14108e-41	9.07077e-40	0.00930396	0.255481
MAEL	4.55744	1.85362	2.01366e-23	2.59421e-22	7.33595	0.308683
SLC19A3	-4.54992	6.09277	7.75215e-37	2.50916e-35	5.23236	122.638
GNRHR2P1	4.54971	-4.05708	9.49428e-08	3.39062e-07	0.0534578	0.000153727
VENTXP5	4.54758	-3.99229	9.48303e-10	4.12359e-09	0.0489229	0
RP11-347H15.5	-4.54521	-3.31927	3.44286e-18	3.01052e-17	0.00347799	0.129032
KIF18B	4.54477	4.25631	3.2185e-109	2.36345e-106	39.1936	1.67837
GLULP3	-4.53845	-3.85022	2.81351e-31	6.38575e-30	0.000802211	0.0697594
PSMC1P5	4.53182	-1.81106	2.70979e-17	2.21304e-16	0.498985	0.019753
MUC5B	4.52963	7.05188	7.97783e-35	2.26959e-33	272.56	11.7982
FAM64A	4.51434	2.75356	3.83978e-98	1.69181e-95	13.7546	0.60036
CKAP2L	4.50569	2.71417	3.70829e-122	5.44624e-119	13.3755	0.5875
CXorf49	4.50565	-0.547461	2.28472e-22	2.73545e-21	1.33099	0.0559294
CXorf49B	4.50565	-0.547461	2.28414e-22	2.73545e-21	1.33099	0.0559294
ODF1	-4.50154	-2.83117	8.13936e-15	5.47826e-14	0.00674087	0.197003
AQP12B	4.50101	0.33851	3.80556e-13	2.2465e-12	2.51503	0.110301
NEIL3	4.49574	1.24171	4.19166e-77	9.17686e-75	4.75728	0.209005
C2orf54	4.49162	2.81421	4.06716e-33	1.04186e-31	14.3421	0.634884
IGHV1OR15-3	4.49134	0.0822442	2.34246e-07	8.05298e-07	2.10329	0.0915204
DPEP3	4.48209	1.09067	7.30331e-18	6.22255e-17	4.26818	0.189019
CLCA2	4.48029	5.66731	2.39375e-15	1.68245e-14	104.157	4.66298
FOXM1	4.47808	5.45825	1.1246e-132	3.96399e-129	90.0876	4.04034
AC114776.1	4.47701	-3.64431	1.01815e-23	1.3386e-22	0.0837275	0.00189852
TMSB15A	4.47613	2.28202	6.27517e-47	3.68645e-45	9.87884	0.441609
ALDH1L1	-4.47549	5.42493	3.69701e-52	2.88941e-50	3.4601	77.0401
TBC1D3H	-4.46943	-1.99659	3.05427e-07	1.03736e-06	0.0169914	0.408605
SLC9A3P2	4.46727	-3.36599	3.5173e-09	1.45292e-08	0.112714	0.00306763
SRY	-4.46542	-4.13002	1.76045e-16	1.34458e-15	0	0.0469788
TCAM1P	4.46511	3.00479	2.13094e-47	1.29726e-45	16.3617	0.739053
RP11-814E24.1	4.46251	-1.52708	3.27784e-16	2.45042e-15	0.616058	0.0255981
CCER1	-4.45798	-3.68221	4.62897e-13	2.71123e-12	0.00179485	0.082808
CSN3	-4.44866	5.41693	1.93515e-06	6.02349e-06	3.50267	76.5506
RP11-395L14.13	4.4477	-0.655416	3.59325e-13	2.12473e-12	1.2102	0.052944
CNN2P3	-4.44511	-2.33429	8.96765e-14	5.54547e-13	0.0120752	0.315953
NCAPG	4.44287	3.84778	4.16021e-103	2.36515e-100	29.3996	1.35071
BUB1B	4.44038	3.95035	1.71919e-92	6.18348e-90	31.5732	1.45197
CALML5	4.43008	6.11842	4.86958e-24	6.58898e-23	142.194	6.59406
EFNA2	4.42984	-2.99228	3.20105e-17	2.595e-16	0.177176	0.00606289
ASF1B	4.42721	3.77875	9.98869e-99	4.51386e-96	28.0128	1.3011
GAGE2A	4.4253	-0.86645	6.27082e-07	2.06265e-06	1.01649	0.0456519
SYT13	4.42518	2.0962	1.11263e-37	3.79285e-36	8.65848	0.401672
SERPINB7	4.42318	0.775648	6.58325e-24	8.80631e-23	3.4189	0.155582
IFNL1	4.41817	-3.27996	6.68754e-23	8.303e-22	0.130273	0.00400905
KRT6A	4.41691	5.78431	1.13814e-21	1.29955e-20	112.717	5.27542
TEX15	4.4157	0.567444	6.4301e-23	7.989e-22	2.92716	0.135099
PDK4	-4.41173	8.96014	2.72447e-43	1.28385e-41	41.9027	891.947
FABP6	4.4073	-0.714107	4.61258e-21	5.02889e-20	1.16681	0.0534164
LGALS12	-4.39739	4.77154	1.16411e-22	1.42623e-21	2.31661	48.8691
VENTXP3	4.39641	-3.84017	2.36723e-06	7.28099e-06	0.0626198	0.000957324
SNRPGP4	-4.39515	-1.70891	8.18763e-80	1.99033e-77	0.0214862	0.498014
PKHD1L1	-4.39216	3.15073	1.33962e-36	4.28484e-35	0.75127	15.8505
FCN3	-4.39094	4.36501	1.0432e-40	4.26573e-39	1.75467	36.8506
TROAP	4.39091	4.29197	2.37209e-94	8.89482e-92	39.9656	1.90403
ABC12-47964100C23.1	-4.3878	-3.00478	2.23719e-09	9.42922e-09	0.0073277	0.181332
UGT1A7	4.38749	0.877855	2.24699e-19	2.15106e-18	3.6795	0.173632
RP11-889L3.4	4.38693	-0.782379	4.69202e-87	1.54565e-84	1.10341	0.0497239
IGHV1-3	4.38459	4.90414	3.102e-15	2.15958e-14	61.1451	2.92465
RAET1L	4.38418	-0.259571	1.63127e-32	4.02373e-31	1.61456	0.0750447
TNMD	-4.37588	2.56862	9.83961e-27	1.60345e-25	0.50583	10.5801
WT1	4.37241	0.642991	1.71315e-30	3.69101e-29	3.09281	0.147302
RP11-248E9.7	-4.37217	-3.4832	7.53913e-16	5.48822e-15	0.00351552	0.115741
UNC93A	4.36447	-1.8283	2.52367e-15	1.76988e-14	0.484933	0.0222036
AC006262.11	4.36075	-3.72417	8.70346e-12	4.54825e-11	0.0785463	0.00178312
ACACB	-4.35785	8.57743	1.67354e-61	2.226e-59	33.3115	683.105
MYH6	-4.34965	1.04464	1.91435e-20	1.99106e-19	0.176372	3.64451
MLXIPL	-4.34941	6.36531	3.31727e-40	1.30645e-38	7.22738	147.365
STRA8	4.345	-1.11963	4.03688e-24	5.49389e-23	0.847942	0.040254
RP11-161H23.8	4.34475	-2.85378	5.12332e-38	1.79332e-36	0.201575	0.00737851
RAX	4.34394	-3.14959	2.06711e-15	1.45869e-14	0.146824	0.00507412
HSFY3P	-4.34089	-4.17681	2.93398e-17	2.38563e-16	0	0.042874
RPL23AP20	4.33849	-2.83912	2.81284e-35	8.2348e-34	0.200054	0.00748056
SCN7A	-4.3351	3.53329	2.34496e-57	2.5047e-55	1.01979	20.6464
OVOS2	4.33129	4.9084	7.04092e-37	2.28947e-35	61.1835	3.03775
RP11-1E11.1	4.32843	-3.79846	5.58286e-08	2.03922e-07	0.0693939	0.00117262
MROH3P	4.32562	-1.17958	2.26972e-28	4.22181e-27	0.811437	0.0391809
SHROOM2P1	-4.31681	-4.20798	2.32896e-14	1.50848e-13	0	0.0431514
AURKA	4.3148	3.90763	3.68448e-158	6.49352e-154	30.5083	1.53227
FAM72C	4.31225	1.45287	2.06996e-45	1.09883e-43	5.48323	0.27412
CDCA8	4.31113	4.04631	8.60462e-136	3.36995e-132	33.5922	1.69081
E2F7	4.31053	1.944	4.86517e-67	7.90265e-65	7.75013	0.38831
HIST1H2AM	4.30717	-0.929813	2.44793e-45	1.28975e-43	0.979208	0.0471627
IL21	4.30426	-3.74947	1.4642e-19	1.41747e-18	0.073519	0.0017541
CD36	-4.30322	9.39934	1.07591e-38	3.8976e-37	61.0681	1205.7
KRT2	-4.2998	0.693443	1.02129e-25	1.56243e-24	0.14237	2.85575
CENPA	4.29688	2.70882	6.63065e-66	1.05278e-63	13.2233	0.6741
ZBTB16	-4.29394	5.20769	1.9316e-55	1.79643e-53	3.35888	65.9243
MAGEA11	4.2916	-2.29126	3.26466e-12	1.77445e-11	0.32742	0.0145437
SLC6A11	4.28996	2.29504	2.46375e-54	2.16026e-52	9.9063	0.503687
PRSS2	-4.28851	2.67689	1.93176e-15	1.36701e-14	0.579946	11.3887
HBA1	-4.27825	5.38245	8.30607e-34	2.21462e-32	3.83191	74.3944
HIST1H3H	4.2738	1.73472	1.86477e-47	1.14114e-45	6.68033	0.344057
RP1-34B20.4	4.27343	0.353274	1.47957e-27	2.5754e-26	2.5101	0.13001
SP8	4.27033	-2.67437	1.16748e-10	5.52592e-10	0.230066	0.0103884
INSM1	4.2612	-1.20314	2.69999e-19	2.5659e-18	0.787719	0.0393564
LCE1B	-4.26046	-3.94448	3.21808e-23	4.08171e-22	0.00119942	0.0647171
HOXD13	4.25842	-0.348245	4.06323e-20	4.1061e-19	1.50077	0.0770011
NUSAP1	4.25836	4.8128	1.94715e-113	1.75982e-110	57.0922	2.98233
PAGE2	4.25826	-1.45459	8.9705e-16	6.49665e-15	0.670714	0.0326717
SGO1	4.2552	2.22007	8.03219e-132	2.57381e-128	9.3849	0.488471
FAM71B	-4.25473	-3.9173	1.21741e-11	6.28367e-11	0.00104552	0.0604461
CYP11B2	-4.25018	-3.89856	2.43091e-17	1.99174e-16	0.00132867	0.0685876
APOBEC3B	4.248	3.01436	3.48467e-44	1.72269e-42	16.3439	0.857416
RP11-216L13.16	-4.2467	-0.579374	2.94959e-18	2.59011e-17	0.0584123	1.15457
IGKV2-24	4.24244	5.30404	3.16071e-14	2.02304e-13	80.2673	4.23848
CTRB2	-4.24207	1.31873	2.0881e-25	3.11871e-24	0.230398	4.41741
AKAP12	-4.24195	7.52078	1.20402e-72	2.31909e-70	17.2926	327.27
CCNB2	4.23923	4.04785	6.47375e-130	1.6299e-126	33.5364	1.77221
FAM19A3	4.23792	0.708661	6.52809e-28	1.171e-26	3.22393	0.16838
IGSF23	4.23459	-1.29091	2.48227e-27	4.23911e-26	0.746529	0.0367623
SPINK6	4.23378	-0.469015	4.48249e-13	2.63024e-12	1.37504	0.0712034
A2ML1	4.23118	4.01453	6.04473e-47	3.56296e-45	32.7558	1.74292
KIF14	4.22978	3.20809	3.71732e-95	1.45587e-92	18.6868	0.993053
OR4D6	-4.22576	-3.90942	1.06274e-20	1.12626e-19	0.00117734	0.0637496
KLRF2	4.22251	-2.87198	6.7006e-13	3.86868e-12	0.193943	0.00812271
DES	-4.22242	5.0109	4.56979e-37	1.50538e-35	3.07084	57.387
TIFAB	4.22193	0.217986	1.33743e-31	3.11168e-30	2.27398	0.118222
CTD-2033D24.2	-4.21942	-2.8656	3.65066e-20	3.70297e-19	0.00850607	0.199567
HIST1H2BO	4.21936	-1.5196	3.56753e-31	8.04531e-30	0.618506	0.0317066
NPR1	-4.20789	6.68244	2.60303e-64	3.83897e-62	9.8908	182.836
UTS2	4.20785	-0.71159	5.32204e-22	6.23434e-21	1.15265	0.0608767
IGHG2	4.2071	7.87961	9.94519e-34	2.64565e-32	478.122	25.8841
HOXC13	4.2061	1.89377	4.35691e-25	6.36437e-24	7.45426	0.40217
UGT1A5	4.20257	-2.68291	2.93891e-05	7.92826e-05	0.262122	0.0125077
FABP12	4.20246	-2.57471	3.75063e-09	1.54532e-08	0.253137	0.0115001
ZNF280A	4.20027	-2.52045	4.05836e-18	3.52685e-17	0.265368	0.0130817
RHAG	-4.20001	-2.75643	2.365e-57	2.51847e-55	0.008659	0.214954
LINC00634	4.19454	-1.09276	9.18559e-45	4.69237e-43	0.862126	0.0476027
SFTPC	-4.19205	-0.190245	1.25512e-16	9.68697e-16	0.0804318	1.51029
PRR27	4.18432	1.50765	8.78512e-28	1.55842e-26	5.68297	0.310016
IGKV2OR2-10	4.18317	-4.20049	6.05062e-07	1.99301e-06	0.0381416	0
PROK1	-4.1797	0.324939	1.73923e-28	3.26957e-27	0.119914	2.18083
SMC1B	4.17627	1.42454	1.29891e-49	8.95969e-48	5.35077	0.292274
DEFA4	-4.17618	-3.28373	1.77749e-18	1.58295e-17	0.00531959	0.131921
SLITRK6	4.17479	4.40922	1.1107e-19	1.08539e-18	42.9851	2.37756
ABCB11	-4.17348	1.0279	3.97479e-16	2.94893e-15	0.196436	3.5904
CKS2	4.17332	4.45153	1.89316e-125	3.70723e-122	44.2703	2.45259
MMRN1	-4.1728	5.19074	4.37692e-32	1.04666e-30	3.59552	64.909
RP11-157G21.2	4.17194	1.16977	2.41925e-35	7.10613e-34	4.471	0.245572
CDKN2A	4.17056	4.61085	1.54364e-45	8.26906e-44	49.4504	2.74412
CDC6	4.16697	3.87367	1.87433e-103	1.10111e-100	29.6218	1.64791
IGFL1	4.16348	-0.114979	2.01889e-19	1.94113e-18	1.77376	0.0966596
PRKY	-4.16167	3.37647	4.54681e-42	2.00082e-40	1.02681	18.4209
OR9R1P	4.15868	-4.15513	1.92353e-05	5.30729e-05	0.0370562	0
IFNL2	4.15703	-3.8222	8.93798e-16	6.4771e-15	0.066548	0.00181126
AC136616.1	4.15637	0.991996	2.38647e-10	1.09586e-09	3.93344	0.219142
IGHV1-69	4.1442	3.06213	9.56483e-14	5.9044e-13	16.8399	0.949826
CDC25A	4.14416	2.86371	2.33951e-101	1.19512e-98	14.6476	0.827464
SYN2	-4.14242	4.7485	3.13034e-35	9.11133e-34	2.69943	47.723
FDCSP	4.14086	6.6053	1.14269e-12	6.47234e-12	197.058	11.169
AQP12A	4.13509	-1.70718	3.71883e-10	1.67516e-09	0.541443	0.0293736
CYMP	-4.13239	-3.19976	1.64686e-16	1.25974e-15	0.00609539	0.150437
HIF3A	-4.13125	5.86186	2.90693e-84	8.61039e-82	5.88818	103.254
IGLV3-10	4.13106	4.35167	1.01222e-15	7.30821e-15	41.2493	2.35235
NF1P8	4.12232	-3.59761	4.02206e-07	1.35096e-06	0.0894407	0.00301448
DEFB132	-4.12204	0.158807	7.36716e-14	4.58147e-13	0.108805	1.94568
MAOA	-4.11644	7.08072	4.96641e-37	1.62994e-35	13.8489	240.272
AC092881.1	-4.11595	-1.49961	5.82758e-49	3.89035e-47	0.0319238	0.578377
FMO7P	4.11442	-3.58695	1.48615e-17	1.24103e-16	0.0912564	0.00303257
RP11-452G18.2	4.11235	0.949781	5.66328e-110	4.24722e-107	3.81516	0.216152
AC243945.1	4.11099	-1.84409	1.91138e-25	2.86813e-24	0.477631	0.0255548
TRHDE	-4.1096	2.85816	1.77691e-38	6.37804e-37	0.739565	12.8359
RP11-278L15.3	4.10959	-2.75123	1.47936e-07	5.18027e-07	0.21384	0.0103995
C16orf82	-4.10872	-1.98112	4.67145e-21	5.09151e-20	0.0208886	0.396525
ERVV-1	4.1083	-1.50175	3.525e-17	2.84714e-16	0.625149	0.0340125
LCN10	-4.10816	3.86082	3.50022e-31	7.91377e-30	1.49028	25.7495
PLAC1	4.1017	-1.92182	1.1826e-29	2.41088e-28	0.445112	0.0243513
KLK3	-4.10067	1.5318	1.24471e-10	5.87328e-10	0.294699	5.06492
MAP1LC3C	-4.09813	3.09848	8.23788e-55	7.40737e-53	0.8819	15.1655
TRBV6-1	4.09805	-2.29701	2.37659e-27	4.06651e-26	0.325578	0.0163933
RP11-236F9.2	-4.09759	0.971902	4.15453e-29	8.14001e-28	0.198445	3.44605
NNAT	-4.09563	4.18141	5.04465e-34	1.36047e-32	1.87837	32.1609
FHL5	-4.0942	3.41829	7.48582e-62	1.00327e-59	1.1041	18.9229
PRYP3	-4.09129	-4.25905	8.80859e-12	4.60046e-11	0	0.03502
RUFY4	4.09112	1.71768	2.93042e-50	2.09942e-48	6.5505	0.383727
AC027682.1	-4.08989	-3.36777	3.4961e-07	1.18207e-06	0.00576611	0.122314
LRRC15	4.08979	4.6865	6.89962e-30	1.43142e-28	51.9411	3.04657
AOC4P	-4.08698	2.44219	4.52981e-56	4.32702e-54	0.562269	9.60283
FAM83D	4.08271	3.57161	1.37654e-97	5.70825e-95	23.9231	1.40981
SLC2A4	-4.08258	4.27475	2.65875e-58	2.98457e-56	2.02069	34.291
DIAPH3	4.08237	2.67837	1.49074e-83	4.30703e-81	12.8356	0.754377
ECEL1	4.08116	4.84895	1.10703e-17	9.32171e-17	58.1483	3.43438
DEPDC1B	4.08098	2.29818	5.96718e-85	1.8132e-82	9.83698	0.579257
SEMA3G	-4.07904	6.96716	9.29018e-51	6.8079e-49	13.1206	221.808
ADH1C	-4.07705	3.85983	1.86417e-30	4.00173e-29	1.52233	25.6987
HMGB3P14	-4.07676	-2.692	7.71282e-60	9.12286e-58	0.0110683	0.223996
CNTN5	4.07637	-0.920815	8.38406e-18	7.11242e-17	0.969788	0.0555645
CHRNA9	4.0758	-2.17831	3.23785e-16	2.42155e-15	0.354337	0.0192514
KIF15	4.07514	3.04926	2.37854e-92	8.46858e-90	16.6172	0.985437
ZIC4	4.07498	1.2959	2.8462e-24	3.92653e-23	4.86051	0.287354
TEX33	-4.07493	-3.89792	2.78713e-15	1.94806e-14	0.00180869	0.0621051
FAM8A4P	-4.07197	-4.28931	6.18879e-14	3.87533e-13	0	0.0361338
RANP1	4.06963	-2.50413	1.74571e-56	1.73822e-54	0.272347	0.0138532
CCNE1	4.06134	3.17124	4.63442e-80	1.16681e-77	18.0846	1.08334
HTR3A	4.05955	-0.676884	1.55819e-18	1.39399e-17	1.16697	0.0678841
LRTM2	4.05929	-1.19921	1.41655e-17	1.18487e-16	0.787693	0.0449578
GRK1	4.05822	-1.36542	6.97031e-22	8.07393e-21	0.689089	0.0392092
GTF2IP6	4.05821	-4.08285	7.84463e-06	2.27073e-05	0.0421133	0.000509954
SLC7A10	-4.05682	4.19962	5.05494e-21	5.48911e-20	1.95267	32.5252
CFAP47	4.05536	-0.15868	6.23422e-27	1.0278e-25	1.71264	0.100946
SFTPA1	-4.05533	-0.574661	1.37369e-15	9.81352e-15	0.0666714	1.14383
INA	4.05525	0.625776	4.34224e-18	3.76427e-17	3.02224	0.182062
SNX18P27	4.05514	-3.78093	1.0379e-05	2.96145e-05	0.0692142	0.00208318
DLX5	4.05191	2.09217	1.13479e-40	4.61881e-39	8.50492	0.511233
LRRC31	4.05183	0.856099	5.36143e-15	3.65673e-14	3.55227	0.212051
CLEC6A	4.05062	-2.84018	8.29815e-21	8.86611e-20	0.196619	0.00959815
SLC22A12	-4.04933	-2.92423	3.66737e-20	3.71886e-19	0.00944215	0.189374
ESM1	4.04547	2.43607	5.78136e-48	3.67174e-46	10.8193	0.652012
ACTL9	-4.04547	-3.44454	9.47243e-12	4.93474e-11	0.00438614	0.10628
CXCR3	4.04485	1.0769	1.34783e-40	5.43575e-39	4.16709	0.250037
LUZP6	4.04369	-1.17531	2.62158e-13	1.56699e-12	0.802824	0.0468404
EN1	4.04368	4.71026	3.50465e-39	1.2976e-37	52.6891	3.19391
FGB	4.04098	3.3967	9.92423e-09	3.92383e-08	21.1552	1.28359
PDHA2	-4.03873	-3.95133	7.23257e-11	3.48318e-10	0.00155994	0.0569526
LTB	4.03811	3.01441	1.03419e-53	8.891e-52	16.1982	0.984399
ADH1A	-4.03546	1.88148	4.09016e-57	4.30358e-55	0.391607	6.48923
OPALIN	-4.03202	-3.47862	2.00387e-17	1.65532e-16	0.00456878	0.113164
RANBP20P	4.03163	-1.764	4.03956e-16	2.99508e-15	0.514706	0.0288782
TRBV28	4.03108	-2.97091	2.84513e-16	2.13464e-15	0.176056	0.00801582
CDK1	4.02661	4.82745	2.84877e-93	1.05698e-90	57.1073	3.50371
RNASE11	-4.0266	-4.27728	1.38436e-10	6.49917e-10	0	0.0332351
RP11-46B11.2	4.02533	-2.5729	4.96028e-30	1.03824e-28	0.263184	0.0139681
RNASEH2CP1	-4.02373	-4.29254	2.57184e-16	1.93991e-15	0	0.0339264
DLX1	4.02323	0.899928	6.07196e-21	6.5491e-20	3.67984	0.225348
TFF1	4.02165	3.58723	2.17866e-10	1.00397e-09	24.1103	1.48269
MMP9	4.02107	5.56118	4.44119e-40	1.73359e-38	95.0103	5.85188
ZWINT	4.01396	4.80103	2.62855e-123	4.21141e-120	56.0399	3.46675
MYH1	-4.01027	1.13918	5.62588e-38	1.95756e-36	0.236858	3.86583
FGF21	4.00987	-1.54143	3.25988e-11	1.62386e-10	0.616319	0.0368124
MT1M	-4.00667	4.51403	2.06046e-38	7.34347e-37	2.50799	40.3728
RXFP1	4.00597	0.0565662	3.14201e-26	4.96412e-25	1.99904	0.122063
AOC3	-4.00445	7.77231	3.67309e-47	2.20937e-45	24.0848	386.596
CRABP1	4.00183	5.08027	5.07569e-20	5.1e-19	67.9862	4.24167
CT47A12	-4.00162	-3.91805	5.07424e-11	2.48171e-10	0.00211993	0.0659762
DDI1	-4.00152	-3.66714	7.01414e-18	5.98776e-17	0.00317762	0.0833133
CTD-2054N24.1	3.99767	-3.95019	1.17278e-10	5.54874e-10	0.0576588	0.00167551
ACSM5	-3.99462	3.55009	6.0088e-45	3.11011e-43	1.29441	20.6744
NLGN4Y	-3.9913	0.874293	1.5591e-32	3.8511e-31	0.198475	3.19432
KLRG2	3.98959	2.35506	1.23994e-41	5.32344e-40	10.2011	0.638539
OR7E108P	3.98663	-3.30203	1.60707e-14	1.05251e-13	0.122963	0.00598052
IGHV6-1	3.98332	3.93925	1.06964e-14	7.11236e-14	30.76	1.94321
INS	-3.98293	-2.88921	1.86178e-19	1.79448e-18	0.0101113	0.197714
SPIB	3.98137	3.96481	2.74479e-36	8.56937e-35	31.2949	1.97867
ABCA8	-3.981	6.0768	2.50449e-49	1.69766e-47	7.54617	119.231
UHRF1	3.98056	4.62285	2.50076e-106	1.63235e-103	49.4416	3.13073
PNMT	3.97758	5.1577	3.67879e-13	2.17348e-12	71.6682	4.54741
RP11-703I16.3	3.97389	-2.10128	8.47385e-29	1.63038e-27	0.387706	0.0223178
METTL11B	3.97385	-3.91492	2.40895e-17	1.97466e-16	0.0576377	0.00157146
CHGA	3.97291	2.52617	7.58969e-15	5.12199e-14	11.4835	0.7299
NDC80	3.97244	3.68492	7.99785e-123	1.22569e-119	25.7531	1.63841
CST4	3.969	-2.78307	7.48121e-14	4.65075e-13	0.220808	0.0112083
KIFC1	3.96881	4.78597	1.21818e-65	1.9234e-63	55.344	3.52895
DNM1P49	3.96785	-4.04265	4.58617e-05	0.000120898	0.0459412	0.000896299
ANGPTL1	-3.96689	4.37553	6.39134e-52	4.95125e-50	2.33781	36.6189
FGG	3.9573	3.49106	2.1921e-09	9.24578e-09	22.502	1.44692
GLRA3	-3.95221	2.33929	6.64402e-22	7.70864e-21	0.571972	8.88975
CRYBA2	3.9516	-2.26511	3.118e-17	2.53e-16	0.334386	0.0195164
RP4-597N16.1	3.94789	-3.84847	7.75166e-19	7.10797e-18	0.0644694	0.00256503
MGAT2P1	3.94691	-4.09623	6.98227e-06	2.03448e-05	0.0417166	0.000672224
EIF1AY	-3.94493	2.55661	2.12153e-37	7.1016e-36	0.669275	10.3418
GBX1	3.94005	-2.2263	7.10119e-15	4.80519e-14	0.338762	0.0208354
TRPM8	3.93711	2.30879	1.31792e-28	2.49888e-27	9.85275	0.640158
HAO1	3.93085	-2.62363	3.00388e-14	1.92721e-13	0.239267	0.0140818
NKX2-5	3.93018	-0.325229	1.08207e-18	9.81492e-18	1.50737	0.0965418
ELANE	-3.92968	0.38994	4.46005e-32	1.06582e-30	0.145945	2.27245
CRHBP	-3.92709	2.07893	1.41002e-27	2.45919e-26	0.485196	7.42278
CDC45	3.92381	3.25482	9.84863e-82	2.67034e-79	19.0443	1.25421
CSF2	3.9232	-2.8715	1.24827e-17	1.04735e-16	0.191277	0.0101025
LMAN1L	3.92272	1.30333	1.93117e-26	3.08848e-25	4.85195	0.317112
NAP1L1P2	-3.92231	-4.26033	3.75376e-16	2.79023e-15	0.000135831	0.0354667
HOXB13	3.92215	1.96908	2.05164e-31	4.70808e-30	7.75239	0.509503
CLEC3A	3.91808	2.07734	1.33805e-22	1.6297e-21	8.37645	0.552402
TK1	3.91486	5.09751	8.03236e-83	2.30183e-80	68.5269	4.53941
ACAN	3.91452	3.29896	2.14408e-32	5.2446e-31	19.6273	1.29886
IFNG	3.91043	-0.525624	1.02085e-21	1.16942e-20	1.29966	0.0842901
MAGEC2	3.90896	-1.84658	2.78731e-09	1.16462e-08	0.463257	0.0286469
CD207	3.90642	2.13157	5.62005e-27	9.30027e-26	8.68276	0.576107
CYCSP23	-3.90322	-3.4744	2.30868e-18	2.04002e-17	0.0050238	0.109934
CYP2A7P1	3.8991	-3.95164	3.6163e-05	9.65151e-05	0.0515864	0.00153491
PLEKHG7	3.89871	-0.556839	2.0004e-17	1.65284e-16	1.28561	0.0833451
VGLL1	3.89838	4.15957	1.7199e-16	1.31389e-15	35.6923	2.39077
NTSR1	3.89796	-0.593606	1.96686e-23	2.53669e-22	1.23865	0.0819687
TBX20	3.89733	-2.64011	1.43382e-12	8.05791e-12	0.23877	0.0139314
GTSE1	3.89639	3.76101	2.11582e-118	2.48595e-115	27.0512	1.81463
CTB-55P19.1	-3.89339	-4.30097	1.23381e-17	1.03546e-16	0.000122533	0.0330094
NCAPH	3.89223	3.27822	3.38044e-113	2.97885e-110	19.3267	1.30201
GAL3ST2	3.89187	-0.249963	5.22794e-22	6.12819e-21	1.5943	0.104707
ADRB2	-3.89022	4.57009	6.12169e-59	6.98308e-57	2.81645	41.7985
ZIC5	3.89002	-0.276769	3.30454e-15	2.29514e-14	1.55835	0.102779
SPDYC	3.88564	-1.29632	7.09023e-19	6.52012e-18	0.729749	0.0481842
ASCL4	3.88513	-2.52787	1.14345e-11	5.91057e-11	0.264803	0.0161428
NPPB	-3.88498	-2.4354	8.67886e-32	2.03806e-30	0.0163244	0.279642
OPN4	-3.88364	-0.0798459	9.90098e-24	1.30317e-22	0.108933	1.63206
CH507-396I9.7	3.88303	-4.3628	3.84815e-05	0.000102377	0.0308404	0
CENPE	3.88047	3.31441	5.86937e-98	2.49257e-95	19.8085	1.34317
FABP9	-3.87897	-3.06092	9.26112e-22	1.06262e-20	0.00873171	0.165525
DEFB126	3.87699	-3.85077	1.98348e-06	6.16305e-06	0.0628331	0.00231321
GPBAR1	-3.87601	2.98054	4.00219e-34	1.08598e-32	0.941512	13.8605
PPP1R3A	-3.87596	-3.86158	3.48814e-23	4.41313e-22	0.0027813	0.0714076
PDX1	3.87273	-2.55587	3.86962e-14	2.45715e-13	0.258213	0.0156645
RP11-196I18.3	3.87258	-2.58361	5.71971e-35	1.64043e-33	0.249547	0.0160457
DQX1	3.87034	0.77365	1.86355e-42	8.39979e-41	3.33034	0.226363
IGHV1-12	3.87007	0.0923789	6.0249e-12	3.20069e-11	2.0637	0.139455
BMP3	-3.86847	1.99716	7.60785e-26	1.1705e-24	0.476084	6.98835
DRAXINP1	3.86637	-4.14615	1.46339e-06	4.62325e-06	0.043447	0.000924182
GABBR2	3.86586	1.06796	4.61251e-25	6.71825e-24	4.09144	0.280094
HIST1H2BH	3.86556	3.07183	1.33208e-23	1.73966e-22	16.716	1.14431
SOHLH1	3.8638	-1.49013	2.54036e-11	1.2779e-10	0.624705	0.0414089
SBK3	-3.86379	-0.615466	3.77508e-36	1.16825e-34	0.073789	1.10986
RPS24P17	3.86266	-2.34909	1.01482e-14	6.75806e-14	0.308825	0.0184327
ASIC5	3.86244	-3.93554	7.11819e-08	2.57573e-07	0.0550475	0.00181542
NEK2P2	3.85976	-4.16804	2.19449e-12	1.21298e-11	0.0360135	0.00045054
CTXN3	3.85872	-2.42561	7.59264e-09	3.03982e-08	0.281167	0.0178693
ABCA9	-3.85591	6.37148	2.31932e-99	1.09002e-96	10.0481	145.574
BARX1	3.85543	1.68057	9.15248e-19	8.35985e-18	6.30846	0.434509
SVEP1	-3.85086	7.03938	5.65187e-57	5.894e-55	16.0245	231.257
ST8SIA3	-3.84743	-2.91091	1.43181e-18	1.28385e-17	0.0111687	0.196278
2003-09-01	3.8466	3.9948	5.30837e-44	2.59874e-42	31.7503	2.20493
AMELY	-3.84561	-4.28673	2.5997e-14	1.67521e-13	0.000408099	0.033091
RAD51AP1	3.84502	3.45777	7.0255e-88	2.40422e-85	21.847	1.51708
APOC4-APOC2	3.83585	1.82608	1.0006e-38	3.63599e-37	6.99368	0.487766
GC	-3.83389	-2.92716	9.62543e-13	5.48815e-12	0.0109189	0.187414
ISX	3.83333	-1.9678	2.47936e-08	9.41021e-08	0.440307	0.0292889
SLC12A3	3.83294	1.0378	3.58201e-28	6.56231e-27	4.00722	0.278433
POLQ	3.83007	3.04386	1.62366e-92	5.90008e-90	16.3646	1.14905
FAM72B	3.83003	2.56013	3.37524e-56	3.28647e-54	11.6724	0.819566
HPR	-3.82093	-0.922105	1.04044e-19	1.0187e-18	0.0590813	0.877508
BTN1A1	-3.82024	1.16469	6.31484e-13	3.65194e-12	0.273681	3.89566
AL590763.16	3.81835	-2.57462	1.17106e-18	1.05975e-17	0.2506	0.0151036
ARHGAP36	-3.81762	0.922051	3.02758e-09	1.26068e-08	0.230402	3.28373
KIF18A	3.81447	2.66999	6.95824e-99	3.18525e-96	12.5969	0.890926
MYOCD	-3.81394	1.94987	1.41098e-45	7.56989e-44	0.476025	6.73746
IL4I1	3.8099	2.99963	4.40587e-53	3.62e-51	15.8545	1.12644
SYNGR4	3.80969	-1.73266	4.49851e-17	3.60453e-16	0.51362	0.034142
RP11-64C12.3	3.80177	0.264508	2.138e-21	2.38557e-20	2.32529	0.163896
RCOR2	3.79843	2.98419	1.64399e-57	1.77752e-55	15.6667	1.12647
HHIPL2	3.79807	1.18499	4.8648e-36	1.49108e-34	4.43469	0.317144
CCL7	3.79711	-0.760117	1.94927e-18	1.73024e-17	1.08315	0.076045
IL1A	3.79643	-0.937865	6.93382e-21	7.45133e-20	0.949186	0.0660791
LYVE1	-3.79536	5.82176	1.17383e-36	3.7648e-35	7.14045	99.194
CSF3	-3.7929	1.98259	1.35629e-12	7.63438e-12	0.494129	6.88399
CCNB1	3.79272	4.84075	2.23776e-157	1.97192e-153	56.9748	4.10909
E2F1	3.79188	4.37291	2.00517e-107	1.38585e-104	41.1697	2.9734
CYP2B7P	3.79106	5.12857	3.0559e-14	1.95809e-13	69.5605	5.02315
CTA-242H14.1	-3.7889	-3.36041	1.35172e-17	1.13226e-16	0.00640626	0.122437
PGBD4P1	3.78873	-4.06073	3.19943e-13	1.90014e-12	0.0451566	0.00130002
LPL	-3.78768	8.65992	2.35602e-25	3.50098e-24	51.3643	709.405
FAM228A	-3.78634	0.280829	5.71558e-51	4.25027e-49	0.148841	2.09762
ACKR1	-3.78386	6.8367	2.58228e-34	7.09986e-33	14.5471	200.405
RP11-12A20.6	3.78156	2.44994	1.01403e-29	2.07685e-28	10.774	0.781745
HNRNPA1P21	3.77929	-1.13472	1.23562e-43	5.9095e-42	0.820562	0.0564589
CCDC74BP1	3.77856	-2.77367	2.14807e-10	9.90646e-10	0.20597	0.0128001
CFC1	3.77853	-1.99102	3.91612e-07	1.31688e-06	0.414122	0.0286554
SST	-3.77787	-2.31518	4.23667e-10	1.89751e-09	0.0204887	0.312282
OTOP1	3.77383	-3.67125	1.30179e-08	5.07637e-08	0.0794751	0.00396244
HIST1H1PS1	3.773	-0.43001	4.93588e-25	7.16262e-24	1.38923	0.100842
IGHV3-65	3.77023	-2.59132	2.05237e-08	7.85813e-08	0.250351	0.016457
CLPSL1	3.76965	1.92029	3.59768e-16	2.67986e-15	7.44473	0.544017
MTCO3P12	3.76765	4.0873	2.49897e-18	2.2043e-17	33.7261	2.47414
RAI2	-3.76217	5.45617	1.09261e-61	1.4588e-59	5.66302	76.8807
ADAM33	-3.76203	6.96857	1.86078e-37	6.27044e-36	16.168	219.395
RP11-746P2.3	3.76148	-2.5792	1.52481e-19	1.47453e-18	0.246097	0.0157573
KCNG1	3.75973	3.02568	3.60968e-44	1.78199e-42	16.104	1.18711
OR7E13P	-3.75621	-0.89867	2.90773e-28	5.35485e-27	0.0646355	0.905638
HLA-DRB8	3.75586	-2.6012	8.11768e-12	4.25855e-11	0.25485	0.0169258
RMI2	3.75522	2.94925	1.89845e-95	7.51872e-93	15.2613	1.12726
HBZP1	-3.75391	-3.71735	3.40701e-15	2.3598e-14	0.00405117	0.0869941
HIST1H1T	3.75223	-3.25358	2.21114e-20	2.28424e-19	0.129921	0.00785355
GBP5	3.75035	5.14847	8.04151e-45	4.12587e-43	70.3816	5.22782
SOX17	-3.74766	4.59707	2.39424e-49	1.62919e-47	3.14918	42.3433
AVP	-3.74675	-2.88618	5.04662e-16	3.71907e-15	0.012236	0.193861
ZPLD1	3.74463	0.397238	4.4293e-27	7.38256e-26	2.52412	0.184856
HIST1H4D	3.74127	-1.90053	9.76103e-29	1.86481e-27	0.449061	0.0318634
EIF4EP2	3.73977	-1.97002	5.73604e-09	2.32663e-08	0.427838	0.0300149
GAGE12F	3.73973	-0.188679	3.9544e-05	0.000105022	1.64238	0.120716
GAGE12G	3.73973	-0.188679	3.95412e-05	0.000105022	1.64238	0.120716
FHL1	-3.73924	8.39389	2.30654e-36	7.23962e-35	44.0828	588.753
ARL14	3.73622	-2.78331	2.23769e-14	1.45149e-13	0.20692	0.0139874
HMGB3	3.73324	5.66518	1.03375e-119	1.30134e-116	100.635	7.56921
DLL3	3.73259	-0.936944	2.31768e-30	4.94514e-29	0.951159	0.0693328
LAMA2	-3.73233	6.91448	4.56199e-56	4.3422e-54	15.8762	211.059
ABLIM3	-3.72927	6.833	1.81166e-39	6.80058e-38	15.0349	199.444
SBK1	3.72824	4.54485	6.20482e-68	1.022e-65	46.24	3.48475
CDCA7	3.72813	4.54805	1.99273e-55	1.84841e-53	46.3314	3.49335
ZNF885P	-3.72673	-4.38174	2.69387e-12	1.47489e-11	0	0.0270264
IL12RB2	3.72576	2.88722	4.58643e-48	2.91809e-46	14.584	1.10075
ZP4	3.72405	-3.14618	6.33272e-10	2.79544e-09	0.142584	0.00869765
RP11-493L12.6	3.72386	-3.19886	7.26581e-21	7.80096e-20	0.137318	0.00833362
RSU1P1	3.72162	-3.37226	7.00173e-14	4.36114e-13	0.114174	0.00597821
IGKV2D-40	3.71818	1.50461	8.8118e-12	4.60146e-11	5.53266	0.418381
RP11-415I12.2	3.71756	-1.26592	3.84849e-19	3.60584e-18	0.736073	0.0535341
RP11-589M4.4	-3.71749	-1.41647	6.59511e-72	1.23651e-69	0.0426738	0.609757
DPRX	-3.71633	-2.63119	4.03252e-25	5.9052e-24	0.0153084	0.236594
ZNF683	3.7153	1.92606	1.66768e-26	2.68167e-25	7.44904	0.563747
GPR146	-3.71397	4.9752	2.6091e-78	5.8801e-76	4.18482	54.9664
HIST1H3C	3.7119	-2.89726	3.69938e-20	3.75024e-19	0.186156	0.0122152
ZNF536	-3.71153	-1.69019	3.13307e-29	6.20069e-28	0.0350133	0.494438
COL6A5	3.71017	-2.08012	1.78478e-18	1.58903e-17	0.385093	0.0268157
SLC6A10P	3.70752	2.774	1.1242e-17	9.45501e-17	13.463	1.0296
CST2	3.70655	-1.48578	2.78576e-16	2.09411e-15	0.623074	0.04756
SPATA20P1	3.70474	-2.39305	6.53853e-28	1.17228e-26	0.298247	0.0194914
CASP12	-3.69991	0.400503	5.91506e-51	4.38935e-49	0.170981	2.25942
RNASEH1P1	3.69866	-3.04077	1.01872e-09	4.41615e-09	0.156665	0.0102881
TEX19	3.69756	-1.82305	1.42674e-11	7.31764e-11	0.502482	0.0360683
FBN3	3.69708	4.12062	3.85636e-19	3.61225e-18	34.3749	2.64767
RP11-380G5.3	-3.69656	-1.16758	4.87277e-81	1.28176e-78	0.0546923	0.73166
DASS-397D15.4	3.69432	-3.78907	4.77256e-08	1.7547e-07	0.0671693	0.00304139
CDH2	3.69382	2.65658	1.95017e-38	6.95744e-37	12.3941	0.955381
ZBED2	3.69357	-0.0323712	7.76711e-38	2.68144e-36	1.84632	0.141205
ABCA12	3.69167	2.33798	4.23331e-21	4.63115e-20	9.93174	0.76604
TRIM15	3.69035	-1.56053	1.69173e-14	1.10652e-13	0.596651	0.045192
MYL3	-3.68953	0.920021	2.98253e-56	2.92401e-54	0.250857	3.2634
HLA-DPA3	3.68876	-2.41226	4.27738e-21	4.67501e-20	0.294596	0.0204815
C11orf53	-3.68492	0.556827	6.91289e-34	1.85156e-32	0.19297	2.52735
TUBB8P6	-3.68317	-3.7252	5.33076e-22	6.24248e-21	0.00371167	0.0808965
KCNIP2	-3.67918	5.80379	3.64994e-33	9.3702e-32	7.60829	97.5018
RP11-38J22.2	3.67902	-4.33623	1.35199e-10	6.35567e-10	0.0257473	6.80248e-08
ELAVL2	3.67792	1.84346	4.36324e-36	1.34554e-34	7.01069	0.544924
RP11-218E15.1	3.67549	-3.70831	2.28979e-05	6.2542e-05	0.069634	0.0034284
MUC16	3.67537	5.4326	1.21857e-20	1.28484e-19	85.3766	6.67952
C6orf223	3.67527	0.793587	6.44693e-26	9.99742e-25	3.34224	0.257223
SLCO1B3	3.67371	-1.26566	1.07829e-08	4.24475e-08	0.750927	0.0579696
DAZ4	-3.67223	-4.39782	4.50044e-11	2.21151e-10	0	0.0257602
SOX1	3.6722	-2.61628	8.08777e-06	2.33747e-05	0.237312	0.0168163
UCN3	3.66874	-3.72521	3.68485e-08	1.37185e-07	0.07829	0.00416122
RP11-326E7.1	3.66271	-2.80282	6.9054e-13	3.98301e-12	0.208288	0.0142175
RP11-592H6.3	-3.66264	-3.92672	2.32495e-23	2.97891e-22	0.00241395	0.0600375
LAMP3	3.66255	3.22724	9.87479e-59	1.11919e-56	18.4259	1.45269
LMNB1	3.66242	5.0713	1.23656e-107	8.71725e-105	66.381	5.24012
CDT1	3.66065	3.62294	9.68168e-81	2.52785e-78	24.2649	1.91776
C16orf59	3.6577	2.8052	1.96561e-82	5.49871e-80	13.7295	1.08674
SDPR	-3.65709	6.12552	2.33708e-35	6.88198e-34	9.64647	121.739
MS4A8	3.65634	-1.71974	2.18704e-10	1.00757e-09	0.509892	0.038799
KIF26B	3.65629	3.58254	2.85142e-64	4.18778e-62	23.5898	1.86653
CTC-479C5.6	3.65549	-3.28721	1.13089e-07	4.00699e-07	0.10987	0.006535
KLF15	-3.6533	4.82683	3.68027e-47	2.20991e-45	3.92879	49.4572
ARHGAP20	-3.6529	3.89822	5.76235e-60	6.86187e-58	2.0588	25.9646
CCL14	-3.65209	6.33015	1.40335e-30	3.04777e-29	11.1541	140.268
MRGPRF	-3.65158	4.82968	4.33579e-61	5.55737e-59	3.94062	49.5462
RP11-480I12.5	3.65011	1.97937	7.50459e-61	9.48107e-59	7.70723	0.611004
KCNQ5	3.6472	1.86157	7.00417e-33	1.76471e-31	7.08458	0.561921
HMGB3P6	3.6463	-4.06258	3.87066e-22	4.57521e-21	0.0450289	0.00130903
AC079776.2	-3.64615	0.571103	1.39201e-12	7.82797e-12	0.199971	2.53451
FCRL4	3.64223	-2.65675	5.266e-18	4.53385e-17	0.234832	0.0168837
ALG1L5P	3.64085	-3.63357	1.33056e-12	7.49314e-12	0.083714	0.00439728
AC009022.1	3.63983	0.699834	2.03984e-16	1.55091e-15	3.12342	0.248595
OR7E91P	3.6395	-1.48291	2.84349e-24	3.92433e-23	0.619001	0.0473302
NXPH2	3.63929	-3.23769	1.50652e-10	7.04269e-10	0.127997	0.00771517
GPR19	3.6383	0.593872	8.68466e-56	8.16311e-54	2.8896	0.230912
FANCA	3.63669	4.73268	1.15164e-100	5.56068e-98	52.396	4.21144
KIF11	3.6363	4.40035	2.49966e-116	2.75338e-113	41.5954	3.34285
IGFBP6	-3.63593	6.40685	7.19932e-37	2.33882e-35	11.8871	147.816
RP4-614C10.3	-3.63269	-3.98606	4.79331e-07	1.59753e-06	0.00213299	0.0479254
GYS2	-3.63112	0.425414	4.61798e-25	6.72344e-24	0.18353	2.30988
IGKV4-1	3.62991	7.05976	3.96915e-16	2.94598e-15	263.18	21.2567
RP11-95I19.1	-3.62797	-3.09054	3.06078e-39	1.13565e-37	0.00982248	0.152715
GINS1	3.62681	3.60649	1.21089e-130	3.28318e-127	23.9437	1.93369
ABCA6	-3.62488	5.64039	1.25394e-69	2.16662e-67	7.03414	86.8348
XIRP2	-3.62385	-0.789569	8.10569e-14	5.02833e-13	0.075873	0.972108
CTD-2108O9.4	-3.62227	-3.41095	1.77139e-18	1.57792e-17	0.00704017	0.115039
NR1D1	-3.62069	6.45511	5.48698e-60	6.5784e-58	12.415	152.736
LRRC14B	3.62046	0.0428634	1.5593e-18	1.39463e-17	1.94769	0.156304
ISL2	3.62026	-1.17772	3.37701e-21	3.71862e-20	0.783857	0.0620069
MAB21L1	-3.61943	3.3866	5.1741e-33	1.3149e-31	1.47398	18.1664
OR56A3	3.61482	-3.55598	6.59281e-07	2.16412e-06	0.0942193	0.00585582
CACNG7	-3.61415	-3.65639	3.15124e-17	2.55579e-16	0.0050746	0.0907498
UGT3A2	3.61389	-1.18023	3.15607e-18	2.76386e-17	0.782118	0.0621038
IGLV3-12	3.61236	-1.27292	6.75205e-15	4.58037e-14	0.725899	0.0569923
SRPX	-3.6101	6.92436	1.44927e-56	1.45538e-54	17.3057	211.371
IGHV1-18	3.60928	5.37303	5.35514e-15	3.65314e-14	81.5919	6.68364
FOXJ1	3.60698	-0.392091	1.70288e-19	1.64447e-18	1.40872	0.113725
RP1-302G2.5	-3.60692	0.971808	1.06802e-20	1.13118e-19	0.274885	3.38315
PPARG	-3.60055	5.98425	1.16543e-43	5.58141e-42	9.07295	110.103
KRT34	3.60027	-2.53915	2.76987e-09	1.15788e-08	0.25138	0.0187118
FAM72D	3.59977	1.89983	3.26974e-50	2.33777e-48	7.25862	0.596374
HBB	-3.59769	6.48472	1.49244e-25	2.25485e-24	12.8624	155.753
EDNRB	-3.59712	5.90868	3.89217e-53	3.22803e-51	8.62835	104.46
COL25A1	-3.59516	2.63852	4.87109e-47	2.89051e-45	0.888619	10.7934
AIM1L	3.5943	1.23498	3.44991e-55	3.16673e-53	4.54621	0.373585
GLP2R	-3.59214	0.598808	6.79724e-23	8.4303e-22	0.212158	2.59658
CCR5	3.59138	2.73062	1.69027e-60	2.07591e-58	12.9787	1.07387
C4orf51	3.58867	-2.43536	1.61559e-13	9.8099e-13	0.282451	0.0208778
GDF10	-3.58662	3.19226	1.30075e-23	1.70252e-22	1.31803	15.8469
URAD	-3.58561	-3.06528	5.47801e-11	2.66955e-10	0.011459	0.165309
GNG13	3.58439	-2.09354	2.48211e-30	5.28957e-29	0.381724	0.0296773
TLX2	3.58229	-1.847	6.38775e-24	8.56429e-23	0.462701	0.0358985
CCL20	3.58121	1.64052	1.5701e-17	1.30835e-16	6.04228	0.502888
OBP2A	3.57925	0.17759	1.29824e-20	1.36598e-19	2.14602	0.176537
HIST1H2AL	3.57782	-2.77635	3.11108e-24	4.27855e-23	0.207778	0.0157791
GSTM3P2	3.576	-3.53227	8.99808e-08	3.22203e-07	0.0904248	0.00561246
MEOX2	-3.57111	4.59144	7.08944e-43	3.27938e-41	3.5179	41.8463
RAD21L1	3.57046	-1.82861	6.39943e-11	3.101e-10	0.480545	0.0381246
IGLV4-69	3.56863	4.22003	1.85065e-12	1.02987e-11	36.5603	3.07865
TRIM42	-3.56713	-3.75839	3.32121e-14	2.12076e-13	0.00465645	0.0765042
C11orf96	-3.56549	6.07811	1.52948e-48	1.0002e-46	9.90786	117.309
ABCA10	-3.5647	5.33238	4.08121e-62	5.57575e-60	5.9056	69.9366
E2F2	3.564	3.25774	2.18783e-103	1.26421e-100	18.7143	1.58084
TRDN	-3.5637	-0.0268914	2.10845e-25	3.14777e-24	0.1377	1.66311
SIRPG	3.56238	0.927359	1.54607e-32	3.82428e-31	3.65009	0.306174
SPX	-3.56142	2.68705	8.70913e-18	7.37867e-17	0.942218	11.1556
NKAIN1	3.56131	1.23926	5.33802e-27	8.846e-26	4.55	0.384877
RNFT1P2	-3.56044	-4.04106	2.28779e-19	2.18774e-18	0.00236256	0.0508217
INHBA	3.55992	4.63765	6.06495e-51	4.49112e-49	48.8251	4.13529
GPR158	3.55974	0.772556	1.9713e-32	4.83203e-31	3.26431	0.276948
SEL1L2	-3.55891	-1.51674	1.75929e-17	1.4615e-16	0.0456153	0.563079
ADH4	-3.55345	2.35236	4.68683e-56	4.44089e-54	0.748394	8.81633
EPCAM	3.55247	7.05003	8.78285e-36	2.6505e-34	260.183	22.1725
UBE2U	3.55229	-2.02293	6.48333e-10	2.85942e-09	0.398909	0.0313194
PHYHIP	-3.55214	3.53447	5.69037e-41	2.37366e-39	1.70882	20.0672
BCL9P1	-3.55141	-3.79335	2.17722e-17	1.79179e-16	0.00392579	0.0722848
CBX2	3.55063	4.71245	1.71085e-79	4.10232e-77	51.4002	4.38717
GSDMC	3.54978	3.2113	4.88664e-28	8.874e-27	18.0995	1.54302
CH17-38B12.4	3.54864	-4.00367	6.45684e-08	2.34581e-07	0.0486926	0.00224075
NGB	3.54797	-2.51228	1.4971e-10	7.00145e-10	0.257539	0.0208411
PCSK1N	3.54796	2.77115	7.57054e-27	1.24462e-25	13.3279	1.13843
FFAR3	-3.54689	0.44714	6.8323e-30	1.41912e-28	0.196796	2.3281
TWIST2	-3.5458	4.64089	1.03101e-50	7.53961e-49	3.70228	43.2567
NKX6-3	3.54511	-1.8607	2.87898e-16	2.1582e-15	0.463776	0.0385352
RP11-214N16.2	3.54475	-3.46856	7.54761e-11	3.62895e-10	0.100849	0.00599251
PGBD5	3.5446	3.76043	2.59921e-33	6.74151e-32	26.5183	2.27131
RP11-169D4.4	-3.5437	-4.1155	1.58148e-17	1.31752e-16	0.0016811	0.0470114
RBPJP5	3.54172	-4.1501	0.000144442	0.000356934	0.037465	0.00130286
MRGPRX2	-3.54113	-2.17445	7.75946e-23	9.57988e-22	0.0258957	0.334314
IRGM	3.53982	1.71904	1.60212e-24	2.24718e-23	6.37615	0.54573
CH17-262H11.1	3.53819	2.68382	3.51659e-10	1.58934e-09	12.5359	1.07855
COX7BP1	3.53816	-3.80022	2.10093e-08	8.03445e-08	0.0674356	0.00425215
RP11-374M1.11	3.53393	-1.9868	6.19055e-11	3.00475e-10	0.404999	0.0327086
RBMY2GP	-3.53268	-4.43942	1.22411e-08	4.78832e-08	0	0.0233731
CNTFR	-3.53194	5.36987	1.31977e-25	2.00427e-24	6.19468	71.6754
OR5AU1	3.52932	-3.69953	1.52418e-09	6.51835e-09	0.0848956	0.00509798
SBSN	3.52843	2.94365	3.65674e-18	3.19279e-17	15.0082	1.30036
SPATA31D3	-3.52829	-4.27596	1.57565e-11	8.05838e-11	0.00112967	0.0336735
TRDV1	3.52711	-1.92072	1.20251e-15	8.62379e-15	0.433067	0.0346902
ZAR1L	3.52645	-2.7614	6.19646e-19	5.7236e-18	0.204677	0.0157575
RP6-24A23.6	3.52636	-1.69206	1.43971e-08	5.59379e-08	0.516066	0.0422648
OGDHL	3.52611	1.09412	1.27258e-27	2.2272e-26	4.09004	0.354428
FBN2	3.52307	2.74255	1.51848e-29	3.069e-28	13.0296	1.13179
RP11-359P18.7	3.52288	-3.93001	9.40187e-08	3.35898e-07	0.0540399	0.00253324
LMOD2	-3.5198	-1.86062	6.23163e-31	1.38146e-29	0.0356042	0.43424
HIST2H3A	3.51973	0.186056	3.06399e-40	1.21348e-38	2.14288	0.184218
HIST2H3C	3.51973	0.186056	3.06062e-40	1.21348e-38	2.14288	0.184218
CCDC85A	-3.51907	3.34	2.22663e-54	1.9621e-52	1.52322	17.5129
AC013444.1	3.51674	-1.44416	1.7034e-11	8.69284e-11	0.633649	0.0525716
HBA2	-3.51396	6.1138	1.00442e-25	1.5373e-24	10.499	119.958
CALCA	3.51367	1.41664	3.89835e-08	1.44799e-07	5.13977	0.447928
PRRT4	-3.51315	3.55702	5.35841e-16	3.94147e-15	1.78406	20.3581
GABRA5	3.5129	-0.710346	2.83403e-12	1.54875e-11	1.11067	0.097096
LGI4	-3.51208	5.28393	6.42131e-57	6.67665e-55	5.91177	67.4603
RP5-1108M17.5	-3.51008	-4.25967	1.65978e-13	1.00695e-12	0.00158495	0.0390726
S1PR1	-3.50938	6.62416	1.17676e-62	1.63946e-60	14.9994	170.838
AUNIP	3.50811	1.71181	1.87754e-105	1.16104e-102	6.32813	0.554422
TGIF2-C20orf24	3.50805	1.36074	6.94157e-41	2.87179e-39	4.94466	0.431442
ITGA7	-3.50692	7.68196	1.81806e-48	1.18017e-46	31.2816	355.647
LHX9	3.5063	-1.18762	5.66389e-17	4.49844e-16	0.768666	0.0651081
TRIP13	3.50493	3.85561	1.7481e-111	1.40039e-108	28.2576	2.48812
CDK8P2	3.5048	-3.99324	1.06258e-15	7.64829e-15	0.0500807	0.0025349
HIST1H2AJ	3.50233	-2.98632	1.56756e-18	1.4013e-17	0.169126	0.0135897
MEOX1	-3.50109	4.54111	1.43924e-32	3.56754e-31	3.55431	40.2783
AGTR1	-3.50078	5.11182	2.06806e-22	2.48619e-21	5.282	59.8371
PLXNA4	-3.49668	5.58114	4.86436e-33	1.23797e-31	7.33646	82.8423
H2BFWT	3.49404	-3.96282	8.29047e-06	2.3937e-05	0.0517437	0.00287683
ABCD2	-3.49341	3.08926	1.21061e-27	2.12085e-26	1.30161	14.6957
CLEC5A	3.49244	2.48733	2.73306e-34	7.49688e-33	10.8809	0.963702
RP11-812E19.14	3.49194	-3.286	3.01322e-07	1.02411e-06	0.119886	0.00915782
RP1-258N20.3	3.4892	-4.17929	5.28242e-12	2.81942e-11	0.0354129	0.00117866
IGHV1-69-2	3.48913	4.84567	1.55832e-14	1.02134e-13	56.1673	4.99973
RP11-513O17.1	3.48879	-3.10408	3.25819e-09	1.35159e-08	0.148407	0.0115153
ACADL	-3.48856	3.36153	1.06201e-37	3.6273e-36	1.57718	17.7438
RXRG	-3.48855	0.157125	3.26073e-25	4.79692e-24	0.165565	1.89456
CLSPN	3.48817	2.51814	3.66532e-78	8.12549e-76	11.1134	0.989182
RBMY2NP	-3.4868	-4.46015	6.34476e-10	2.8004e-09	0	0.0233424
LGALS17A	3.4826	0.216918	2.23841e-29	4.47275e-28	2.18773	0.19442
PRELID1P1	3.47985	1.05519	1.93507e-63	2.73925e-61	3.97824	0.351798
TMEM252	-3.47764	-1.34226	1.76783e-37	5.96863e-36	0.053448	0.637604
RBM17P2	-3.47689	-3.6373	8.08907e-19	7.40388e-18	0.00526793	0.0850411
EDDM3B	3.47682	-2.40316	8.2582e-10	3.61192e-09	0.314292	0.0257244
FCAMR	3.47663	-2.56113	1.30019e-17	1.08935e-16	0.254443	0.020252
KCNA4	-3.47648	-1.55501	8.46747e-24	1.12204e-22	0.0463698	0.547408
CTC-507E2.2	-3.47603	-2.90709	6.5552e-26	1.01608e-24	0.0140901	0.180333
TRBV4-2	3.47527	-2.98331	1.353e-16	1.04105e-15	0.168214	0.0129078
RP11-611O2.2	-3.47312	-2.34433	1.30738e-14	8.62969e-14	0.0236826	0.287466
GOLGA8M	-3.47111	1.12852	4.17039e-53	3.43916e-51	0.334109	3.74506
PPP1R1A	-3.46989	6.87535	6.99274e-19	6.43719e-18	18.3145	202.95
ESPL1	3.46862	4.02358	1.94538e-81	5.19476e-79	31.6839	2.86155
CNGA2	3.46668	-3.03393	5.08617e-07	1.68954e-06	0.157197	0.012473
KMO	3.46535	3.44601	7.87639e-42	3.42749e-40	21.1958	1.91635
KRT13	-3.46475	3.10176	4.06992e-17	3.27003e-16	1.33802	14.8045
DNAJB8	-3.46222	-3.43595	2.43266e-13	1.45778e-12	0.00759545	0.104704
LMOD1	-3.46162	6.90833	1.44595e-66	2.33793e-64	18.8361	207.544
AC020915.2	3.45958	-3.60197	3.05128e-32	7.39185e-31	0.0872978	0.00514601
RP11-140K17.2	3.45947	-4.34229	5.89154e-07	1.94388e-06	0.0273342	0.000509954
RP11-752P2.2	3.45931	-4.03408	2.04838e-12	1.13613e-11	0.0473815	0.00202463
SALL4	3.45599	2.87167	5.04393e-53	4.11547e-51	14.1963	1.29194
DDC	3.45382	0.127667	1.21422e-19	1.18359e-18	2.0484	0.185547
FAM19A4	3.45368	-1.70196	2.40748e-12	1.32613e-11	0.512525	0.0443338
LARP1P1	3.45314	-3.17855	2.52478e-25	3.74237e-24	0.140734	0.00994588
HIST1H2BJ	3.45265	1.95251	2.2423e-37	7.48453e-36	7.46614	0.680441
MCCD1	-3.45252	-2.05926	5.63886e-13	3.27714e-12	0.0306552	0.357971
IGKV2-19	3.45106	-4.23644	2.07087e-05	5.68621e-05	0.0325406	0.00084374
IRS4	3.45023	-0.510611	5.53669e-10	2.45635e-09	1.27591	0.114587
PTGER3	-3.44699	5.50493	1.02537e-36	3.29165e-35	7.18481	78.3841
CBLN1	-3.44668	1.88489	1.12284e-17	9.44577e-17	0.580821	6.34077
AC225828.1	3.44459	-3.80261	1.70608e-05	4.73728e-05	0.0684259	0.00429066
AC254847.1	3.44459	-3.80261	1.70619e-05	4.73728e-05	0.0684259	0.00429066
AC208162.1	3.44459	-3.80261	1.70639e-05	4.73746e-05	0.0684259	0.00429066
PLK1	3.44184	4.37467	5.56075e-116	5.76486e-113	40.3655	3.71547
HSP90AB2P	3.44117	0.790698	1.79933e-65	2.79395e-63	3.28663	0.298367
CTD-2116N17.1	3.44102	0.30886	2.52576e-41	1.06748e-39	2.32996	0.210807
OR5M6P	3.44043	-4.14404	4.41827e-05	0.000116743	0.0404262	0.00172517
RP11-12A2.1	3.43843	-0.990925	2.17773e-17	1.79179e-16	0.893017	0.0808561
IGLV3-16	3.43711	-0.0669738	1.11888e-10	5.3037e-10	1.81242	0.164566
IGFBPL1	3.43582	-1.41917	1.26342e-18	1.13896e-17	0.645562	0.0579924
RP1-206D15.5	-3.43419	-1.79011	1.74843e-51	1.33685e-49	0.0386268	0.453468
SDC1	3.43407	7.60208	1.24936e-34	3.50615e-33	378.609	35.0268
AC005336.5	-3.43378	-3.01486	7.41579e-09	2.97442e-08	0.0133351	0.167769
VN1R35P	3.43348	-4.33121	1.05339e-10	5.00739e-10	0.0255831	0.000418534
SPACA1	-3.43318	-4.1396	3.58702e-10	1.6191e-09	0.00178308	0.04214
KLHL40	-3.43255	-2.91364	8.0467e-29	1.55159e-27	0.0146169	0.180569
C4BPAP2	3.43227	-3.46933	4.91993e-06	1.4579e-05	0.0968178	0.00716896
SCML2P1	3.43102	-2.27021	5.06539e-08	1.85829e-07	0.324635	0.0280352
KANK3	-3.43101	4.83027	4.7791e-74	9.62592e-72	4.54777	49.0481
NT5DC4	3.43046	-1.17057	2.83825e-30	6.02666e-29	0.777281	0.0715288
ZNF560	3.43	-0.905656	1.05232e-13	6.47897e-13	0.961106	0.0871479
NKX2-3	3.42861	-2.66964	2.12844e-12	1.1785e-11	0.230344	0.0201171
RP5-875O13.7	3.42252	0.0343272	1.8778e-20	1.9542e-19	1.90572	0.174432
BRD9P1	3.42168	-4.44036	9.03808e-05	0.000229514	0.0215758	0
RP11-215A19.2	3.42153	-3.3965	2.84494e-08	1.07238e-07	0.106786	0.00786556
PPP2R2C	3.42127	2.63824	8.24237e-28	1.46657e-26	12.0387	1.12237
CENPU	3.42074	3.97578	2.08029e-102	1.1281e-99	30.5501	2.85041
TRDV2	3.42039	-3.38507	4.37612e-19	4.09041e-18	0.110465	0.00914119
RP11-381E24.4	3.41934	-2.34707	2.39541e-28	4.44152e-27	0.300182	0.0268578
RP11-578F21.6	-3.41737	-1.43934	1.48214e-10	6.93514e-10	0.0540172	0.59767
MUCL1	3.41578	8.84293	2.40178e-08	9.12754e-08	893.808	83.7481
NLRP13	-3.41273	-0.152337	9.42033e-08	3.36523e-07	0.138563	1.50063
ADM2	3.41215	3.53527	1.10391e-54	9.90094e-53	22.4775	2.10938
CCL17	3.41135	-0.666712	1.59928e-38	5.75808e-37	1.14091	0.106022
CCL18	3.41133	3.35109	5.57618e-19	5.17098e-18	19.7698	1.85701
CIB3	3.41131	-2.87381	5.97309e-15	4.06212e-14	0.194845	0.0158203
CXCL17	3.4066	3.4422	5.64209e-16	4.14145e-15	21.0613	1.98361
RP11-408E5.4	3.40564	-4.10589	0.000329139	0.00077351	0.041048	0.00177953
RP11-407P15.1	-3.40257	-2.11664	1.29749e-21	1.47529e-20	0.0322781	0.355523
H2BFS	3.40017	2.79994	4.0794e-76	8.61021e-74	13.4553	1.273
KNL1	3.39855	2.84556	1.15636e-91	4.03559e-89	13.8879	1.31385
ERCC6L	3.39804	1.87702	1.52918e-104	9.29319e-102	7.05491	0.665536
TRBV3-1	3.39772	-2.31331	6.05496e-21	6.53276e-20	0.309928	0.0266615
TMEM132A	3.39673	6.64982	3.14939e-68	5.28618e-66	195.139	18.5257
AOX3P	-3.39473	-0.775278	1.37306e-30	2.98381e-29	0.0883543	0.962681
CTD-2516K3.3	3.38994	-3.93269	3.06514e-08	1.15127e-07	0.0545545	0.00315645
KRT83	3.38895	0.147458	5.08407e-17	4.05529e-16	2.08269	0.195703
AC002310.10	3.38788	-2.97204	9.14059e-25	1.30019e-23	0.16776	0.0149535
MAGEB4	3.38738	-1.39134	2.5297e-10	1.15876e-09	0.654526	0.0608776
LCE1A	-3.38612	-4.29917	8.75536e-15	5.87155e-14	0.000991997	0.0342663
KIF23	3.3854	4.49009	6.60917e-86	2.08e-83	43.5693	4.16521
KRT18P46	3.38512	-4.24358	7.18921e-06	2.09167e-05	0.0320961	0.000955674
CDX2	3.3851	-1.5684	4.37476e-10	1.95737e-09	0.565237	0.0534042
FAM111B	3.38476	3.80939	8.33728e-101	4.13905e-98	27.1454	2.59599
ANKRD22	3.38171	1.7547	1.0882e-63	1.55922e-61	6.46654	0.617731
RP11-843B15.3	3.38169	-4.28922	1.06655e-09	4.61498e-09	0.0287472	0.000712434
RP11-402P6.13	3.38137	-2.37642	8.11994e-15	5.46623e-14	0.304355	0.0266687
HLA-DRB7	3.38001	-1.35439	6.86588e-16	5.01053e-15	0.675108	0.0614779
RBMS1P1	-3.3796	-0.637723	3.18443e-28	5.84913e-27	0.0994483	1.06344
TECRP1	3.3786	1.3622	8.69021e-13	4.97584e-12	4.91027	0.471058
SCARA5	-3.37813	5.53234	2.25201e-19	2.15527e-18	7.65184	79.5966
CXCL5	3.37655	2.36071	2.75356e-17	2.24618e-16	9.88583	0.950503
CPA4	3.37544	4.05084	1.2187e-30	2.65657e-29	32.1004	3.09025
MTFR2	3.37283	1.83719	1.27698e-73	2.55745e-71	6.84605	0.659914
AADACL3	3.37272	-1.12175	7.7359e-11	3.71542e-10	0.804144	0.0760459
CTXN2	3.3727	-2.66123	5.61092e-18	4.8214e-17	0.227372	0.0198297
KCNJ18	3.37098	-3.44344	6.4608e-06	1.88925e-05	0.0994315	0.00766448
VSTM2L	3.36988	1.74233	2.46499e-22	2.94529e-21	6.41142	0.618578
IGHV3-73	3.36428	2.90435	3.66438e-14	2.33186e-13	14.4482	1.40052
NKX1-2	3.36275	1.16471	1.74742e-15	1.24079e-14	4.26095	0.411463
TBC1D3P1	3.36102	-2.40178	9.45538e-16	6.83938e-15	0.284712	0.0243887
LEMD1	3.36083	1.56755	9.26011e-17	7.23084e-16	5.66107	0.547252
HSD3BP2	3.36064	-1.22748	3.50676e-08	1.30828e-07	0.767079	0.0725875
RP11-1134I14.2	3.36006	-1.87402	5.34002e-16	3.92954e-15	0.443762	0.0407125
VIL1	3.35984	1.3248	6.36735e-28	1.14392e-26	4.76413	0.463067
TRBV12-5	3.35972	-3.88128	4.09245e-12	2.20297e-11	0.0591794	0.00412857
TIGIT	3.35911	2.29507	9.91776e-50	6.89509e-48	9.42921	0.916417
MYF6	-3.35855	-2.72075	1.72516e-23	2.23313e-22	0.0189336	0.215977
RP11-178C3.8	3.35758	-2.36054	3.51442e-25	5.16367e-24	0.299298	0.0276734
STMN1	3.35627	7.4964	1.65976e-100	7.90583e-98	349.976	34.1744
RP11-381O7.3	-3.35532	2.08436	4.23677e-36	1.30768e-34	0.705126	7.25166
PSME2P2	3.35427	-2.71343	7.559e-54	6.51441e-52	0.216951	0.0179239
RP11-278L15.4	3.35381	-4.22721	0.00018931	0.000459876	0.0320998	0.00111708
TTYH1	3.35215	5.47364	2.78476e-24	3.84779e-23	86.0351	8.42197
CES5A	3.35157	-2.62976	7.04493e-09	2.83259e-08	0.23497	0.0210445
LIFR	-3.35031	7.03044	1.86421e-64	2.78431e-62	22.0145	224.572
PLA2G1B	-3.34972	-0.430914	3.6481e-26	5.7389e-25	0.11915	1.24614
LCN1	3.34838	-2.83644	2.62399e-12	1.43909e-11	0.187276	0.0168402
GLYATL1P4	3.34817	-0.359507	3.19514e-10	1.45057e-09	1.4218	0.136346
AKR1B10	3.34739	1.69688	2.30531e-20	2.37596e-19	6.208	0.607526
C1orf106	3.34706	4.43908	3.14669e-43	1.47297e-41	41.9426	4.11856
DNASE2B	3.34477	-0.406681	3.48339e-14	2.2203e-13	1.36999	0.133078
USH1C	3.34437	0.993039	1.26355e-12	7.12942e-12	3.769	0.369168
HPDL	3.34433	1.54299	2.00349e-39	7.50467e-38	5.56997	0.546253
CTD-3141N22.1	3.34353	-3.71032	1.25097e-16	9.65921e-16	0.0761012	0.00491984
PNPLA2	-3.34265	9.32596	4.62983e-47	2.75197e-45	108.646	1102.19
CCDC166	3.34144	-2.57001	7.64059e-18	6.4958e-17	0.2466	0.0226244
PRSS1	-3.3399	2.20537	5.30809e-12	2.8327e-11	0.776594	7.89283
FRMD1	-3.33962	1.87775	4.51701e-32	1.0787e-30	0.617165	6.28222
RECQL4	3.33889	5.39777	4.60886e-106	2.90095e-103	81.5461	8.05893
LAMP5	3.33874	1.57733	6.59878e-37	2.14768e-35	5.69239	0.561976
STXBP5L	3.33752	-0.28624	1.12796e-16	8.73999e-16	1.49766	0.147712
C7	-3.33627	6.27317	1.74439e-25	2.62649e-24	13.1395	132.74
HSD17B13	-3.33585	2.196	1.32201e-45	7.11421e-44	0.772287	7.82977
AC254995.1	3.33543	-1.1286	2.87805e-05	7.77241e-05	0.807857	0.0778697
OR7E161P	3.33273	-3.67017	7.02308e-15	4.75508e-14	0.0774719	0.0067861
SLC25A24P1	3.33139	-0.679153	2.40886e-11	1.21366e-10	1.11694	0.108909
FAM27D1	3.33012	-1.6869	3.38211e-13	2.00222e-12	0.511503	0.049812
FIBCD1	3.3299	2.02044	1.15474e-13	7.09592e-13	7.76671	0.770944
CCDC69	-3.32944	6.70563	5.71955e-41	2.38301e-39	17.8138	179.092
CLGN	3.32798	2.57419	5.48206e-22	6.41539e-21	11.4302	1.13529
KIR2DS3	3.32392	-3.63656	2.05994e-05	5.65798e-05	0.0788277	0.00621568
FGF3	3.32322	-3.99932	3.2551e-05	8.73503e-05	0.0471415	0.00306667
CPB1	3.32189	5.42797	4.78701e-10	2.13558e-09	83.1611	8.31521
TRBV4-1	3.32017	-2.34382	6.10144e-17	4.82963e-16	0.30204	0.0277896
ADRA1A	-3.31955	2.21241	8.71288e-48	5.47436e-46	0.789537	7.91529
PYCR1	3.31834	6.08304	3.35567e-61	4.34855e-59	130.989	13.1296
IQCF5	-3.31695	-4.37471	1.31676e-09	5.66015e-09	0.000587814	0.0264626
ANKRD34B	3.31688	-1.24883	5.38891e-17	4.28681e-16	0.728716	0.0715291
FNDC1	3.31632	5.09031	3.27109e-33	8.40988e-32	65.7688	6.6019
AC103563.4	3.31492	-3.36173	3.96493e-12	2.13857e-11	0.118155	0.00924639
IGKV1-16	3.31411	4.49286	1.15536e-11	5.97039e-11	43.4493	4.36609
AVPR2	-3.31243	2.32693	2.53513e-46	1.43202e-44	0.8593	8.56735
OPRPN	-3.31142	1.66816	1.85693e-07	6.44668e-07	0.541708	5.39919
AC073621.2	-3.31131	-2.12907	8.6356e-25	1.23134e-23	0.0321928	0.344493
RP11-24M17.5	3.3106	-2.79445	3.25139e-06	9.85766e-06	0.196929	0.01783
ADRA2A	-3.30966	5.57467	5.27536e-34	1.41727e-32	8.23299	81.6633
RP11-483E23.2	-3.30637	-3.90815	3.80465e-07	1.28037e-06	0.00370058	0.0583469
CST9L	-3.3057	-3.77426	4.29944e-10	1.92464e-09	0.00470015	0.0683408
AC018696.1	-3.30472	-3.12133	1.12859e-35	3.37697e-34	0.012902	0.148671
CD24	3.30461	9.75616	4.28623e-26	6.71173e-25	1670.24	169.037
EPGN	3.30435	-1.10667	2.87854e-18	2.53024e-17	0.814466	0.0798861
ARHGAP11A	3.30378	3.9313	1.22998e-86	3.97747e-84	29.3755	2.97397
FERD3L	-3.30131	-4.04832	2.17286e-16	1.64779e-15	0.00303764	0.0478622
IGHV1-24	3.30007	3.20686	1.03852e-12	5.90128e-12	17.7587	1.80035
HRC	-3.29896	2.24311	1.32672e-50	9.64207e-49	0.818874	8.07165
TRAV3	3.29768	-2.56859	3.78782e-23	4.77686e-22	0.247294	0.0225823
GUCY1B2	3.29764	1.00313	8.01439e-37	2.58692e-35	3.7853	0.38404
LCE6A	-3.29679	-4.46386	7.98995e-12	4.19654e-11	0.000225772	0.0237339
PDZRN4	-3.29607	2.16924	2.27956e-22	2.73113e-21	0.778331	7.66224
RP11-183E9.2	-3.29532	-3.75564	5.02072e-18	4.32796e-17	0.00556262	0.0771892
RP11-731C17.1	3.29231	-3.54029	3.78366e-09	1.5582e-08	0.090482	0.00758093
NOL4	3.29023	0.69053	1.71284e-16	1.30879e-15	3.02241	0.306542
SOX3	3.28926	-2.95286	1.10818e-06	3.54456e-06	0.166904	0.0153738
IGHE	3.28885	-1.24608	3.91989e-14	2.48728e-13	0.74006	0.0746732
SLC16A12	-3.28626	2.15891	4.06109e-59	4.67795e-57	0.77567	7.60316
SIM2	3.2854	3.70165	2.62537e-45	1.37912e-43	25.0105	2.56261
PLIN5	-3.28511	5.27671	1.37681e-33	3.62975e-32	6.80372	66.334
RRAD	-3.2836	3.46119	3.36825e-42	1.49151e-40	1.93303	18.8071
ORC1	3.28342	2.60129	1.45229e-86	4.61174e-84	11.6149	1.19133
OLIG3	3.28239	-4.11905	2.75791e-08	1.04091e-07	0.0403061	0.00231915
IGKV3D-31	3.28006	-3.24934	1.29969e-06	4.12902e-06	0.13422	0.0111106
DPPA3P3	-3.27856	-4.24287	1.36492e-14	8.99266e-14	0.00144541	0.0369437
CASQ2	-3.27605	3.05113	4.24379e-32	1.0162e-30	1.45731	14.1432
EIF1P4	3.27586	-2.75141	1.23593e-11	6.37554e-11	0.206632	0.0195171
NCOR1P2	3.27493	-4.27828	2.8205e-09	1.17779e-08	0.0302335	0.0011443
KRTAP13-4	-3.27472	-4.33809	2.82812e-10	1.29076e-09	0.00099546	0.0307902
TRBV10-3	3.27439	-2.41727	1.1132e-19	1.08753e-18	0.280695	0.0262334
BLM	3.27417	3.31559	1.45679e-72	2.7907e-70	19.0996	1.97311
GPM6BP1	-3.27404	-4.51396	5.67578e-09	2.30351e-08	0	0.0202936
GPM6BP2	-3.27404	-4.51396	5.67497e-09	2.30345e-08	0	0.0202936
SPDYE22P	3.27111	-3.82595	1.77217e-08	6.82755e-08	0.063415	0.00473281
RP11-193H5.8	-3.27016	-3.65986	1.00142e-26	1.6304e-25	0.00681423	0.0830661
TMEM179	3.26926	0.225023	3.88504e-13	2.29155e-12	2.16639	0.22434
PPP1R14A	-3.26922	4.51891	3.47327e-53	2.90109e-51	4.06132	39.1792
GJB6	3.26853	0.454945	1.00506e-18	9.15172e-18	2.55945	0.264444
IGKV1-37	3.26802	-0.872582	1.30045e-10	6.12322e-10	0.977037	0.0991777
AP003385.2	3.26716	-4.48644	2.2259e-07	7.66495e-07	0.0200336	0
AC012512.1	3.26676	-3.06433	1.10354e-15	7.93344e-15	0.153369	0.015187
NR5A1	3.26672	0.548362	1.08652e-10	5.15864e-10	2.71822	0.280502
BMS1P3	-3.26573	2.15254	1.16795e-54	1.04223e-52	0.785146	7.55998
TPT1P2	-3.26477	-4.12603	4.10384e-22	4.83948e-21	0.00265312	0.042007
ZSWIM2	-3.26405	-3.44446	3.24951e-11	1.61915e-10	0.00912551	0.108587
ITIH5	-3.262	6.85298	2.36438e-36	7.41456e-35	20.5943	197.605
GLDC	3.26102	2.94632	1.97515e-18	1.75277e-17	14.7478	1.53476
IGHV7-81	3.26078	-0.787515	4.74973e-13	2.78104e-12	1.04528	0.107666
KLB	-3.26049	3.48203	2.3462e-26	3.72853e-25	1.98645	19.0679
OTC	-3.26023	-2.50366	2.43502e-14	1.57226e-13	0.0234737	0.249429
LHX1	3.25847	-2.88856	1.68639e-08	6.50849e-08	0.180561	0.0175113
ALAS2	-3.25842	-0.799774	5.92597e-29	1.14958e-27	0.0954038	0.938984
KRTAP2-3	3.25783	-2.97112	9.03006e-12	4.71264e-11	0.166383	0.0157783
CD248	-3.25694	7.34815	2.67555e-34	7.34483e-33	29.1265	278.456
B4GALNT3	3.25612	4.7907	2.65416e-28	4.89811e-27	53.1885	5.56328
BPIFB6	3.25386	-3.44729	1.47233e-06	4.64858e-06	0.0990586	0.0085225
KRT86	3.25371	2.85007	2.68497e-22	3.2027e-21	13.8058	1.44358
GZMA	3.25201	2.82574	1.55024e-34	4.32645e-33	13.5526	1.42069
AC069513.1	-3.24718	-1.67908	9.11672e-07	2.94543e-06	0.0502043	0.489531
RP11-21I4.3	3.24659	-4.46002	0.000130209	0.000323668	0.0187023	0
ZIC2	3.24438	0.712272	1.94708e-13	1.17498e-12	3.063	0.321129
C1orf68	-3.2437	-3.30605	1.99399e-11	1.01158e-10	0.0109957	0.127608
IGHM	3.24278	8.52716	5.33433e-16	3.92617e-15	709.245	74.9218
FXYD1	-3.24244	4.51401	1.89259e-35	5.60117e-34	4.11524	38.9816
OR7E145P	3.24242	-4.24763	1.4753e-07	5.16655e-07	0.0330954	0.00148979
FASLG	3.24152	0.425909	1.38119e-35	4.11531e-34	2.49691	0.261347
PRC1	3.24151	5.54324	3.09921e-106	1.9862e-103	89.5649	9.46728
CDO1	-3.24075	5.00808	4.17947e-25	6.11278e-24	5.80485	54.915
AC114783.1	-3.24056	-4.2194	9.71922e-08	3.46463e-07	0.001724	0.0361974
USP9YP28	-3.23635	-4.51488	2.13634e-08	8.16367e-08	0	0.0189574
HMSD	3.23541	-0.896609	1.93211e-24	2.69181e-23	0.955844	0.0980845
PLCH1	3.23437	3.76836	5.81053e-29	1.12843e-27	26.0963	2.76957
C11orf16	3.23422	-0.428715	2.07779e-19	1.9945e-18	1.338	0.140192
ADGRG4	-3.23329	-1.19083	3.32775e-28	6.10602e-27	0.0720806	0.700161
EBF1	-3.23142	5.56977	1.28786e-65	2.01753e-63	8.62272	81.0256
CLDN9	3.23104	1.03274	2.61936e-29	5.21327e-28	3.84643	0.406781
HNRNPA1P9	-3.23101	-2.88995	1.33237e-24	1.87853e-23	0.0177155	0.180088
C10orf71	-3.23065	-2.85282	4.39389e-30	9.20785e-29	0.0177285	0.188241
GRM8	3.22979	-1.2749	4.48392e-31	1.00221e-29	0.709217	0.0731877
SPINK8	3.2292	1.22687	7.47311e-09	2.99536e-08	4.42427	0.468804
LHX8	3.22876	-0.957378	5.77949e-08	2.10798e-07	0.898874	0.096165
TRBV27	3.22744	-1.76716	9.1269e-21	9.728e-20	0.483808	0.0503749
RDH5	-3.22514	4.52717	2.38505e-34	6.59358e-33	4.19967	39.3042
C6	-3.22426	3.20556	5.12381e-15	3.50211e-14	1.67692	15.7019
RP11-169D4.3	-3.22222	-4.37097	3.46521e-12	1.87997e-11	0.000799498	0.0262125
AC007395.4	3.22082	-2.02579	2.70975e-13	1.61859e-12	0.386215	0.0389131
PIF1	3.21987	3.48162	3.09821e-80	7.85652e-78	21.3522	2.29161
RAPGEF3	-3.21904	7.14915	7.53264e-58	8.29721e-56	25.9903	242.038
EME1	3.21814	2.61491	2.13103e-82	5.91452e-80	11.6719	1.25183
CTB-167G5.7	-3.21627	-1.54561	1.39766e-31	3.24111e-30	0.0567205	0.542829
SCUBE3	3.21445	3.89686	2.94626e-29	5.83754e-28	28.4831	3.06505
LSM3P4	-3.21372	-4.40822	9.38535e-13	5.35646e-12	0.00062673	0.0246447
RPL39P34	3.21192	-3.05129	1.04728e-26	1.70114e-25	0.152254	0.0169988
IL36G	3.21182	-2.77528	5.28292e-16	3.88915e-15	0.203386	0.0209322
PDCD5P1	3.2106	-4.03433	9.29409e-08	3.32351e-07	0.0436182	0.00314357
FAM162B	-3.21058	1.91301	1.22339e-56	1.24631e-54	0.687423	6.37895
HSPB3	3.20837	-0.977359	6.18604e-09	2.50167e-08	0.910407	0.0959277
SNRPFP4	3.20777	-4.21614	2.52921e-15	1.77306e-14	0.0334776	0.00188389
MKRN3	3.20478	1.56027	1.31419e-29	2.66835e-28	5.57055	0.600715
CEACAM7	3.20468	0.100059	3.26384e-10	1.48043e-09	1.96934	0.212326
TRBV13	3.20453	-3.16679	3.28645e-14	2.10008e-13	0.137861	0.0128045
KRT16P3	3.20153	0.627989	7.14381e-16	5.20689e-15	2.88375	0.312071
SLURP1	3.2	-0.146163	2.83833e-17	2.31212e-16	1.65327	0.179131
GABRR1	3.19944	-0.391854	8.84979e-11	4.2331e-10	1.39493	0.151077
CLEC4GP1	-3.19933	0.112363	3.06077e-22	3.6448e-21	0.193695	1.80603
PLCXD3	-3.19779	3.01553	4.87072e-30	1.0201e-28	1.49296	13.7312
IGKV3D-15	3.19745	2.487	1.4449e-11	7.4069e-11	10.6637	1.15906
TYMS	3.19741	4.88759	5.82698e-92	2.0539e-89	56.6309	6.17084
RP11-374M1.9	3.19735	-2.8801	3.803e-18	3.31556e-17	0.184684	0.0177067
GHR	-3.19643	6.05852	2.63376e-33	6.82608e-32	12.3759	113.481
MRPL40P1	3.19628	-2.26049	3.58372e-22	4.24667e-21	0.319189	0.0332209
RP11-340I6.5	3.19621	-3.54112	9.45352e-07	3.0467e-06	0.0865519	0.0074187
MTATP8P1	-3.19526	-1.09774	5.1322e-21	5.56786e-20	0.0802799	0.744562
HN1	3.19463	6.08838	1.34458e-120	1.75532e-117	130.259	14.227
HSD3B2	-3.1942	-0.745887	1.53974e-30	3.32961e-29	0.104482	0.976708
RP11-430H12.2	-3.19396	-3.83309	3.70712e-15	2.55962e-14	0.00510887	0.0667613
RP11-646I19.1	-3.19377	-4.29005	1.34812e-19	1.30869e-18	0.00175963	0.0316349
SPAG5	3.1936	4.91445	1.2808e-112	1.0499e-109	57.6804	6.30133
GINS2	3.19355	3.36659	6.21891e-70	1.09057e-67	19.6718	2.14652
SLC26A3	-3.19339	2.64438	7.12116e-09	2.86178e-08	1.15711	10.5886
CST9	-3.19218	-0.500699	1.3e-05	3.66285e-05	0.122884	1.14485
OR7E10P	3.18974	-3.85903	4.31761e-11	2.12522e-10	0.0589318	0.00478325
EIF4A1P2	3.1883	-1.10926	1.93243e-64	2.87402e-62	0.806075	0.0837555
CCND2P1	3.18817	-4.00577	0.000120706	0.000301127	0.0475024	0.0033428
BOLA3P2	3.18579	-4.38701	6.45765e-08	2.34586e-07	0.0251049	0.000536711
DPT	-3.18557	7.41896	1.5893e-29	3.20662e-28	32.0079	291.236
CLDN6	3.18547	-1.4409	5.61974e-25	8.10826e-24	0.620856	0.0658662
TRBV18	3.18537	-2.48005	1.96762e-20	2.04225e-19	0.265627	0.0274404
NRAP	-3.18481	-0.0307338	5.96241e-17	4.72383e-16	0.175926	1.62851
CWH43	3.1842	-0.292687	1.1011e-16	8.53942e-16	1.47618	0.161512
MROH2B	-3.18404	-2.79592	1.3377e-21	1.51861e-20	0.0198234	0.194582
TOP1P1	3.18397	-4.13932	1.20329e-06	3.83519e-06	0.0387237	0.00228489
IL1B	3.18276	1.82833	4.33857e-29	8.48645e-28	6.71099	0.735322
SALL3	3.18231	-2.07625	2.13362e-10	9.8424e-10	0.373806	0.0393128
IQCF4	-3.18047	-4.13641	6.43487e-08	2.33831e-07	0.00243695	0.0404165
bP-2189O9.2	-3.175	1.61182	1.87455e-45	9.98101e-44	0.567932	5.15993
GLDN	-3.17498	4.09798	1.06015e-23	1.39225e-22	3.21751	29.0895
RP11-748L13.2	3.17386	-4.05349	2.27026e-06	6.9986e-06	0.0425572	0.00276641
RPL23AP88	-3.17359	-4.14358	7.28786e-07	2.38251e-06	0.00269593	0.04417
ADRB1	-3.17322	1.67976	1.64965e-23	2.13853e-22	0.598285	5.41945
RP11-597M17.3	-3.17265	-3.98768	8.32832e-10	3.64079e-09	0.0038985	0.0531112
CSAG4	3.17179	-3.05274	2.9092e-09	1.21368e-08	0.151583	0.0154581
RPL10L	-3.17157	-3.72862	2.75595e-17	2.24744e-16	0.00662589	0.0731686
SKA1	3.16943	2.92456	8.87515e-103	4.88799e-100	14.4301	1.6015
XKR7	3.16866	-1.77555	2.03853e-13	1.22891e-12	0.473323	0.0507417
MISP	3.16862	2.71218	1.04503e-22	1.28257e-21	12.4447	1.38023
GSTM5	-3.16819	3.68962	5.17471e-27	8.57941e-26	2.43287	21.8904
IGLV3-9	3.16746	2.91718	8.64861e-10	3.77614e-09	14.3673	1.59722
SCP2D1	-3.16695	-4.44964	4.86124e-09	1.98367e-08	0.000429203	0.0213106
CD2	3.16615	3.35663	2.02121e-37	6.79158e-36	19.4944	2.16925
CENPM	3.16556	2.26828	1.7993e-80	4.59577e-78	9.1245	1.01431
RP11-248J23.7	-3.1649	-3.14263	6.34395e-14	3.96686e-13	0.0133645	0.14082
VCX	3.16456	-1.18261	1.51151e-09	6.46497e-09	0.758342	0.0821139
TRAV20	3.16397	-3.16719	2.78497e-15	1.94694e-14	0.137123	0.0125837
SLCO4A1	-3.16355	5.39142	1.58297e-44	7.95956e-43	7.95692	71.3056
EZH2	3.16333	5.30648	5.62994e-89	1.94553e-86	75.5357	8.42801
HTR6	3.16296	-1.57244	5.89968e-17	4.67623e-16	0.564033	0.0616959
BMP10	-3.16215	-3.95256	9.83877e-13	5.60344e-12	0.00431166	0.0568778
LEPR	-3.16117	5.28017	1.23801e-60	1.54742e-58	7.37343	65.996
KLHL34	3.16117	-0.916553	4.19006e-20	4.2282e-19	0.931376	0.101638
CHRDL1	-3.16083	6.60465	4.46528e-31	9.9995e-30	18.4847	165.353
LGALS13	3.15938	-4.41408	2.72333e-08	1.02841e-07	0.0211243	0.000448149
FOXA3	3.15928	-0.437879	1.38379e-15	9.88366e-15	1.32222	0.145959
TRAV10	3.15919	-3.68363	1.05792e-18	9.61067e-18	0.0763748	0.00628964
PRR11	3.15824	3.26361	9.37961e-95	3.55497e-92	18.2574	2.04298
TRBV26OR9-2	-3.15703	-4.01467	1.59685e-17	1.33e-16	0.0037347	0.0543684
RP11-243J16.8	3.15702	-4.48372	8.23051e-12	4.31389e-11	0.0172569	0
RP11-434H6.2	3.15684	-2.70844	1.11111e-10	5.26916e-10	0.22719	0.023943
NLRP2	3.15598	4.95072	4.47597e-25	6.53288e-24	58.9767	6.61297
MCIDAS	3.1557	-0.505173	1.91857e-14	1.25071e-13	1.26161	0.138959
NKAPL	-3.15547	0.188148	1.35045e-57	1.46916e-55	0.209583	1.89641
IGF1	-3.15524	6.2932	3.40854e-34	9.31351e-33	14.9481	133.198
NEUROD6	-3.15472	-4.49699	4.71207e-10	2.10402e-09	0.000171535	0.0201297
COL11A2	3.15419	4.70187	2.13038e-29	4.26656e-28	49.6046	5.5709
CT45A7	3.15403	-3.23451	2.88106e-05	7.77994e-05	0.12452	0.0123635
ARHGEF15	-3.1537	6.08431	3.65754e-56	3.54178e-54	12.946	115.228
RP11-289A15.1	-3.15363	-3.62539	1.45781e-23	1.90032e-22	0.00721061	0.0849917
SHCBP1	3.15272	3.24182	2.97861e-79	6.95298e-77	17.9738	2.01881
REG1A	-3.15224	1.81856	4.11852e-08	1.52553e-07	0.668506	5.9612
DHRS7C	-3.15209	-3.90702	7.34992e-21	7.88886e-20	0.00504831	0.063156
TRBV7-8	3.15096	-2.63998	1.01617e-19	9.95215e-19	0.229282	0.0233553
NUP210	3.15052	6.41675	1.13661e-54	1.01683e-52	163.008	18.3526
MYCN	3.14995	1.79084	3.70181e-23	4.67173e-22	6.53153	0.732269
LIPM	3.14949	-1.97054	1.31794e-29	2.67443e-28	0.405878	0.0435758
CYP2AC1P	-3.14938	-3.80581	1.0276e-21	1.17677e-20	0.00611907	0.06937
DEFB103B	3.14821	-3.43264	0.000131774	0.000327397	0.0987074	0.00930523
CLDN10	3.14712	2.13825	1.10955e-13	6.82422e-13	8.31742	0.93588
EIF4BP7	3.14511	0.928397	8.19261e-98	3.43777e-95	3.55112	0.394383
RP11-64C12.7	3.14497	-4.16182	0.000113636	0.000284719	0.0428257	0.00264259
PRSS3P2	-3.14351	-3.11412	1.12193e-11	5.80445e-11	0.0149317	0.156432
CCNA2	3.14279	4.11736	3.93182e-76	8.34873e-74	33.0225	3.73836
LDB3	-3.14243	3.55553	2.28914e-66	3.66762e-64	2.25341	19.9219
KIAA1549L	3.14211	3.93231	2.319e-40	9.24661e-39	29.0347	3.28737
ABCC11	3.14096	5.20606	2.61771e-10	1.19783e-09	70.3315	7.96984
VGF	3.13998	-0.335397	5.46302e-26	8.52416e-25	1.43202	0.163369
FAM107A	-3.13902	6.02783	7.49663e-30	1.55162e-28	12.565	110.698
C6orf118	3.13678	-2.71479	3.40916e-10	1.54336e-09	0.215322	0.0225931
IGKV1-13	3.13424	-0.927352	1.96794e-08	7.5488e-08	0.938983	0.104532
OFCC1	3.13276	-0.303508	1.88472e-21	2.11233e-20	1.45522	0.164314
IGLC6	3.13267	-0.799228	2.50051e-13	1.4964e-12	1.01867	0.113469
IGHV3-30	3.13071	5.51686	6.94083e-11	3.35183e-10	87.1962	9.95311
NATP	3.13054	-4.21269	7.31908e-05	0.000188185	0.0317358	0.00170835
RP11-432M8.17	3.12945	-4.46826	6.43908e-06	1.88337e-05	0.0207876	0.000262657
C1QTNF7	-3.1292	2.59613	5.39689e-31	1.20398e-29	1.16494	10.2174
TSPY2	-3.12673	-4.52497	2.49236e-10	1.1421e-09	5.40237e-05	0.0178492
PEAR1	-3.12668	5.77465	2.12577e-71	3.90256e-69	10.6223	92.8049
NXPH4	3.12571	2.43366	2.50945e-23	3.20715e-22	10.2134	1.16872
MTRF1LP2	3.1252	-3.52334	5.94452e-12	3.15942e-11	0.0943099	0.00904952
SPP1	3.12486	7.26338	9.85012e-29	1.88081e-27	292.595	33.5391
FCGR1A	3.12473	3.10443	1.06958e-45	5.80008e-44	16.3001	1.86491
KIAA1211	3.1245	1.24524	2.70253e-27	4.6041e-26	4.4271	0.505377
LAP3P2	3.1235	-2.31421	5.75296e-31	1.27937e-29	0.305155	0.0332014
PRKAG3	3.12333	-0.308628	1.07984e-20	1.14301e-19	1.46652	0.166659
LAD1	3.12312	5.73974	1.02426e-27	1.80968e-26	101.702	11.6696
FSCB	-3.12131	-3.75604	9.23884e-08	3.30475e-07	0.00627815	0.0710552
SOX2	3.12002	0.853898	1.09133e-13	6.71445e-13	3.34823	0.383447
HIST1H4H	3.11814	3.81874	6.38405e-41	2.65047e-39	26.7854	3.08125
LRRN4CL	-3.11794	3.98953	2.14998e-38	7.64706e-37	3.09283	26.8854
CHRNA2	-3.11491	-0.368307	4.78245e-14	3.02046e-13	0.144726	1.24933
GZMB	3.11438	2.76562	2.15304e-25	3.21297e-24	12.8572	1.48286
RP11-221H10.2	-3.11325	-4.27546	2.85179e-17	2.32255e-16	0.00191553	0.0315143
AC002069.5	3.11049	-3.89459	3.02179e-07	1.02692e-06	0.05456	0.00445614
BMPR1B	3.10862	3.17519	2.30074e-23	2.94896e-22	17.0944	1.97856
C1QTNF1	-3.10771	7.36365	3.20324e-35	9.30816e-34	32.3567	278.946
TMPOP2	3.10612	-2.45621	6.9601e-24	9.28575e-23	0.271117	0.0300935
NLRP3P1	3.10547	-2.02651	7.96827e-20	7.86958e-19	0.382856	0.042216
AL513122.2	-3.10464	6.50897	1.87473e-06	5.84525e-06	17.925	154.207
DDIAS	3.10397	2.71358	3.14737e-85	9.73145e-83	12.3926	1.43849
IGLL4P	3.10391	-4.48605	5.96884e-06	1.75412e-05	0.0165874	0
S100A8	3.10377	6.29712	1.61163e-17	1.34168e-16	149.48	17.3866
BMX	-3.10271	2.37753	9.43517e-33	2.35866e-31	1.01568	8.75584
SORBS1	-3.10233	7.84156	2.98204e-48	1.91808e-46	45.2184	388.374
GPR31	3.09983	-3.19681	1.9428e-19	1.87154e-18	0.132053	0.0137774
HIST1H4PS1	3.09801	-3.30795	2.75997e-20	2.82637e-19	0.118666	0.0107214
OR4K12P	-3.0978	-3.65648	8.56138e-09	3.40831e-08	0.00710481	0.0809089
RP11-477G18.2	-3.09745	-3.31337	5.53621e-27	9.16582e-26	0.0113283	0.120605
MTCO1P5	-3.09703	-4.40284	8.27955e-13	4.75073e-12	0.000724294	0.025117
WDR62	3.09563	4.22671	2.61909e-78	5.8801e-76	35.4986	4.15032
FAM65C	-3.09202	5.11801	2.85043e-52	2.24267e-50	6.88472	58.7267
CAPSL	3.09151	-2.91445	6.47714e-16	4.73468e-15	0.174577	0.0186892
SLC1A7	-3.09078	2.34463	4.97286e-39	1.83351e-37	1.0014	8.5557
RAD51	3.08953	2.53316	3.07535e-121	4.33599e-118	10.9098	1.28113
ST6GALNAC3	-3.08634	3.67668	5.10776e-44	2.5075e-42	2.53932	21.5921
MARCH11	3.08548	-0.411683	1.14622e-06	3.66158e-06	1.34893	0.156009
TONSL	3.0849	5.31451	7.20119e-104	4.30216e-101	75.4795	8.89377
CTXN1	3.08415	3.55064	9.39965e-44	4.5324e-42	22.1704	2.61239
IGKV3-20	3.08329	7.61994	5.92136e-13	3.43453e-12	373.383	44.0525
FGF7P4	3.08262	-4.48316	2.28933e-05	6.25345e-05	0.0162701	5.98839e-09
JAKMIP1	3.08121	0.830385	1.14853e-27	2.02114e-26	3.29764	0.387468
SCT	3.07749	-1.66886	1.39366e-38	5.02802e-37	0.518064	0.0590526
CCDC70	-3.07656	-3.4473	5.17041e-08	1.89485e-07	0.0105	0.10176
SLC47A1P1	-3.07509	-3.36636	1.94017e-20	2.01613e-19	0.010941	0.110785
CHL1	-3.07357	4.71386	4.53092e-36	1.39238e-34	5.25994	44.3138
NMNAT1P1	-3.07192	-4.54252	2.51586e-09	1.05495e-08	0	0.0159266
IGKV1D-16	3.07165	1.80613	1.59728e-08	6.1808e-08	6.55811	0.777533
RASD1	-3.07008	6.64332	3.4665e-36	1.07559e-34	20.1087	168.889
ANGPTL4	-3.06919	7.03892	4.81044e-27	7.99427e-26	26.4681	222.167
HSD3BP3	-3.06907	-3.62077	2.05645e-19	1.97509e-18	0.00843009	0.0874823
AC009133.22	-3.06752	-4.44817	1.10078e-06	3.52217e-06	0.000553158	0.0208997
OR7E110P	3.06725	-3.68134	1.09861e-11	5.69052e-11	0.0781328	0.00722032
ART1	3.06691	-2.75416	1.48658e-08	5.76956e-08	0.20123	0.0223708
IGHV3-23	3.06653	6.18455	2.7844e-13	1.6615e-12	137.82	16.4488
HIST1H3F	3.06614	-3.32689	5.81887e-18	4.99035e-17	0.113713	0.0125168
DPRXP1	-3.06583	-4.30968	1.76696e-12	9.85158e-12	0.00171944	0.0290212
ARHGAP6	-3.06521	3.86328	2.05785e-75	4.29201e-73	2.93049	24.5425
OTP	3.06488	-3.39229	1.02721e-12	5.83983e-12	0.107555	0.0112548
TACC3	3.06446	5.44109	7.51242e-103	4.20314e-100	82.2603	9.83595
TMEM174	3.06418	-3.85413	0.000107353	0.000270228	0.0589503	0.00516384
NPW	3.06411	-0.198485	5.80683e-24	7.81516e-23	1.56507	0.187642
ALG1L3P	3.06378	-3.203	4.34356e-14	2.75017e-13	0.132371	0.0136813
RP11-116B13.1	-3.06358	-2.4925	2.10206e-15	1.48305e-14	0.0277953	0.257816
CCDC178	-3.0635	1.27884	4.63635e-28	8.42382e-27	0.481239	4.0605
GPRIN1	3.06321	2.34517	4.57034e-56	4.3422e-54	9.54618	1.14143
ACTL7B	-3.06287	-2.66023	1.14463e-11	5.91583e-11	0.0245085	0.214026
HIST1H2BM	3.06275	-2.92616	2.09787e-13	1.26338e-12	0.173372	0.0187103
IGLV6-57	3.06237	4.63845	3.29581e-11	1.6406e-10	47.1258	5.63999
OBP2B	3.06199	3.62448	4.54899e-12	2.43719e-11	23.2944	2.78646
CTA-714B7.4	3.06193	-4.15712	2.73449e-07	9.33063e-07	0.0378844	0.00228018
AC104058.1	-3.06175	-4.1025	1.42011e-14	9.3353e-14	0.00372525	0.0431403
TDRD12	3.06064	3.58565	1.09493e-14	7.27505e-14	22.6607	2.7135
GSG2	3.05849	1.44508	7.63959e-55	6.90462e-53	5.07556	0.605637
ADIRF	-3.05783	7.3763	1.08635e-32	2.71381e-31	33.6854	280.503
FOXD4L3	3.05762	-2.65934	1.88289e-13	1.13742e-12	0.2254	0.0254441
HIST1H2BL	3.05761	-2.75199	9.39619e-29	1.79998e-27	0.205054	0.0219286
MT4	3.0574	-3.56081	5.5893e-05	0.000145956	0.0828074	0.00824153
OR7E158P	3.05691	-3.33137	8.89729e-13	5.08779e-12	0.113018	0.0112736
PTH1R	-3.05524	3.85756	1.51641e-33	3.98882e-32	2.93833	24.437
EHD2	-3.05463	7.76369	1.91493e-56	1.90133e-54	44.1487	366.836
OR2W2P	3.05403	-3.88517	1.13419e-09	4.89683e-09	0.0558803	0.00430925
GJB3	3.05359	1.73301	1.95534e-22	2.3563e-21	6.21255	0.745479
GABRA3	3.05289	-0.373596	7.16932e-24	9.55765e-23	1.37588	0.164107
FAM103A2P	3.05242	0.902683	2.0014e-35	5.90831e-34	3.46031	0.415003
OIP5	3.0506	1.39852	3.09282e-99	1.43442e-96	4.90456	0.592093
CNIH2	3.05031	1.83696	4.72713e-54	4.08387e-52	6.68158	0.805457
AC011242.5	-3.05018	-3.65974	7.1795e-18	6.12002e-17	0.00712993	0.0794991
FUNDC2P2	-3.05013	-4.20814	2.32057e-09	9.75965e-09	0.00248209	0.0360473
FOXI3	3.05002	0.211842	1.40872e-30	3.05755e-29	2.10513	0.251342
IGF2BP3	3.04947	2.06742	3.2622e-27	5.50172e-26	7.84575	0.945631
TRBV2	3.04867	-2.1152	1.81265e-21	2.03414e-20	0.358285	0.0411643
RP11-195F19.29	-3.04864	-3.95777	3.06738e-09	1.27695e-08	0.00441919	0.0542856
RP11-736N17.9	-3.04252	-3.61748	2.16092e-12	1.19573e-11	0.00903102	0.084455
ACSL1	-3.04211	8.82238	1.51219e-30	3.27406e-29	92.6963	763.554
ADCYAP1R1	-3.04037	3.37083	2.10171e-27	3.61019e-26	2.11199	17.4088
SMKR1	3.04028	0.584421	1.60726e-31	3.71007e-30	2.7538	0.33231
EFTUD1P1	3.03959	-3.21175	2.31617e-12	1.27783e-11	0.133919	0.0139577
AL050303.11	-3.03946	-3.19334	2.91239e-08	1.09698e-07	0.0140875	0.134533
TRBV5-6	3.03815	-2.89051	2.19568e-18	1.94309e-17	0.17952	0.0196414
SCX	3.03796	2.00367	3.55022e-49	2.3927e-47	7.50597	0.911415
IGKV3-15	3.03706	6.07688	4.50946e-13	2.64475e-12	127.578	15.5406
CELF3	3.03545	0.00573299	3.47131e-13	2.054e-12	1.816	0.220844
DNAJA1P2	3.03544	-4.13488	1.30995e-10	6.16381e-10	0.0392664	0.00286555
LCE1E	-3.0351	-4.33955	6.29683e-12	3.34062e-11	0.00157526	0.0313132
FOXD3	3.03413	0.401581	2.59234e-14	1.67078e-13	2.40648	0.292028
MAD2L1	3.03322	3.93499	7.01243e-107	4.75335e-104	28.8308	3.51757
BICDL1	3.03311	3.91982	2.82105e-51	2.12018e-49	28.5332	3.48232
U82695.9	3.03229	-0.526044	4.03195e-22	4.75948e-21	1.22982	0.147995
CFAP126	3.03094	-2.08674	4.20744e-10	1.88466e-09	0.361722	0.0415942
PNMA3	3.03004	2.40515	4.79633e-38	1.6822e-36	9.93024	1.21354
IL36RN	3.02845	-1.71907	2.40035e-12	1.32262e-11	0.488602	0.0591883
PPIAL4C	3.02739	-3.65968	2.84482e-10	1.29754e-09	0.0810022	0.00811353
CYP4F34P	-3.02714	-3.79106	3.55566e-09	1.46791e-08	0.00686038	0.0719379
TPMTP1	3.02695	-3.14268	1.85254e-28	3.46594e-27	0.138817	0.0144976
RP11-209D20.2	-3.0251	-4.11722	2.00835e-14	1.30706e-13	0.00312391	0.0423107
CES1	-3.02408	5.23532	8.9826e-24	1.18851e-22	7.79668	63.4245
RP11-564D11.3	3.02305	-0.346004	4.95751e-40	1.9266e-38	1.40473	0.169289
HSPE1P19	-3.02181	-4.49022	2.12306e-12	1.17589e-11	0.000392997	0.0185688
TRAV9-2	3.021	-2.46977	2.72981e-20	2.79629e-19	0.265011	0.0300027
ERP27	3.02088	3.31119	5.76236e-37	1.87892e-35	18.6575	2.29452
SLC22A31	3.01981	1.40813	9.3526e-19	8.53601e-18	4.92432	0.606054
WFIKKN2	3.0196	0.523531	1.60294e-10	7.47263e-10	2.63183	0.322945
LIN28B	3.01881	-0.741961	6.7023e-20	6.66975e-19	1.04819	0.12644
FOXP3	3.01853	1.62497	3.00572e-60	3.62828e-58	5.74489	0.70406
AC055733.1	3.01797	-2.80082	6.30077e-12	3.34221e-11	0.196761	0.0222437
CD80	3.0172	0.11404	2.88359e-43	1.35341e-41	1.95876	0.240756
AP000654.5	-3.0156	-3.28542	1.64324e-20	1.71872e-19	0.0127712	0.126863
TNFRSF6B	-3.0138	3.44046	1.0539e-08	4.15431e-08	2.25588	18.2326
RP11-804F13.2	-3.01372	-4.14085	2.2361e-14	1.45073e-13	0.00289981	0.0410181
CSRP3	-3.01371	-1.75497	3.11533e-27	5.27674e-26	0.0543955	0.457565
RPTN	3.01293	-2.08749	3.25986e-05	8.74655e-05	0.358999	0.0431786
TRAV24	3.01219	-3.70984	5.80341e-14	3.64178e-13	0.0738072	0.00725625
IGKV1-17	3.01208	4.39774	2.68587e-11	1.3486e-10	39.7047	4.91934
CA10	3.01196	-0.900305	1.519e-07	5.31221e-07	0.931716	0.113963
RP11-404K5.2	-3.01073	-3.19034	1.02279e-09	4.43325e-09	0.0141583	0.132998
RPSAP71	3.01053	-4.3023	2.78699e-05	7.53977e-05	0.0257649	0.00151885
RP11-1217F2.22	3.00973	-3.67037	9.22365e-06	2.64773e-05	0.075731	0.00748643
RP11-12L8.2	3.00948	-4.44254	7.86031e-07	2.5611e-06	0.018672	0.000476771
CLEC2L	3.0092	0.226526	3.13832e-13	1.86573e-12	2.1217	0.261635
CACNA1B	3.00909	0.751804	1.89585e-23	2.44869e-22	3.09603	0.383198
SMPD4P1	3.00775	-0.72956	5.00867e-19	4.66311e-18	1.05075	0.128264
C10orf62	-3.00759	-2.69697	3.70169e-10	1.66765e-09	0.0234287	0.207996
OPN1MW2	-3.00645	-4.54564	2.53499e-07	8.67676e-07	3.55199e-06	0.0148004
IGKJ3	3.00632	1.06768	2.47728e-13	1.48325e-12	3.87945	0.480748
MKNK2P1	3.00625	-4.45225	0.000143875	0.000355606	0.0184599	0.000348455
BNIP3P17	3.00471	-0.245894	1.36503e-38	4.92977e-37	1.50831	0.184846
CDCA3	3.00467	4.45384	8.78385e-84	2.55878e-81	41.2444	5.13464
TAB3P1	-3.00352	-4.5588	1.7928e-09	7.62365e-09	0	0.0161269
OR7E122P	3.00341	-4.15761	1.58051e-12	8.85265e-12	0.03629	0.00213453
INMT-FAM188B	-3.00339	-1.73921	3.58681e-12	1.94236e-11	0.0543737	0.455915
ESRP1	3.00279	6.44118	3.45419e-26	5.44271e-25	163.757	20.426
PSAT1P3	-3.00274	-1.80712	2.58621e-28	4.77771e-27	0.0515831	0.439545
AC004911.2	-3.00203	-4.40269	3.42293e-08	1.27876e-07	0.00120803	0.0277595
AE000658.25	3.0016	-4.18252	2.13897e-05	5.86178e-05	0.0332594	0.00224018
IGSF9	3.00143	5.70101	8.83821e-28	1.56705e-26	97.9974	12.2338
CXorf51B	-3.00106	-4.48286	4.93731e-06	1.46269e-05	0.000410362	0.018463
SCN3A	-3.00068	1.67122	3.16782e-36	9.84649e-35	0.661104	5.31307
MCM2	3.00064	5.28949	1.78996e-87	6.06658e-85	73.6495	9.19886
PLIN2	-3.00008	8.63575	2.18019e-40	8.70298e-39	83.6195	669.014
MTND2P32	-3.00004	-4.30924	8.85147e-15	5.93263e-14	0.00226936	0.0294706
C10orf120	-2.99943	-4.42068	1.88606e-06	5.8785e-06	0.000894422	0.0223965
TAS2R2P	2.99911	-4.09161	1.32208e-12	7.44898e-12	0.0410236	0.00327247
RASGRF1	2.99756	2.14592	4.73765e-32	1.12909e-30	8.25649	1.03206
DDX43P1	-2.99754	-4.46868	4.24648e-10	1.90167e-09	0.000621839	0.0215173
TRBV10-2	2.99687	-3.74749	5.43661e-13	3.16429e-12	0.0695767	0.00664431
C10orf10	-2.99577	9.2201	2.34011e-33	6.0874e-32	125.718	1002.82
OLFM3	2.99554	-2.34301	9.13324e-08	3.26831e-07	0.295754	0.0366147
C12orf56	2.99526	-1.02106	5.05094e-19	4.69998e-18	0.844054	0.102676
QRFPR	2.99404	-0.768363	2.03486e-10	9.40776e-10	1.01943	0.127265
CNTNAP2	2.99273	2.37515	1.92318e-25	2.88338e-24	9.68978	1.21497
IFNB1	2.99134	-4.09523	5.70929e-13	3.31534e-12	0.0423825	0.00360636
MTCO1P46	-2.98986	-4.30967	1.83007e-12	1.01922e-11	0.00145679	0.0284
GPR17	-2.98863	2.92799	7.39615e-40	2.84917e-38	1.60371	12.7544
TRBV6-5	2.98843	-2.05915	6.79787e-21	7.30968e-20	0.374456	0.0453352
FAM172BP	2.98832	-3.83402	9.3459e-14	5.77329e-13	0.0608977	0.005791
PRB3	2.98685	-1.37639	3.18766e-12	1.73473e-11	0.642918	0.0786166
GJA3	2.98652	-2.05626	4.8023e-16	3.54495e-15	0.370683	0.044755
VWF	-2.98644	8.83711	1.05583e-45	5.73435e-44	96.9689	768.516
HELLS	2.98477	4.59709	2.61687e-62	3.58909e-60	45.4774	5.74132
XCL2	2.98475	-0.594417	1.178e-26	1.90644e-25	1.16488	0.145985
RP11-58O3.1	-2.98465	-4.38714	1.16818e-09	5.04051e-09	0.00118249	0.0261249
TRIM49B	2.98456	-4.08511	0.000133816	0.000332172	0.035686	0.00272255
BRS3	-2.98397	-1.98674	1.82411e-09	7.75214e-09	0.0450658	0.374574
DLX2	2.98358	0.115905	8.28796e-11	3.97299e-10	1.95276	0.245229
RP11-756P10.7	-2.98354	-4.13265	3.81248e-10	1.71472e-09	0.00326111	0.0396545
LGI3	-2.98295	-1.38245	5.18776e-20	5.20963e-19	0.0732257	0.600089
PREX2	-2.98259	4.64312	1.40089e-71	2.59888e-69	5.30125	41.9405
PI3	2.98119	3.37048	1.70601e-12	9.52684e-12	19.3822	2.45194
KRT12	2.98039	-1.36404	1.46862e-13	8.94365e-13	0.649272	0.0805785
MKRN4P	2.97987	-3.46594	4.33035e-07	1.44967e-06	0.098599	0.0106583
DLX6	2.97885	0.227498	1.10988e-18	1.00594e-17	2.11811	0.266067
PTPRQ	-2.97605	0.871054	1.31686e-15	9.42276e-15	0.381499	3.01953
SPATA31D5P	2.97598	-2.2991	1.08191e-05	3.07964e-05	0.322317	0.0385519
CAMK2N2	2.97592	-1.5042	9.31915e-30	1.91646e-28	0.586287	0.0728257
HBD	-2.97494	-1.94372	1.57032e-16	1.20301e-15	0.0491519	0.393116
ZNF730	2.97433	0.733978	1.01499e-26	1.65097e-25	3.04526	0.38267
DCANP1	2.97406	-2.28948	2.248e-12	1.24197e-11	0.30976	0.0364626
SSTR1	-2.974	0.648908	1.5222e-21	1.72025e-20	0.325792	2.58903
SLC7A5	2.97342	6.70037	3.15938e-40	1.24845e-38	195.498	24.8894
IGHV3OR16-12	2.97293	-1.60713	3.87254e-08	1.43896e-07	0.554836	0.0679596
PGM5	-2.97238	4.82897	6.67606e-53	5.40961e-51	6.06983	47.6772
HILS1	2.97206	-0.832877	1.06397e-13	6.54845e-13	0.973116	0.12245
S100A14	2.97184	5.8201	2.06492e-21	2.30695e-20	106.152	13.5282
LRRC32	-2.97077	6.78411	2.89974e-55	2.66867e-53	23.5935	184.966
BCL2L14	2.97043	1.90948	4.01726e-31	9.01912e-30	6.97392	0.886185
HIST3H2BA	2.96993	-4.13957	7.3983e-10	3.24994e-09	0.0371321	0.00289136
MCM10	2.96949	3.56893	1.7209e-40	6.91655e-39	22.2229	2.83946
TBX4	2.96842	1.06151	4.45158e-17	3.56774e-16	3.83355	0.489087
GLP1R	2.96818	0.642032	2.60708e-21	2.8934e-20	2.85146	0.362629
AACSP1	2.96795	0.0483188	1.55461e-18	1.39113e-17	1.85878	0.235498
ZNF80	2.96747	2.01072	2.51738e-21	2.79649e-20	7.49579	0.954233
CIT	2.96727	4.27298	6.46115e-71	1.16791e-68	36.2519	4.63425
PER1	-2.96623	8.18289	4.46149e-54	3.86385e-52	62.3971	487.636
TRBV7-6	2.96554	-2.92514	1.15431e-15	8.28318e-15	0.176049	0.020018
DEFA6	-2.96551	-4.2705	8.07898e-09	3.22683e-08	0.0023128	0.0335742
MYO7B	-2.96506	3.431	1.71173e-36	5.43071e-35	2.31131	18.0649
TRAV36DV7	2.96413	-3.56508	8.89167e-16	6.44486e-15	0.0878252	0.00949325
C15orf53	2.96374	-3.70174	5.61064e-15	3.82226e-14	0.0730327	0.00788506
IGKV1D-13	2.96363	2.52335	9.24557e-08	3.30683e-07	10.7174	1.37254
UGT2B10	2.96287	-3.16446	1.00384e-05	2.87041e-05	0.139286	0.0164082
TCF21	-2.96277	-0.980025	2.6823e-31	6.10366e-30	0.0998056	0.807529
KL	-2.96243	2.50626	2.75918e-41	1.16474e-39	1.21313	9.49283
GIF	-2.96239	-2.91632	2.00529e-19	1.92858e-18	0.0206584	0.179659
MFAP4	-2.96208	7.22118	4.20226e-27	7.03998e-26	32.1154	250.282
RSPO3	-2.96124	3.98142	8.51301e-40	3.26159e-38	3.39249	26.4511
RP11-263K4.1	-2.9609	-3.51129	3.89089e-26	6.11169e-25	0.0104564	0.0947276
AP000445.1	-2.95898	-3.32862	6.12172e-09	2.47623e-08	0.0129208	0.119694
CCL23	-2.95888	0.478226	5.07783e-23	6.3582e-22	0.292222	2.29633
AC007326.9	2.95875	-4.11672	5.68668e-09	2.3074e-08	0.0415516	0.00339747
RP11-137J7.3	2.95864	-2.85489	1.76533e-35	5.24214e-34	0.183211	0.0216277
TGFBR3	-2.9583	7.24894	3.38281e-40	1.33077e-38	32.816	255.081
CTD-2224J9.8	-2.9572	0.534582	2.78433e-45	1.46044e-43	0.304251	2.39348
LDB2	-2.95674	5.84089	6.43201e-62	8.65327e-60	12.3724	96.0855
PSRC1	2.95657	3.87691	2.48018e-72	4.72547e-70	27.5018	3.54103
MEDAG	-2.95604	5.63436	5.34696e-28	9.67503e-27	10.7272	83.2576
TRBV30	2.95599	-2.98979	1.06752e-18	9.69039e-18	0.165731	0.0186365
ABCB5	-2.95442	2.55371	3.92994e-30	8.26999e-29	1.26167	9.79814
FAM83H-AS1	2.9524	5.10141	4.60008e-44	2.26457e-42	64.3622	8.30997
CD19	2.95215	1.20397	1.1454e-21	1.30742e-20	4.24579	0.547869
RTKN2	2.95205	3.08385	5.56863e-60	6.65366e-58	15.8302	2.04157
CST13P	-2.9509	-4.37837	3.58862e-07	1.21149e-06	0.0012497	0.0245492
DDX11L16	2.95064	-2.80045	3.7239e-12	2.01396e-11	0.195306	0.0223294
CTD-2182N23.1	-2.95028	-3.64505	1.63362e-12	9.13852e-12	0.00835116	0.0836122
PLA2G2D	2.94971	1.46161	1.70892e-45	9.11885e-44	5.09265	0.654675
MYBPH	2.94962	0.556959	1.69031e-15	1.2017e-14	2.67639	0.343788
OR7E116P	2.9481	-3.98315	9.41566e-09	3.73238e-08	0.0484243	0.00440267
ANKRD20A17P	-2.94728	1.02811	3.74971e-32	9.02182e-31	0.433769	3.38059
EBF2	-2.94711	4.15737	1.75339e-42	7.9235e-41	3.86925	29.8671
TRBV20-1	2.94583	-0.885292	1.76745e-25	2.65782e-24	0.936374	0.118532
RP5-879K22.1	2.94321	-4.19906	6.23363e-06	1.82646e-05	0.0387285	0.00274162
RIBC2	2.94295	1.03228	5.09582e-33	1.29594e-31	3.75468	0.484529
SAPCD2	2.94235	4.01454	1.08038e-44	5.49513e-43	30.2324	3.93014
TMEFF1	2.94116	-0.793851	5.09466e-14	3.20902e-13	0.998648	0.128501
CTD-2265D6.2	-2.94082	-3.41982	8.6311e-20	8.48616e-19	0.0114329	0.109094
MOCS1	-2.9408	6.0024	1.30717e-56	1.324e-54	13.9782	107.354
GAGE2E	2.93812	-1.21059	9.27716e-05	0.000235219	0.713594	0.0912927
SLC15A1	2.93795	2.16504	1.95911e-30	4.19275e-29	8.32123	1.08305
TRAV41	2.93703	-3.51913	1.02947e-15	7.42363e-15	0.0915551	0.0103544
RBM17P3	-2.93675	-4.0473	1.29363e-10	6.09515e-10	0.00433021	0.0490009
CTD-2319I12.9	2.93652	-3.73133	7.06402e-10	3.10581e-09	0.0678251	0.00643014
CKS1BP3	2.93578	-4.32576	3.91092e-06	1.17451e-05	0.0253878	0.0011162
NHLH2	2.93458	-1.78835	1.00039e-08	3.95372e-08	0.458363	0.0579913
RP11-497K15.1	2.93426	-3.81008	3.94159e-05	0.000104732	0.0622531	0.00638336
DEFB103A	2.9339	-3.94548	0.000338464	0.000794436	0.0493537	0.00465262
AL022344.2	2.93386	-4.47002	4.7945e-06	1.42289e-05	0.0174853	0.000355906
RP11-193F5.4	2.93371	-3.985	3.45162e-10	1.56198e-09	0.049392	0.00511233
F2RL3	-2.93347	4.76887	3.84374e-31	8.64057e-30	5.96827	45.6062
ERICH4	-2.93247	-1.43974	9.23234e-35	2.61593e-33	0.0720213	0.57548
ENTHD1	2.93229	-2.18976	8.09407e-17	6.34846e-16	0.331006	0.0419677
RP1-34B20.19	2.9314	-4.23436	7.03056e-11	3.39238e-10	0.0317772	0.00194207
TPSG1	-2.9313	1.19388	4.86145e-12	2.60143e-11	0.493051	3.78068
TRBV4-3	2.93093	-3.00718	9.40821e-11	4.49046e-10	0.160368	0.019104
ADAMTS14	2.93052	2.98141	1.03932e-26	1.68976e-25	14.7137	1.92899
CAV1	-2.92848	8.3318	5.94989e-39	2.1846e-37	70.8271	539.244
APOLD1	-2.9282	7.29031	1.68655e-39	6.35803e-38	34.4115	261.951
KCNK12	2.92792	0.424032	1.00246e-15	7.24369e-15	2.44262	0.31883
HBG1	-2.92775	-3.2943	5.25793e-13	3.06739e-12	0.01358	0.122522
RP11-570P14.1	2.92739	-3.97343	4.03251e-16	2.99049e-15	0.0491309	0.00508505
PNLIP	-2.92737	1.72357	1.76285e-05	4.8869e-05	0.720095	5.49769
GRP	2.92598	0.250502	2.5436e-12	1.39739e-11	2.14805	0.279615
GKN2	-2.92467	-3.76127	2.34697e-16	1.776e-15	0.00785572	0.0726025
MTCO1P15	-2.9246	-3.24563	3.34151e-26	5.27222e-25	0.0153549	0.127622
AL355480.4	2.92364	-4.17087	2.93721e-18	2.57988e-17	0.0358575	0.00234891
BCL2A1	2.92342	2.63617	5.3855e-28	9.73978e-27	11.5517	1.52123
DGAT2	-2.92324	7.8011	1.086e-14	7.21709e-14	49.1874	373.128
RP11-639F1.2	2.92104	-3.39484	2.34849e-14	1.51945e-13	0.104966	0.0119841
RP11-1137G4.4	-2.92029	-4.54091	1.97531e-07	6.83275e-07	0.000225772	0.0161517
BPI	2.91959	1.59042	8.42952e-21	8.9983e-20	5.5496	0.73043
AC064850.4	2.91912	-2.49638	1.52036e-20	1.59398e-19	0.255245	0.0317804
FSTL5	2.9184	-1.14081	1.52821e-09	6.53323e-09	0.7643	0.100501
NOS2P2	2.91748	-4.26614	1.49018e-07	5.21658e-07	0.0297766	0.00203901
TBC1D21	-2.91714	-4.11225	1.43262e-07	5.02607e-07	0.00370016	0.0417595
CCL5	2.91705	4.99456	2.02304e-39	7.56985e-38	59.5657	7.88423
NKX3-2	2.9158	-0.298456	3.23851e-23	4.10615e-22	1.44039	0.188545
MTATP6P3	-2.91484	-4.42362	4.79595e-12	2.56755e-11	0.00131526	0.0228989
AMH	2.91463	2.58795	6.8524e-24	9.14553e-23	11.1706	1.48027
SDR16C5	2.91455	2.65787	1.3678e-14	9.00997e-14	11.7213	1.55136
ARL9	2.91391	1.14017	4.97213e-42	2.17982e-40	4.0381	0.533754
FAM83A	2.91374	3.685	1.37833e-25	2.08961e-24	23.9791	3.17986
MYZAP	-2.91197	4.63939	4.49076e-34	1.21481e-32	5.52741	41.6291
IGLC2	2.90986	9.54223	1.72837e-13	1.04748e-12	1394.04	185.486
PRSS21	2.90933	2.71241	2.38244e-11	1.20121e-10	12.1688	1.6184
EEF1E1P1	2.90901	-2.50038	1.0908e-28	2.07605e-27	0.252339	0.0327953
ERICH3	-2.90873	1.43432	2.26512e-14	1.46847e-13	0.591892	4.46686
PMEL	-2.9085	3.83303	3.20479e-15	2.22894e-14	3.16339	23.7711
TPT1P7	-2.908	-4.23363	8.96483e-16	6.49388e-15	0.00251794	0.0334086
HIST1H4E	2.90667	1.8659	1.69412e-18	1.51099e-17	6.7341	0.895812
CLSTN2	-2.90631	5.90044	6.78563e-28	1.21411e-26	13.3048	99.78
HLA-DQA2	2.90609	4.73562	2.79361e-11	1.4013e-10	49.7178	6.63109
S100A12	-2.90607	0.0531248	1.36039e-21	1.54233e-20	0.225515	1.695
FEZF1	2.90482	-2.08151	5.80782e-09	2.35426e-08	0.359092	0.0466099
RPS26P4	-2.90306	-4.10379	6.37246e-09	2.5744e-08	0.00395854	0.047325
RP11-514O12.4	2.90222	-1.62567	2.6636e-31	6.07287e-30	0.526785	0.0694904
CDKN3	2.90108	2.72934	2.86333e-33	7.38309e-32	12.3056	1.64466
NPPC	2.90021	0.404318	1.76118e-11	8.97601e-11	2.41846	0.320762
ANP32BP2	-2.89971	-4.40187	4.80223e-12	2.57052e-11	0.00119654	0.0237158
RP11-57A24.2	-2.89962	-4.40273	2.54284e-06	7.79935e-06	0.00117248	0.0231007
ZP2	2.89887	0.144989	2.53393e-14	1.63463e-13	1.99712	0.265857
RP11-167N24.3	2.89837	-0.835431	5.56466e-16	4.08887e-15	0.963915	0.127499
ACY3	2.8975	0.655242	3.25343e-15	2.26054e-14	2.85834	0.380946
C1orf105	2.8965	-2.05177	8.25587e-12	4.32589e-11	0.384453	0.0495498
IVL	2.89564	0.419031	7.61509e-11	3.65989e-10	2.42063	0.324624
TRAV14DV4	2.89541	-2.71554	1.57116e-18	1.40416e-17	0.208776	0.0258526
MTRNR2L6	2.89537	7.91611	2.5501e-42	1.14504e-40	450.947	60.6081
HTR1A	2.89383	-3.7691	0.000323881	0.000762246	0.0657925	0.00709235
FN1	2.89376	10.5429	4.38231e-41	1.83672e-39	2785.18	374.749
XKRYP6	-2.89313	-4.57574	4.11662e-07	1.38101e-06	0	0.0138812
TSPY4	-2.89221	-4.57343	4.28878e-06	1.28057e-05	5.32235e-12	0.0138301
AARD	2.89198	4.7643	1.86266e-20	1.93901e-19	50.6536	6.82122
VN1R82P	2.89186	-3.1978	2.29442e-09	9.66001e-09	0.134317	0.0156192
CCL4L2	2.89059	1.46093	3.04298e-28	5.59807e-27	5.05903	0.676679
CLUHP5	2.8877	-4.2351	4.17152e-05	0.000110505	0.030556	0.00247861
RP11-331F4.4	-2.88701	-1.10364	9.93007e-26	1.52048e-24	0.0979433	0.742976
KRTAP11-1	-2.88638	-4.24909	5.52787e-11	2.69348e-10	0.00237518	0.0329741
SHISA3	-2.88582	0.608021	4.69504e-20	4.72291e-19	0.335291	2.50316
PCOLCE2	-2.88377	5.29177	1.46163e-16	1.12243e-15	8.84616	65.3201
HMGN2P15	-2.88343	1.72208	2.0063e-29	4.02493e-28	0.738759	5.46531
CORO2B	-2.8829	3.70953	2.4972e-43	1.17833e-41	2.9502	21.7871
SOX18	-2.88251	4.88689	1.94363e-38	6.94116e-37	6.68882	49.3242
SLCO5A1	2.88202	1.33188	5.08164e-42	2.22506e-40	4.61201	0.622819
CABS1	-2.88017	-3.5076	4.27688e-06	1.27769e-05	0.0105584	0.093521
RBP7	-2.87978	5.76044	2.21988e-29	4.43825e-28	12.2758	90.3775
TRIM59	2.87914	3.63789	2.33184e-102	1.24535e-99	23.1276	3.13893
MTND1P15	-2.87764	-4.03441	5.70036e-18	4.89467e-17	0.00469691	0.0498202
AC005943.2	2.87749	-2.13362	4.48059e-07	1.49727e-06	0.343819	0.0446032
C1DP5	-2.8766	-2.49707	1.0568e-14	7.02965e-14	0.0317781	0.250817
PLEKHG4B	2.87425	5.51707	7.31694e-24	9.74339e-23	85.2596	11.6244
MGAT2P2	2.87414	-4.4434	0.000245225	0.000586172	0.018596	0.000672224
ANKRD53	-2.87403	2.56743	2.73965e-39	1.01864e-37	1.34164	9.84741
NDFIP1P1	-2.87382	-4.07511	1.87978e-10	8.71133e-10	0.0040777	0.0446002
CCNE2	2.87338	3.24144	2.38766e-73	4.70169e-71	17.5387	2.39183
RP3-425C14.6	-2.87304	-1.1014	2.29573e-33	5.98077e-32	0.0959958	0.731827
RDM1	2.87289	-0.221908	1.23619e-44	6.25155e-43	1.51714	0.203839
RP11-397G17.1	2.87245	-3.90761	2.41193e-05	6.56695e-05	0.057558	0.00594824
ICOS	2.87055	0.742044	1.82373e-26	2.9246e-25	3.03323	0.412354
PQLC2L	-2.87021	2.90867	5.08451e-32	1.21012e-30	1.70509	12.4787
RP11-341D18.2	-2.87001	-3.27644	2.17829e-06	6.73215e-06	0.0134442	0.111416
EEF1A1P15	-2.86993	-3.48628	1.98033e-27	3.405e-26	0.0114842	0.0957172
MTND4P6	-2.86972	-4.33814	8.8675e-12	4.62917e-11	0.00257872	0.0266023
ATP5G1P4	2.86871	-1.69538	2.3883e-39	8.91766e-38	0.499619	0.0649746
TRAV17	2.86828	-2.4329	2.82881e-19	2.68687e-18	0.270034	0.0342437
SMIM3	-2.86781	6.01962	4.971e-45	2.58815e-43	14.8033	108.076
EIF4A1P10	2.86591	-0.725943	3.23475e-59	3.73831e-57	1.04617	0.140614
CYP1D1P	-2.86576	-4.51704	3.73164e-09	1.53804e-08	0.000624222	0.0176675
IP6K3	-2.86537	1.13999	1.70623e-11	8.70514e-11	0.497365	3.63702
AC008984.6	2.86535	-4.34541	3.09901e-09	1.28955e-08	0.0249195	0.00174565
LBX1	2.86325	-3.14219	6.67185e-05	0.000172614	0.143719	0.0184121
PTX3	-2.86265	5.37631	1.30439e-15	9.33543e-15	9.50558	69.1476
CTD-2501B8.1	2.86219	-0.827307	1.68508e-13	1.02177e-12	0.963788	0.130994
RP11-64K7.1	2.86146	-2.39296	2.60016e-51	1.97098e-49	0.280011	0.0346184
ADGRL4	-2.86145	6.33306	1.71049e-47	1.05221e-45	18.4687	134.249
BRIP1	2.86077	3.27418	1.93664e-57	2.08118e-55	17.9202	2.46464
C15orf48	2.86034	2.94404	9.25869e-28	1.63913e-26	14.24	1.95714
TMTC1	-2.8599	5.96258	8.54333e-47	4.95289e-45	14.2964	103.825
AC012501.3	2.85976	-3.21683	1.42016e-08	5.52027e-08	0.124934	0.0149149
MCM4	2.8593	6.34507	3.26638e-97	1.33876e-94	151.201	20.8331
RP11-159J3.1	2.8589	0.0109692	7.70051e-12	4.04874e-11	1.78892	0.24337
TDGP1	2.85851	-4.40654	2.3231e-05	6.34126e-05	0.0199445	0.000951249
TBX15	-2.85673	4.60895	1.42018e-56	1.43435e-54	5.59897	40.594
SPC24	2.85585	3.15793	1.1418e-95	4.57343e-93	16.523	2.28248
NUDT19P5	-2.85533	-3.80759	3.29149e-19	3.10292e-18	0.00678844	0.0652524
RPL38P3	-2.85355	-4.31993	5.56042e-16	4.08661e-15	0.00163916	0.0296405
VEGFD	-2.85274	4.06264	1.4909e-17	1.2447e-16	3.84156	27.7767
MTCYBP19	-2.85193	-4.47583	5.14828e-12	2.75075e-11	0.000831941	0.019488
TRAV12-2	2.85126	-2.1576	1.65702e-18	1.47865e-17	0.34039	0.0448713
NTNG1	2.84945	1.67975	2.09141e-14	1.35911e-13	5.86871	0.811216
GPR4	-2.84876	4.72214	8.90573e-46	4.85928e-44	6.09156	43.8837
FAM58DP	2.8483	-4.21539	4.29511e-05	0.000113634	0.0268396	0.0016531
TCEAL6	-2.84595	-1.93549	2.46511e-12	1.35639e-11	0.0507237	0.381895
KRTAP5-2	2.84586	0.0846588	7.70059e-22	8.89935e-21	1.89842	0.260928
TRAV26-2	2.84571	-3.36353	3.15369e-10	1.43249e-09	0.107396	0.0124796
ROBO4	-2.84414	6.22674	5.43444e-50	3.84645e-48	17.3432	124.55
HS6ST2	2.84413	2.42527	2.70991e-19	2.57463e-18	9.89715	1.37588
CLEC4G	-2.84404	0.724964	2.35333e-19	2.24736e-18	0.373795	2.7074
FAM69C	2.84392	0.365003	7.50081e-17	5.90153e-16	2.31386	0.320477
SHE	-2.84339	5.05517	2.32821e-70	4.12386e-68	7.69626	55.2679
HBZ	-2.84336	-1.90723	1.60608e-25	2.42341e-24	0.0536	0.406738
ZNF695	2.84311	2.21539	1.67584e-56	1.67337e-54	8.54599	1.1898
RP11-84C10.1	2.84271	-3.03757	2.00026e-18	1.77416e-17	0.152324	0.0186975
GPR182	-2.84254	-0.162721	9.80984e-25	1.39202e-23	0.199313	1.43826
RP11-548N1.1	-2.84252	-4.18207	3.67402e-15	2.53826e-14	0.00356522	0.0361662
GPR84	2.84213	0.708217	1.11315e-33	2.95677e-32	2.95446	0.40967
FAM3C2	2.84101	1.48677	5.85128e-08	2.13306e-07	5.12673	0.713655
NKX2-6	2.8407	-4.16533	0.00034533	0.00080959	0.0334166	0.00277993
CELA2A	-2.84036	0.357551	1.53361e-39	5.80006e-38	0.289034	2.1011
TPO	-2.84011	3.79185	2.47655e-25	3.67396e-24	3.20811	22.9938
TYRP1	2.84008	-0.632352	4.13457e-11	2.03997e-10	1.11989	0.153254
PLK4	2.83931	3.03691	2.31643e-77	5.10309e-75	15.1609	2.11547
CYP4Z2P	2.83785	3.89412	3.30433e-08	1.23603e-07	27.5358	3.84849
IGLV3-27	2.83731	1.82891	1.07357e-08	4.22664e-08	6.51608	0.910355
TRBV6-6	2.83688	-3.04859	1.20984e-17	1.01583e-16	0.151302	0.0185601
RHBDF1P1	2.83645	-3.47539	9.00965e-07	2.91271e-06	0.0926395	0.0109156
RP5-1024G6.9	-2.83625	-4.13822	1.99695e-12	1.1083e-11	0.00356037	0.0406183
CDKN1C	-2.83476	5.78284	1.30818e-32	3.25181e-31	12.822	91.4918
RP11-96C23.11	-2.83476	4.05367	2.91294e-52	2.28675e-50	3.8645	27.5635
OR1M1	2.83405	-4.43455	2.35008e-06	7.2333e-06	0.0222359	0.000996789
PNLIPRP2	-2.83388	-1.10746	3.11341e-09	1.29534e-08	0.101362	0.7424
KRT16	2.83356	6.25727	1.29914e-14	8.57688e-14	141.925	19.9091
RP11-463D19.2	2.83289	-2.23805	2.21833e-07	7.64037e-07	0.319677	0.0427152
RP1-152L7.8	2.83182	-4.4318	1.80299e-11	9.17981e-11	0.0203355	0.00124321
HIST1H2AG	2.83012	1.00727	1.12525e-44	5.69868e-43	3.64936	0.510634
TINCR	2.82943	3.35685	9.66863e-24	1.27545e-22	18.9323	2.65911
RP11-155N3.4	-2.82905	-4.42237	1.71963e-10	7.99967e-10	0.00123424	0.0235624
FNDC10	2.82901	3.1567	6.65399e-35	1.90373e-33	16.4728	2.31695
DSCR8	2.82835	-1.42643	4.09522e-14	2.59666e-13	0.608649	0.0835745
PRAMEF36P	2.82823	-4.18457	0.000215265	0.000518849	0.032834	0.00282329
KPNA7	2.82792	-1.88435	4.16123e-16	3.08141e-15	0.42686	0.0572373
CEACAMP1	-2.82733	-4.15025	2.5257e-12	1.38821e-11	0.00385376	0.0426389
SYNPO2	-2.82683	7.05076	1.05395e-44	5.36845e-43	31.0365	220.231
CETN1	-2.82673	-3.65265	7.57752e-07	2.47308e-06	0.00901794	0.0791147
RP11-599B13.9	2.82561	-1.9201	1.58671e-07	5.53691e-07	0.42673	0.0571186
RPL21P23	-2.82458	-3.3045	2.48827e-29	4.96078e-28	0.0147332	0.117887
AADAC	-2.82391	1.55316	6.36464e-11	3.08457e-10	0.679848	4.83385
RP11-219A15.1	-2.82367	1.21652	7.88761e-24	1.04795e-22	0.537226	3.81319
ZNF849P	2.82361	-2.06072	2.41727e-17	1.98102e-16	0.367682	0.0489745
MAL2	2.82245	6.5597	8.00229e-57	8.27169e-55	174.846	24.7143
ETV7	2.82199	2.481	3.87088e-36	1.19685e-34	10.2701	1.44995
IGHVII-60-1	2.82146	-4.27547	6.75248e-05	0.000174534	0.0293296	0.00212217
RIPPLY2	2.82103	-1.26834	1.08227e-09	4.67785e-09	0.68791	0.0956721
ADAM1A	2.82087	-0.420637	1.60596e-06	5.05239e-06	1.30616	0.184015
TUBAL3	2.81987	-0.118773	7.01701e-25	1.00584e-23	1.62575	0.226813
ADGRF5	-2.81943	6.77819	1.84492e-62	2.56023e-60	25.8101	182.215
OIT3	2.81936	-1.71736	3.61248e-27	6.08083e-26	0.490035	0.0679874
SNX6P1	2.81928	-3.28624	4.58085e-13	2.68483e-12	0.117015	0.0137887
HIGD1AP11	-2.81911	-2.72309	1.84505e-12	1.02707e-11	0.027038	0.204921
ADAM6	-2.81806	-4.52066	7.30029e-06	2.12276e-05	0.000481031	0.0162989
TMEM161BP1	-2.81765	-1.01545	4.07981e-07	1.36905e-06	0.107055	0.771324
IGHJ4	2.81747	4.15495	6.78858e-11	3.28146e-10	32.9465	4.67169
SUPT20HL1	-2.81456	-2.48496	1.28776e-15	9.22203e-15	0.0331218	0.248406
TPT1P14	-2.81448	-4.21824	7.62709e-18	6.48588e-17	0.00322287	0.0353732
RP11-42D20.1	-2.81415	-4.09093	1.0304e-18	9.37499e-18	0.00395231	0.043425
KPNA2	2.81308	6.47895	2.93626e-84	8.62479e-82	165.17	23.5025
AC079834.1	-2.81296	-4.2769	9.52501e-15	6.35987e-14	0.00317227	0.0303267
NMRK2	-2.812	-2.17317	2.10591e-17	1.73555e-16	0.0441537	0.326169
EBF3	-2.81129	4.47932	1.1127e-44	5.64322e-43	5.26263	36.9777
TRBV12-3	2.81093	-2.52111	6.45631e-17	5.09908e-16	0.247852	0.0327069
DMRT1	2.81083	-0.89354	5.49747e-20	5.50497e-19	0.928917	0.128872
TRIM64EP	-2.81023	-4.41744	1.5962e-06	5.02302e-06	0.00155986	0.0271922
RP11-510M2.4	2.80836	-4.28411	9.68052e-07	3.11644e-06	0.0301141	0.00212365
TMEM158	2.80646	3.09034	8.29075e-30	1.70996e-28	15.6836	2.24097
DUSP9	2.80643	0.971506	3.54896e-18	3.10176e-17	3.55055	0.505629
CH17-212P11.4	2.80547	1.36044	1.01751e-08	4.01715e-08	4.6832	0.668057
HAUS1P2	2.80529	-4.45118	2.25024e-08	8.57847e-08	0.0190633	0.000775351
TSPY10	-2.80517	-4.58899	5.18623e-08	1.90025e-07	5.40237e-05	0.0140542
TRAV26-1	2.80405	-2.78174	2.21732e-18	1.96175e-17	0.195704	0.0239564
IGLVIVOR22-1	2.80398	-2.33637	1.75393e-14	1.14593e-13	0.291632	0.0390951
TNS2	-2.80329	8.44089	1.31504e-73	2.61879e-71	82.5565	576.28
USP9YP10	-2.8032	-4.59188	2.36169e-07	8.11355e-07	0	0.0129425
GZMK	2.80266	1.99911	1.62019e-29	3.2652e-28	7.31926	1.0454
PGBD4P8	-2.80244	-4.4155	1.51728e-05	4.24048e-05	0.00133994	0.0196254
ADCY5	-2.8018	5.0876	4.88377e-27	8.11231e-26	8.07826	56.3495
CD3D	2.80177	2.23749	2.77244e-30	5.89048e-29	8.64668	1.23695
PHBP4	2.80093	-2.99188	3.84483e-07	1.29352e-06	0.159436	0.0212077
ANKRD20A10P	2.80074	-3.88143	5.8207e-08	2.12279e-07	0.0551465	0.00571886
RBMY1HP	-2.80052	-4.60061	9.79765e-07	3.15213e-06	0	0.0135555
EEF1A1P21	-2.80045	-4.42739	1.75222e-14	1.14502e-13	0.00103134	0.021433
IGLJ1	2.79971	-1.82506	5.02681e-10	2.23831e-09	0.45013	0.0625343
RP11-20D14.4	2.79933	-4.24579	4.26181e-05	0.000112795	0.0300147	0.00290365
TSPAN7	-2.79801	5.389	3.04616e-41	1.28128e-39	9.97743	69.4287
CILP2	2.79728	2.38783	1.46404e-33	3.85395e-32	9.60269	1.37908
SLC22A3	-2.79685	3.32935	3.36936e-29	6.6534e-28	2.38848	16.6249
IZUMO1R	2.79664	-3.11756	7.27297e-10	3.19608e-09	0.14048	0.0181478
BANF1P3	2.796	-3.61883	4.35534e-22	5.13092e-21	0.0818477	0.00940028
C2CD4C	-2.79487	1.97593	4.59212e-31	1.02575e-29	0.933297	6.48635
PODN	-2.79456	7.0994	2.29632e-35	6.76763e-34	32.7486	227.228
RP11-95M15.2	2.79395	-3.36946	4.65322e-09	1.90253e-08	0.105183	0.0132666
KCNS2	-2.7937	-0.715191	1.06544e-22	1.30716e-21	0.137196	0.965501
TNS1	-2.7936	8.9446	4.04864e-64	5.87269e-62	117.756	816.492
RP4-583P15.14	2.79319	1.08151	6.77953e-47	3.96293e-45	3.82966	0.556075
TRBV15	2.7928	-3.2462	1.46271e-13	8.91381e-13	0.12282	0.0161639
HRASLS	2.79207	1.53577	3.99452e-30	8.40088e-29	5.28116	0.760343
IGHV3-54	2.79053	-3.20729	3.02309e-06	9.19236e-06	0.138509	0.0177317
BAMBI	2.78924	5.36309	1.54723e-34	4.32146e-33	75.9909	10.9886
NMNAT2	-2.78894	3.64537	1.37503e-23	1.79441e-22	2.99051	20.6947
GPER1	-2.78826	3.11595	2.5836e-39	9.62652e-38	2.07001	14.3274
RP11-57B24.1	2.78818	-3.17448	1.2852e-11	6.61907e-11	0.131564	0.0167666
MTND2P38	-2.78781	-4.46351	7.5675e-12	3.98178e-11	0.000864138	0.0195518
MESTP1	-2.78755	-3.36542	1.05415e-17	8.89129e-17	0.0138274	0.112696
SMPDL3B	2.78694	3.4587	1.19861e-29	2.44211e-28	20.235	2.92928
C10orf142	-2.78608	0.498834	8.69533e-28	1.54482e-26	0.330033	2.30026
RP11-170L3.7	2.78455	-2.92408	5.30055e-05	0.00013882	0.181846	0.0245991
HIST1H2BPS2	2.78265	-3.66109	1.46394e-12	8.22324e-12	0.0767778	0.00944047
TSPY3	-2.78246	-4.59509	7.43195e-07	2.42737e-06	5.40237e-05	0.0136731
PAEP	2.78183	0.212297	5.454e-23	6.81129e-22	2.05812	0.29601
PPM1E	2.78096	1.67031	1.80289e-22	2.1793e-21	5.79257	0.840426
CTB-127M13.1	2.7807	-3.57321	1.83228e-07	6.36298e-07	0.0851447	0.0104012
LRRC37A13P	2.78024	-3.39126	5.93488e-26	9.2318e-25	0.103582	0.0129288
IL17A	2.77999	-4.11712	1.83807e-05	5.08224e-05	0.0386732	0.00382001
BPIFB1	2.77883	2.30009	2.72876e-16	2.05432e-15	9.00709	1.30956
RP11-336N8.4	2.77728	-4.49498	4.96419e-06	1.4704e-05	0.0157345	0.000580379
ABCA13	2.77728	1.79163	4.02106e-21	4.40305e-20	6.30793	0.917616
LILRA4	2.77671	-0.458869	2.76267e-21	3.05646e-20	1.26554	0.183252
GNG4	2.7765	2.98022	5.33103e-26	8.32188e-25	14.4891	2.11161
RP11-348A7.1	2.77612	-3.82564	1.79214e-07	6.2285e-07	0.0616197	0.00731087
HEPACAM	-2.77602	2.36648	7.6569e-17	6.01897e-16	1.23789	8.50272
GABRG2	2.77576	-0.859351	5.88697e-09	2.38483e-08	0.932248	0.13578
HSD3BP4	-2.77569	-2.21396	1.59277e-23	2.07014e-22	0.0425396	0.313781
NAALAD2	-2.77555	2.83478	7.74836e-47	4.51428e-45	1.71393	11.7649
AL050303.12	-2.77469	-4.36175	2.47413e-09	1.03832e-08	0.00214814	0.0249829
CTD-2224J9.4	2.77394	-4.07829	2.41621e-12	1.33052e-11	0.0412358	0.00496701
FAM60DP	2.77384	-1.06568	2.09219e-14	1.35936e-13	0.79863	0.113757
OGN	-2.77074	5.51269	4.30059e-17	3.44908e-16	11.057	75.4778
IGLV1-62	2.76987	-3.57379	5.88721e-07	1.94282e-06	0.0844033	0.0104771
MTND4LP1	-2.76937	-4.03696	3.36367e-14	2.14632e-13	0.00611659	0.0463912
RP11-76N22.1	2.76926	-4.45412	4.11789e-08	1.52546e-07	0.0184303	0.000906288
CDH5	-2.76802	6.92818	1.4183e-49	9.7641e-48	29.5624	201.384
DEFA5	-2.76771	-3.97151	3.63778e-06	1.09669e-05	0.00588021	0.0544133
SLC39A2	2.76341	0.129405	6.8591e-16	5.00766e-15	1.94184	0.282892
NEFH	2.76283	2.55839	1.20777e-18	1.09102e-17	10.7681	1.58552
CR2	2.76283	1.61496	4.79185e-25	6.96795e-24	5.5645	0.817548
ANKRD30BL	-2.76265	2.73137	2.26877e-21	2.52988e-20	1.6123	10.9448
TRAV1-2	2.76199	-3.02122	5.41386e-17	4.30471e-16	0.155854	0.0206704
GNG11	-2.76182	6.11998	1.98561e-53	1.67437e-51	16.9424	114.938
TG	-2.76165	2.96379	6.15381e-16	4.50862e-15	1.8946	12.8642
ZNF444P1	-2.76065	-2.58537	1.26137e-16	9.73311e-16	0.0307231	0.234433
NXF2	2.76037	-2.24989	8.6857e-06	2.49901e-05	0.306685	0.0432566
FXYD4	2.7594	-3.3904	9.54163e-10	4.14753e-09	0.111496	0.0139638
HIST1H2AE	2.7587	1.8101	3.13254e-20	3.19675e-19	6.38141	0.940302
TRAV1-1	2.75665	-3.4975	1.85635e-14	1.2106e-13	0.0939968	0.0113319
IGLJ6	2.75618	-4.51456	0.000422695	0.000977956	0.0147843	0.000276369
CCL25	2.75531	-2.56656	1.56914e-16	1.20237e-15	0.239124	0.032798
RP11-108F13.2	2.75443	-2.7112	9.72029e-24	1.28178e-22	0.209985	0.0286268
RP11-561N12.1	2.75391	-3.99022	2.48065e-08	9.41409e-08	0.0466253	0.0056476
COX6CP10	-2.75331	-3.97922	7.40715e-19	6.80269e-18	0.00548767	0.0533662
IGHV7-34-1	2.75327	-2.85623	3.72649e-08	1.38658e-07	0.186874	0.0252105
CKAP2	2.75265	4.54239	9.30464e-69	1.57678e-66	42.8264	6.35361
PKD1L2	-2.75242	4.37192	4.96101e-46	2.74946e-44	5.0661	34.1686
OR56B2P	-2.75085	-4.29788	2.76857e-09	1.15747e-08	0.00267331	0.028902
POLD2P1	2.74998	-4.10047	9.76687e-06	2.79661e-05	0.0394488	0.00412944
ANKRD29	-2.74973	4.19202	1.13271e-39	4.31628e-38	4.47771	30.1494
RP11-428I12.1	-2.74959	-4.52118	2.94803e-11	1.47498e-10	0.000394137	0.0184302
CTD-2542C24.3	2.74957	-2.65533	5.77184e-19	5.3454e-18	0.21965	0.030112
RERGL	-2.74795	2.82293	7.84369e-17	6.16168e-16	1.7306	11.6462
FSD1	2.74772	0.893822	4.68246e-25	6.8145e-24	3.33299	0.495317
TRAV29DV5	2.74758	-2.72576	5.01565e-18	4.32465e-17	0.205149	0.028134
CPA6	2.74683	-0.407275	1.59603e-08	6.17663e-08	1.30093	0.192057
CPNE7	2.74677	3.81096	3.50235e-24	4.79234e-23	25.7515	3.83315
TRBC2	2.74626	4.3446	2.98136e-32	7.22743e-31	37.3096	5.55855
AC078899.3	2.74473	-3.78496	1.10268e-06	3.5276e-06	0.0617207	0.00727594
CYP19A1	-2.74377	1.33559	7.41339e-13	4.26973e-12	0.613259	4.12132
MRPL45P1	2.74335	-4.36353	7.47392e-05	0.000191844	0.0225411	0.00143696
SPC25	2.74332	2.81644	2.94149e-76	6.28374e-74	12.8794	1.9189
RP11-666A20.3	2.74307	-3.58489	3.39702e-09	1.40637e-08	0.0859847	0.010976
KIF24	2.7422	2.7248	8.36576e-75	1.70449e-72	12.0815	1.80144
PEBP4	-2.74143	-0.0322108	5.15604e-22	6.04993e-21	0.231484	1.56487
ZG16B	2.74088	5.20212	6.0543e-12	3.21582e-11	67.6393	10.1158
C6orf15	2.74069	0.232017	6.6773e-10	2.94239e-09	2.08101	0.308741
RP11-565J7.1	2.7388	-3.13657	4.92762e-29	9.60667e-28	0.137936	0.0184294
CDY4P	-2.73694	-4.60584	1.06076e-07	3.76835e-07	0	0.0124703
RPL7L1P1	2.73598	-2.50669	1.25908e-35	3.75785e-34	0.24876	0.036252
RP11-1378G18.1	2.73554	-3.17486	2.84911e-10	1.29933e-09	0.137438	0.0182033
DUXAP8	2.73534	-0.286508	1.75341e-18	1.56268e-17	1.42662	0.213385
PID1	-2.73481	4.75361	9.08336e-46	4.94854e-44	6.67576	44.4587
FUT3	2.7341	2.73117	1.28787e-19	1.25193e-18	12.1296	1.81981
FAM72A	2.73224	2.73179	1.18007e-46	6.78552e-45	12.1228	1.82399
LRRIQ4	2.73126	-2.10417	1.4465e-17	1.20935e-16	0.348884	0.0510683
SDS	2.73095	2.6371	2.03476e-46	1.15493e-44	11.3522	1.70775
GJA4	-2.73013	5.1499	7.39264e-45	3.79848e-43	8.81697	58.5095
FOXG1	2.72984	-0.765769	9.25127e-11	4.41974e-10	0.996429	0.148982
PALM	-2.72955	6.26516	4.05696e-32	9.72127e-31	19.1149	126.787
AC006960.5	-2.72941	-4.14721	1.32212e-15	9.45851e-15	0.00388601	0.0406621
C1orf87	-2.72937	-3.17864	1.11595e-10	5.29052e-10	0.0182424	0.136841
EPAS1	-2.72814	8.82783	2.76139e-48	1.7794e-46	113.061	749.153
MS4A6E	-2.72758	-1.58167	4.41795e-14	2.79526e-13	0.0742993	0.507085
CYP4F27P	2.72689	-3.75422	1.72986e-07	6.01916e-07	0.0666057	0.0083469
MSMB	2.72641	-0.00336585	1.72307e-12	9.61452e-12	1.75983	0.264043
TRBC1	2.72506	3.29069	2.45775e-28	4.55233e-27	17.8916	2.70343
C2CD4A	2.72502	2.12427	1.531e-14	1.00437e-13	7.92921	1.19727
IGKC	2.72494	11.3722	6.76519e-12	3.57778e-11	4867.44	736.225
ZNF367	2.72474	2.84674	1.40637e-52	1.12407e-50	13.1254	1.98531
CBX1P3	2.72445	-3.46988	1.87453e-08	7.20066e-08	0.0959562	0.0124827
CARMIL2	2.72321	3.3907	2.30903e-37	7.69996e-36	19.176	2.90148
RP11-639F1.1	2.72277	-4.42248	1.61442e-09	6.8951e-09	0.019758	0.0010102
MTND4LP5	-2.72177	-3.45769	2.6602e-21	2.94678e-20	0.0139623	0.0967874
EFNA3	2.72159	4.012	2.13347e-40	8.52612e-39	29.5442	4.47326
TRBV16	2.72158	-4.5184	2.97663e-08	1.11987e-07	0.0148428	0.000449141
CHRND	2.72129	-1.65974	9.53089e-10	4.14389e-09	0.50687	0.0753106
IGKV3-11	2.7212	6.08467	2.29032e-10	1.05349e-09	124.518	18.8804
CXorf66	-2.72038	-4.52632	4.04768e-07	1.35879e-06	0.000611331	0.0165763
NETO2	2.72024	3.9898	4.63578e-45	2.41719e-43	29.0769	4.40983
IGLV2-23	2.7147	5.51091	5.45559e-10	2.4222e-09	83.5708	12.7282
RP11-104D3.2	-2.71429	-2.88439	5.92476e-29	1.14958e-27	0.0258865	0.170751
OR4C6	2.71309	-4.58075	3.02435e-07	1.02769e-06	0.01289	0
CYP4F12	-2.71274	3.46129	8.12125e-20	8.0117e-19	2.76095	18.0966
CNTNAP3P2	-2.71208	0.921481	2.44389e-28	4.52903e-27	0.467095	3.07805
FAM150A	2.71183	-3.13129	4.9791e-07	1.65609e-06	0.142584	0.0187804
PDE8B	-2.71178	4.73825	1.60283e-30	3.45969e-29	6.70071	43.9099
CADM2	-2.71136	2.12075	2.74504e-13	1.6394e-12	1.08541	7.12299
AQP5	2.71102	4.66682	3.04538e-10	1.38508e-09	46.501	7.0993
DMRTB1	-2.71082	-3.98628	1.05855e-08	4.17173e-08	0.00564831	0.0520675
CTB-102L5.4	2.70963	0.102307	2.48776e-15	1.74643e-14	1.88748	0.286628
TRAV13-1	2.70871	-2.09966	1.35789e-15	9.70652e-15	0.35298	0.051293
OR7E121P	2.70734	-3.98666	8.29668e-08	2.98318e-07	0.0469708	0.00485248
TRAV19	2.70722	-2.14229	2.86319e-18	2.51738e-17	0.339181	0.0496675
RBMS3	-2.70707	5.42123	1.75297e-81	4.71669e-79	10.788	70.4903
RP11-366M4.2	-2.70657	-4.37962	4.24619e-11	2.0927e-10	0.00186937	0.0235527
BECN2	2.70656	-2.99166	1.32926e-12	7.48703e-12	0.158896	0.0243783
CCR12P	2.7063	-4.52835	4.20046e-08	1.55425e-07	0.0148127	0.000274766
PAFAH1B3	2.70554	4.63551	1.0641e-78	2.43554e-76	45.472	6.96765
SPINK7	-2.70509	-3.27224	2.65208e-17	2.16741e-16	0.0162358	0.124421
MEPE	2.70478	-3.29856	2.09855e-08	8.02624e-08	0.114582	0.0164685
TRAV34	2.70206	-4.19944	2.85029e-11	1.42749e-10	0.0331721	0.00319922
IGLV3-6	2.70199	-3.73856	6.81563e-06	1.98806e-05	0.0687072	0.00851042
PPIAP10	-2.70139	-4.33185	2.58344e-09	1.08251e-08	0.00242505	0.0278825
OR13Z2P	2.70089	-4.57901	2.15601e-06	6.66856e-06	0.0121969	0
TOMM20P3	2.70001	-4.36604	0.000142214	0.000351673	0.0224351	0.00160211
AVPR1A	-2.69918	4.32115	5.21654e-34	1.40361e-32	5.0537	32.8414
TRBV6-3	2.69909	-4.17568	1.06927e-06	3.42635e-06	0.0349376	0.00363843
HMX3	2.6978	-3.01439	5.81738e-06	1.71161e-05	0.158388	0.0226048
LHFP	-2.69772	6.82779	2.40991e-64	3.5691e-62	28.7879	186.792
RHOXF1P1	2.69762	-2.48008	1.57587e-09	6.73371e-09	0.251482	0.0367105
TCL1B	2.69705	-3.6231	2.93134e-08	1.10377e-07	0.0832533	0.0114179
AADACL4	-2.6965	-3.71655	7.79415e-13	4.48316e-12	0.00995457	0.074375
ANGPTL5	-2.69589	-0.519839	1.92785e-13	1.16358e-12	0.167189	1.10418
SYNE3	-2.69511	6.24381	2.86291e-42	1.27898e-40	19.2325	124.579
TXNIP	-2.69455	10.7586	1.52936e-60	1.89147e-58	440.039	2848.63
OR7E12P	-2.69395	-0.505958	1.83005e-37	6.1728e-36	0.16851	1.11586
PFKFB1	-2.69313	3.09154	1.1606e-14	7.69395e-14	2.1617	13.9822
UGT1A10	2.69247	-3.55116	0.000171999	0.000420023	0.0990867	0.0134589
ALPPL2	2.69219	-3.9942	1.37022e-06	4.34173e-06	0.0464688	0.00556247
[truncated: 33,250 more rows]
