# Supplementary material for: Multi-Omics Characterization of the 4T1 Murine Mammary Gland Tumor Model
Source: Front Oncol. 2020 Jul 23;10:1195. doi: 10.3389/fonc.2020.01195 (PMC7390911; doi:10.3389/fonc.2020.01195)
Supplement: Table S9 — Expression in RPKM of MMTV genes for two replicates of 4T1 RNA-Seq libraries. [file Table_9.XLSX]

## Sheet: MMTV_expression
Table S9: Expression in RPKM of MMTV genes for two replicates of 4T1 RNA-Seq libraries.
gene	replicate 1 RPKM	repeplicate 2 RPKM
NC_001503.1_SAG	65.9055	66.7814
NC_001503.1_env	41.1682	40.3648
NC_001503.1_gag	10.9292	10.498
NC_001503.1_gag-pro-pol	39.2253	38.987
NC_001503.1_gag-pro	8.34003	8.06584
