# Supplementary material for: Multi-Omics Characterization of the 4T1 Murine Mammary Gland Tumor Model
Source: Front Oncol. 2020 Jul 23;10:1195. doi: 10.3389/fonc.2020.01195 (PMC7390911; doi:10.3389/fonc.2020.01195)
Supplement: Table S10 — Expression values in TPM of MHC genes in 4T1 and BALB/c tissues. The used reference sequences from the UCSC known genes or Genbank are also listed. [file Table_10.XLSX]

## Sheet: MHC_expression
Table S10: Expression values in TPM of MHC genes in 4T1 and BALB/c tissues. The used reference sequences from the UCSC known genes or Genbank are also listed.
HLA	class	UCSC transcript ID	Genbank ID	4T1_1	4T1_2	brain	heart	kidney	liver	lung	lymphnode	ovary	spleen
H2-IA	Class II	uc008ccd.1		0	0.15291	4.39698	45.905	42.448	11.4925	299.632	1454.39	67.9944	1246.6
H2-Ea	Class II	uc008cck.1		0	0	3.3947	28.1918	72.62	12.8591	395.61	1704.52	75.5999	1508.63
H2-Q8	Class Ib	uc008chp.1		28.2117	30.0507	0	0	4.95825	5.46264	68.2825	190.189	1.89265	56.6554
H2-Q6	Class Ib	uc008chr.1		12.6405	13.5174	0	0	0	0	0	7.82166	0	0
H2-T23	Class Ib	uc008cjr.1		78.8872	86.9147	8.183	38.6554	106.417	249.793	195.546	445.088	65.1917	300.185
H-2K(d)	Class I		U47329.1	485.774	517.927	34.416	131.78	204.775	552.706	1011.1	2439.08	237.056	1207.46
H-2D(d)	Class I		U47326.1	619.799	638.761	87.2214	170.206	245.233	508.786	1174.62	1974.93	207.434	1178.24
H2-L-d	Class I		M33151.1	500.072	474.214	141.645	112.927	177.491	353.452	919.101	1624.61	149.589	773.848
