# Supplementary material for: Multi-Omics Characterization of the 4T1 Murine Mammary Gland Tumor Model
Source: Front Oncol. 2020 Jul 23;10:1195. doi: 10.3389/fonc.2020.01195 (PMC7390911; doi:10.3389/fonc.2020.01195)
Supplement: Table S11 — Results of immunogenicity testing, including details on mutation, amino acid substitution, the result of the ELISpot assay, the subtype of the T-cell response, and the specificity when compared to a WT control. [file Table_11.XLSX]

## Sheet: Tabelle1
Table S11: Results of immunogenicity testing, including details on mutation, amino acid substitution, the result of the ELISpot assay, the subtype of the T-cell response and the specificity when compared to a WT control.
ID	Position	Gene	Mutation type	Amino acid substitution	Immunogenicity Testing	Subtype	Mutation-specific response
4T1-M1	chr13_13729819	Lyst	SNV	S850F	-	-	n.d.
4T1-M2	chr12_11248447	Gen1	SNV	K707N;K372N;K780N	+	n.d.	+
4T1-M3	chr11_69553917	Polr2a	SNV	M1102I	+	CD4	+
4T1-M4	chr11_100556546	Dhx58	SNV	R654L	-	-	n.d.
4T1-M5	chr10_12848270	Plagl1	SNV	W492C	-	-	n.d.
4T1-M7	chr10_92937273	Lta4h	SNV	V420I	-	-	n.d.
4T1-M8	chr10_104850325	Tmtc2	SNV	V201I	+	CD8	-
4T1-M9	chr17_33781849	Pram1	SNV	Q572L;Q385L	-	-	n.d.
4T1-M11	chr17_35150254	Vars	SNV	G821S	-	-	n.d.
4T1-M12	chr17_85105321	Lrpprc	SNV	L1347M	-	-	n.d.
4T1-M13	chr16_33496705	Zfp148	SNV	G554E	-	-	n.d.
4T1-M14	chr15_12079934	Zfr	SNV	K411T	+	CD4	+
4T1-M15	chr15_76780731	1110038F14Rik	SNV	G195R;G132R;G133R	-	-	n.d.
4T1-M16	chr18_53899709	Cep120	SNV	H68N	+	CD4	+
4T1-M17	chr18_65624467	Malt1	SNV	T534A;T523A	+	CD4	+
4T1-M18	chr7_4846963	Isoc2a	SNV	S195G	-	-	n.d.
4T1-M21	chr6_54484482	Scrn1	SNV	C89G	-	-	n.d.
4T1-M22	chr6_56731858	Kbtbd2	SNV	T91R	+	CD4	-
4T1-M25	chr6_92745950	Adamts9	SNV	I623L;I1245L	+	CD4	n.d.
4T1-M26	chr6_128439137	Pzp	SNV	G1199E	+	CD8	+
4T1-M27	chr6_135028930	Gprc5a	SNV	F119L	+	CD8	+
4T1-M28	chr5_67725809	Slc30a9	SNV	G247A;G227A	-	-	n.d.
4T1-M29	chr5_92691661	NAAA	SNV	T2I	-	-	n.d.
4T1-M30	chr4_41585847	Enho	SNV	L10I	+	CD4	+
4T1-M31	chr4_109652683	Dmrta2	SNV	R73G	+	CD4	-
4T1-M32	chr4_123612888	Rragd	SNV	L268P;L385P	+	CD4	-
4T1-M33	chr4_125828902	1700029G01Rik	SNV	E144G;E293G;E409G;E115G	-	-	n.d.
4T1-M34	chr4_132617488	Ahdc1	SNV	R42Q	-	-	n.d.
4T1-M35	chr3_152118866	Zzz3	SNV	K311N;K315N;K811N;K812N	+	CD8	-
4T1-M36	chr2_130217030	Cpxm1	SNV	L625I	-	-	n.d.
4T1-M37	chr1_69624486	Ikzf2	SNV	D92N	-	-	n.d.
4T1-M38	chr1_74617544	Zfp142	SNV	R884C;R1222C;R1119C	-	-	n.d.
4T1-M39	chr1_93283836	Ilkap	SNV	I7S;I127S	+	CD4	+
4T1-M40	chr1_191481531	Cenpf	SNV	D1327E;D1310E	+	CD4	+
4T1-M41	chr9_37121811	Ccdc15	SNV	-531Y	-	-	n.d.
4T1-M42	chr8_73904890	Nr2f6	SNV	R94W	-	-	n.d.
4T1-M46	chrX_82956439	Gyk	SNV	K505R;K511R;K533R	+	CD4	n.d.
4T1-M51	chr11_100308849	Klhl10	SNV	H367P	+	CD4, CD8	n.d.
4T1-M52	chr19_37774466	Cyp26a1	SNV	L316I	+	CD4	n.d.
4T1-M54	chr18_58831287	Isoc1	SNV	V205L	-	-	n.d.
4T1-M58	chr11_57989664	Mrpl22	SNV	A98V	+	CD4	n.d.
4T1-M61	chr3_116482047	Agl	SNV	A824G;A316G;A176G	-	-	n.d.
4T1-M62	chr14_118899278	Abcc4	SNV	I1140K;I1215K;I1172K	-	-	n.d.
4T1-M66	chr7_51916351	Myh14	SNV	R159Q	+	CD4	n.d.
4T1-M68	chr17_26645198	Dusp1	SNV	C24R	-	-	n.d.
4T1-M71	chr3_154750542	Fpgt	SNV	H270Q	+	CD4, CD8	n.d.
4T1-M72	chr17_35161826	D17H6S56E-3	SNV	A785G;A764G	-	-	n.d.
4T1IND01	chr4_106734529	Mrpl37	Insertion	N/A	-	-	N/A
4T1IND02	chr17_64974694	Man2a1	Deletion	N/A	+	n.d.	N/A
